# Supplementary material for: Nanoscale 3D DNA tracing reveals the mechanism of self-organization of mitotic chromosomes
Source: bioRxiv. 2024 Oct 29:2024.10.28.620625. Preprint. [Version 1] doi: 10.1101/2024.10.28.620625 (PMC11565811; doi:10.1101/2024.10.28.620625)
Supplement: Supplement 2 [file media-2.xlsx]

## Sheet: Tracing and segment barcodes
Name	Barcode sequence
Dp1	CCGATTCGTTAG
Dp2	CCGTTACGATAC
Dp3	CCGCGATATTAA
Dp6	CTCGTACGTATC
Dp7	TATTCGTATCGG
Dp9	CGATCGGTATAC
Dp10	CGTCCGATATAG
Dp11	CTAACGACGATA
Dp12	TATAACGATCGG
Dp13	GACTAATCGACG
Dp14	CCGATCGTTATA
Dp15	CGTTCGATACTC
Dp17	CTACTAATCGCG
Dp18	CGCGATTAGTAG
Dp20	GTATATCCGACG
Dp21	GTATTATCCGCG
Dp25	GATAGTACGACG
Dp27	CTAATAGTCGCG
Dp28	CTTAGTCGTACG
Dp32	CGTCCGATTAAC
Dp33	GTTAATCGGACG
Dp35	TATTAGTCGACG
Dp36	CGTCGACTAATA
Dp38	CGACCGTTATAG
Dp40	GTTATATCGACG
Dp41	CTATAACGGTCG
Dp42	GTAGATTACGCG
Dp43	CGCGTAATCTAC
Dp44	CGTCGAGTATAG
Dp45	CGTCGATATAAC
Dp46	GTTATACCGACG
Dp47	CGTCGGTATAAC
Dp49	GATATACGCTCG
Dp50	CGTCGATAAGTC
Dp51	GACTTATCGACG
Dp54	CGCTCGTATATC
Dp57	CGATCGGTTATG
Dp58	CATAACCGATCG
Dp59	GTAATCCGTACG
Dp60	CGTTATAGTCGG
Dp61	CGTCGATCTAAC
Dp63	GATAGTCCGACA
Dp67	CTAATCCGAACG
Dp68	GATAATCGGTCG
Dp69	CGGTCGTATAAC
Dp70	GTTATACGACCG
Dp71	GTATTCCGATCG
Dp72	CGACCGATTATC
Dp74	CGCGTTCTATAC
Dp75	GTATAGAACGCG
Dp78	CGTCGTATACTA
Dp79	CATATATCGGCG
Dp80	CTATAATCGGCG
Dp83	CTACTATCGTCG
Dp85	GATCGTCGTATA
Dp86	CGCGTATTAGAC
Dp87	CGCTAATATCGG
Dp89	GTCTAATACGCG
Dp93	CGTACTTAGTCG
Dp95	CGACTAAGTACG
Dp96	CTATGTATCGCG
Dp98	CGCGATACATAG
Dp99	CGCTATATCGTC
Dp100	CGTCGAGTTATC
Dp101	GATAACTCGACG
Dp102	CGCGTACTATAA
Dp103	CTATAACCGTCG
Dp104	TTATAGTACGCG
Dp105	CGTTACGAATCC
Dp107	CGACGGTTATAG
Dp108	TTACTATCGACG
Dp109	CGTCGATTAATC
Dp110	GATTATTCGACG
Dp111	CGTCGAATAATC
Dp112	GATTAATCGACG
Dp114	CGATCGTCTAAC
Dp116	CTATATTCCGCG
Dp118	CGTACGAATCTA
Dp119	TAGATTCGTACG
Dp123	CGCGACATATAA
Dp125	CGATTGATACCG
Dp127	GATACTACGTCG
Dp128	GATCATACGTCG
Dp129	CGACGTATGATC
Dp130	CATATTACGACG
Dp131	CGTCGTAATATG
Dp132	CTATAATTCGCG
Dp133	CGCGAATTATAG
Dp136	CGACTAGTTACG
Dp137	CTTAGATCGTCG
Dp138	CGTAACTAGTCG
Dp139	CGTACTAATCCG
Dp140	CGACGATCTAAG
Dp141	CGATCCGTATTG
Dp142	CGACGATATACT
Dp143	CGTCGATATAGA
Dp144	CGTACCGTATAG
Dp146	CGATCGACTTAA
Dp148	CCGCATATATCG
Dp149	TTAAGTCGATCG
Dp150	TCTATATCGACG
Dp152	ATATGATCGACG
Dp153	CGTCGATCATAT
Dp154	CGCTCGATATAA
Dp155	CGATTCGATAAG
Dp157	CGACGTACTATT
Dp159	CGTTCCGATATA
Dp160	CGCTATAGTACG
Dp163	TCATATCGATCG
Dp166	CGTACGGTTAAG
Dp168	GTAATTATCGCG
Dp170	CGACTCGTATTC
Dp171	CTAACCGATTCG

## Sheet: PCR primers
PCR primer pair ID	Forward sequence	Reverse sequence
0	CACCTTGGCTCACCTCTGCT	TCCTTGCTCAACCACCTCGC
1	GCCATACCAGTGCTCCTCCT	AGCCAGGCAAGCAACATTGT
2	GGACAAGCAAGCCATCCACA	TCCACTGAAGGCCTCCTAGC
3	GGTGGCCATTCAGCTTGCTC	CTGCACTTACAAGCCGTCCG
4	TGCTGACTAGTGGCTTGCCT	ACTCATGGCTCCAGGTGGTC
5	GACCATGCAAGTTCAGGCCA	TCATGGCTCCAGGTGGTCAC
6	TGCCTGCACTTGGAACCACT	ACCTGACAACACCAGCCACG
7	CGCTCGGTCTCCGTTCGTCTC	GGGCTAGGTACAGGGTTCAGC

## Sheet: Full probe list
Index	Library name	Chromosome	Start	Stop	Genome target	Melting temperature	Tracing barcode name	Tracing barcode sequence	Segment barcode name	Segment barcode sequence	Forward primer sequence	Reverse primer sequence	Full probe sequence
0	Chr2_1MB	chr2	191110000	191110039	AAAGGCCACAATATGCAAACTCCTGGTTTCCAATATGAGT	42.74	Dp1	CCGATTCGTTAG			CACCTTGGCTCACCTCTGCT	TCCTTGCTCAACCACCTCGC	CACCTTGGCTCACCTCTGCTTTTTccgattcgttagTTTTAAAGGCCACAATATGCAAACTCCTGGTTTCCAATATGAGTTTTTccgattcgttagTTTTTCCTTGCTCAACCACCTCGC
1	Chr2_1MB	chr2	191110103	191110138	CGCACAGCAGCCTCAACCACTTGAGGAAACACTACT	45.65	Dp1	CCGATTCGTTAG			CACCTTGGCTCACCTCTGCT	TCCTTGCTCAACCACCTCGC	CACCTTGGCTCACCTCTGCTTTTTccgattcgttagTTTTCGCACAGCAGCCTCAACCACTTGAGGAAACACTACTTTTTccgattcgttagTTTTTCCTTGCTCAACCACCTCGC
2	Chr2_1MB	chr2	191110140	191110178	CATGTCCCTATGGAAACATGACCACAAAACCATTCCTCA	42.76	Dp1	CCGATTCGTTAG			CACCTTGGCTCACCTCTGCT	TCCTTGCTCAACCACCTCGC	CACCTTGGCTCACCTCTGCTTTTTccgattcgttagTTTTCATGTCCCTATGGAAACATGACCACAAAACCATTCCTCATTTTccgattcgttagTTTTTCCTTGCTCAACCACCTCGC
3	Chr2_1MB	chr2	191110198	191110238	TGTGTTGATGTCAGTGCTAAGAAGAAAAGGTCTTCTTCAGG	42.21	Dp1	CCGATTCGTTAG			CACCTTGGCTCACCTCTGCT	TCCTTGCTCAACCACCTCGC	CACCTTGGCTCACCTCTGCTTTTTccgattcgttagTTTTTGTGTTGATGTCAGTGCTAAGAAGAAAAGGTCTTCTTCAGGTTTTccgattcgttagTTTTTCCTTGCTCAACCACCTCGC
4	Chr2_1MB	chr2	191110244	191110284	ATTCAACAATATTCAGGTTTCAGCTATGTGTCTGGCTCTGT	42.12	Dp1	CCGATTCGTTAG			CACCTTGGCTCACCTCTGCT	TCCTTGCTCAACCACCTCGC	CACCTTGGCTCACCTCTGCTTTTTccgattcgttagTTTTATTCAACAATATTCAGGTTTCAGCTATGTGTCTGGCTCTGTTTTTccgattcgttagTTTTTCCTTGCTCAACCACCTCGC
5	Chr2_1MB	chr2	191110286	191110321	ATCGGTGTTGGGAGGCATATGAAAGTTCCCAGGGAG	45.13	Dp1	CCGATTCGTTAG			CACCTTGGCTCACCTCTGCT	TCCTTGCTCAACCACCTCGC	CACCTTGGCTCACCTCTGCTTTTTccgattcgttagTTTTATCGGTGTTGGGAGGCATATGAAAGTTCCCAGGGAGTTTTccgattcgttagTTTTTCCTTGCTCAACCACCTCGC
6	Chr2_1MB	chr2	191110323	191110362	CTAAAGTCTTCAAAATAAGGGACATGGGAGGAGCTAGCAC	42.2	Dp1	CCGATTCGTTAG			CACCTTGGCTCACCTCTGCT	TCCTTGCTCAACCACCTCGC	CACCTTGGCTCACCTCTGCTTTTTccgattcgttagTTTTCTAAAGTCTTCAAAATAAGGGACATGGGAGGAGCTAGCACTTTTccgattcgttagTTTTTCCTTGCTCAACCACCTCGC
7	Chr2_1MB	chr2	191110384	191110425	GTCTTCTATATGCCTTGTGCTCGCACATATCATCTCATTCAA	42.06	Dp1	CCGATTCGTTAG			CACCTTGGCTCACCTCTGCT	TCCTTGCTCAACCACCTCGC	CACCTTGGCTCACCTCTGCTTTTTccgattcgttagTTTTGTCTTCTATATGCCTTGTGCTCGCACATATCATCTCATTCAATTTTccgattcgttagTTTTTCCTTGCTCAACCACCTCGC
8	Chr2_1MB	chr2	191110433	191110474	TGTAGCCCTAAGATAGCTATTATTCCTATTTTACGGGCAGGG	42.22	Dp1	CCGATTCGTTAG			CACCTTGGCTCACCTCTGCT	TCCTTGCTCAACCACCTCGC	CACCTTGGCTCACCTCTGCTTTTTccgattcgttagTTTTTGTAGCCCTAAGATAGCTATTATTCCTATTTTACGGGCAGGGTTTTccgattcgttagTTTTTCCTTGCTCAACCACCTCGC
9	Chr2_1MB	chr2	191110476	191110511	AACGGGCTGAGGGAAGCCAGACTTTAGCCTATCTGA	45.65	Dp1	CCGATTCGTTAG			CACCTTGGCTCACCTCTGCT	TCCTTGCTCAACCACCTCGC	CACCTTGGCTCACCTCTGCTTTTTccgattcgttagTTTTAACGGGCTGAGGGAAGCCAGACTTTAGCCTATCTGATTTTccgattcgttagTTTTTCCTTGCTCAACCACCTCGC
10	Chr2_1MB	chr2	191110513	191110548	ATCCACGGGTATCTCTAACACACCATTTGGAGCTGG	43.63	Dp1	CCGATTCGTTAG			CACCTTGGCTCACCTCTGCT	TCCTTGCTCAACCACCTCGC	CACCTTGGCTCACCTCTGCTTTTTccgattcgttagTTTTATCCACGGGTATCTCTAACACACCATTTGGAGCTGGTTTTccgattcgttagTTTTTCCTTGCTCAACCACCTCGC
11	Chr2_1MB	chr2	191110616	191110656	TTCGTGGTATACATGTATCCAAGATGGGGAATTTATTGGCC	42.16	Dp1	CCGATTCGTTAG			CACCTTGGCTCACCTCTGCT	TCCTTGCTCAACCACCTCGC	CACCTTGGCTCACCTCTGCTTTTTccgattcgttagTTTTTTCGTGGTATACATGTATCCAAGATGGGGAATTTATTGGCCTTTTccgattcgttagTTTTTCCTTGCTCAACCACCTCGC
12	Chr2_1MB	chr2	191110918	191110953	GATTACAGGTGGGTGACACCAGGCCCAGCGAATTTT	45.93	Dp1	CCGATTCGTTAG			CACCTTGGCTCACCTCTGCT	TCCTTGCTCAACCACCTCGC	CACCTTGGCTCACCTCTGCTTTTTccgattcgttagTTTTGATTACAGGTGGGTGACACCAGGCCCAGCGAATTTTTTTTccgattcgttagTTTTTCCTTGCTCAACCACCTCGC
13	Chr2_1MB	chr2	191111186	191111226	AATTTAAGATGGGAGTGATGTCATATCTGGGGTACAATGCC	42.04	Dp1	CCGATTCGTTAG			CACCTTGGCTCACCTCTGCT	TCCTTGCTCAACCACCTCGC	CACCTTGGCTCACCTCTGCTTTTTccgattcgttagTTTTAATTTAAGATGGGAGTGATGTCATATCTGGGGTACAATGCCTTTTccgattcgttagTTTTTCCTTGCTCAACCACCTCGC
14	Chr2_1MB	chr2	191111914	191111955	AAAATGCACCCTAATCTATGGTAAACAAGAGCAGATCAACGG	42.47	Dp1	CCGATTCGTTAG			CACCTTGGCTCACCTCTGCT	TCCTTGCTCAACCACCTCGC	CACCTTGGCTCACCTCTGCTTTTTccgattcgttagTTTTAAAATGCACCCTAATCTATGGTAAACAAGAGCAGATCAACGGTTTTccgattcgttagTTTTTCCTTGCTCAACCACCTCGC
15	Chr2_1MB	chr2	191111979	191112015	CACGGAGAGGTAGGAGGGAGGGATTAGGAAGGGACAT	45.92	Dp1	CCGATTCGTTAG			CACCTTGGCTCACCTCTGCT	TCCTTGCTCAACCACCTCGC	CACCTTGGCTCACCTCTGCTTTTTccgattcgttagTTTTCACGGAGAGGTAGGAGGGAGGGATTAGGAAGGGACATTTTTccgattcgttagTTTTTCCTTGCTCAACCACCTCGC
16	Chr2_1MB	chr2	191112230	191112270	TGTAACATTTGGGGTGTAGACTCTGGATTCAAAGAAAACCA	42.06	Dp1	CCGATTCGTTAG			CACCTTGGCTCACCTCTGCT	TCCTTGCTCAACCACCTCGC	CACCTTGGCTCACCTCTGCTTTTTccgattcgttagTTTTTGTAACATTTGGGGTGTAGACTCTGGATTCAAAGAAAACCATTTTccgattcgttagTTTTTCCTTGCTCAACCACCTCGC
17	Chr2_1MB	chr2	191112359	191112399	TGGAAGAAATAACATTACATACCTGCCAGGACTGTTGTGAG	42.08	Dp1	CCGATTCGTTAG			CACCTTGGCTCACCTCTGCT	TCCTTGCTCAACCACCTCGC	CACCTTGGCTCACCTCTGCTTTTTccgattcgttagTTTTTGGAAGAAATAACATTACATACCTGCCAGGACTGTTGTGAGTTTTccgattcgttagTTTTTCCTTGCTCAACCACCTCGC
18	Chr2_1MB	chr2	191112681	191112722	GTTATTATTACTCCATTTCTGCAGTGAGGAACACTGAAGCCT	42.03	Dp1	CCGATTCGTTAG			CACCTTGGCTCACCTCTGCT	TCCTTGCTCAACCACCTCGC	CACCTTGGCTCACCTCTGCTTTTTccgattcgttagTTTTGTTATTATTACTCCATTTCTGCAGTGAGGAACACTGAAGCCTTTTTccgattcgttagTTTTTCCTTGCTCAACCACCTCGC
19	Chr2_1MB	chr2	191112724	191112759	GGGAGGGGAAGGTCGCCCAGTTACAAATGGTAGATG	45.22	Dp1	CCGATTCGTTAG			CACCTTGGCTCACCTCTGCT	TCCTTGCTCAACCACCTCGC	CACCTTGGCTCACCTCTGCTTTTTccgattcgttagTTTTGGGAGGGGAAGGTCGCCCAGTTACAAATGGTAGATGTTTTccgattcgttagTTTTTCCTTGCTCAACCACCTCGC
20	Chr2_1MB	chr2	191112761	191112797	GGAAGCAGAACAATGACGCTCTGTCTTCAAGTCTAGA	42.19	Dp1	CCGATTCGTTAG			CACCTTGGCTCACCTCTGCT	TCCTTGCTCAACCACCTCGC	CACCTTGGCTCACCTCTGCTTTTTccgattcgttagTTTTGGAAGCAGAACAATGACGCTCTGTCTTCAAGTCTAGATTTTccgattcgttagTTTTTCCTTGCTCAACCACCTCGC
21	Chr2_1MB	chr2	191112917	191112957	AAAAGAATCTTTTAGCCCTGCACTGTACTACCAGTTCACTT	42.04	Dp1	CCGATTCGTTAG			CACCTTGGCTCACCTCTGCT	TCCTTGCTCAACCACCTCGC	CACCTTGGCTCACCTCTGCTTTTTccgattcgttagTTTTAAAAGAATCTTTTAGCCCTGCACTGTACTACCAGTTCACTTTTTTccgattcgttagTTTTTCCTTGCTCAACCACCTCGC
22	Chr2_1MB	chr2	191112965	191113000	TAGCAGGAAGGGCATTCCCATAGCTCTCTGCTGTTC	44.91	Dp1	CCGATTCGTTAG			CACCTTGGCTCACCTCTGCT	TCCTTGCTCAACCACCTCGC	CACCTTGGCTCACCTCTGCTTTTTccgattcgttagTTTTTAGCAGGAAGGGCATTCCCATAGCTCTCTGCTGTTCTTTTccgattcgttagTTTTTCCTTGCTCAACCACCTCGC
23	Chr2_1MB	chr2	191113002	191113037	TGCCCATCTGGGAATACTCACACGAGTAGGGCAAGT	45.78	Dp1	CCGATTCGTTAG			CACCTTGGCTCACCTCTGCT	TCCTTGCTCAACCACCTCGC	CACCTTGGCTCACCTCTGCTTTTTccgattcgttagTTTTTGCCCATCTGGGAATACTCACACGAGTAGGGCAAGTTTTTccgattcgttagTTTTTCCTTGCTCAACCACCTCGC
24	Chr2_1MB	chr2	191113041	191113076	CCCATCAGTTGTGCTGGTCTAAGCTCCCCATGTCTC	45.3	Dp1	CCGATTCGTTAG			CACCTTGGCTCACCTCTGCT	TCCTTGCTCAACCACCTCGC	CACCTTGGCTCACCTCTGCTTTTTccgattcgttagTTTTCCCATCAGTTGTGCTGGTCTAAGCTCCCCATGTCTCTTTTccgattcgttagTTTTTCCTTGCTCAACCACCTCGC
25	Chr2_1MB	chr2	191113078	191113113	TTGCTTTCCTGCCTCTGTGTCTTTGCCTACATGGTG	44.59	Dp1	CCGATTCGTTAG			CACCTTGGCTCACCTCTGCT	TCCTTGCTCAACCACCTCGC	CACCTTGGCTCACCTCTGCTTTTTccgattcgttagTTTTTTGCTTTCCTGCCTCTGTGTCTTTGCCTACATGGTGTTTTccgattcgttagTTTTTCCTTGCTCAACCACCTCGC
26	Chr2_1MB	chr2	191113115	191113150	TGCCCACTTGTAACACCTGCTCACACCTTTGCTTAT	44.31	Dp1	CCGATTCGTTAG			CACCTTGGCTCACCTCTGCT	TCCTTGCTCAACCACCTCGC	CACCTTGGCTCACCTCTGCTTTTTccgattcgttagTTTTTGCCCACTTGTAACACCTGCTCACACCTTTGCTTATTTTTccgattcgttagTTTTTCCTTGCTCAACCACCTCGC
27	Chr2_1MB	chr2	191113152	191113187	AAGATCCTGCCCATACAATTACAGCCAGTGCTGGCA	45.44	Dp1	CCGATTCGTTAG			CACCTTGGCTCACCTCTGCT	TCCTTGCTCAACCACCTCGC	CACCTTGGCTCACCTCTGCTTTTTccgattcgttagTTTTAAGATCCTGCCCATACAATTACAGCCAGTGCTGGCATTTTccgattcgttagTTTTTCCTTGCTCAACCACCTCGC
28	Chr2_1MB	chr2	191113189	191113229	ACATTACTGGTGCCACTCATTCATTTGTTCCACAAATTTGT	42.12	Dp1	CCGATTCGTTAG			CACCTTGGCTCACCTCTGCT	TCCTTGCTCAACCACCTCGC	CACCTTGGCTCACCTCTGCTTTTTccgattcgttagTTTTACATTACTGGTGCCACTCATTCATTTGTTCCACAAATTTGTTTTTccgattcgttagTTTTTCCTTGCTCAACCACCTCGC
29	Chr2_1MB	chr2	191113231	191113266	CTGAACAGCAATTATTGCCAGGCACTGATCTCACTG	42.32	Dp1	CCGATTCGTTAG			CACCTTGGCTCACCTCTGCT	TCCTTGCTCAACCACCTCGC	CACCTTGGCTCACCTCTGCTTTTTccgattcgttagTTTTCTGAACAGCAATTATTGCCAGGCACTGATCTCACTGTTTTccgattcgttagTTTTTCCTTGCTCAACCACCTCGC
30	Chr2_1MB	chr2	191113345	191113386	ATATTACAGTTGTTCCTTTGATCTTGAGAGCTCCAACAGGGT	42.72	Dp1	CCGATTCGTTAG			CACCTTGGCTCACCTCTGCT	TCCTTGCTCAACCACCTCGC	CACCTTGGCTCACCTCTGCTTTTTccgattcgttagTTTTATATTACAGTTGTTCCTTTGATCTTGAGAGCTCCAACAGGGTTTTTccgattcgttagTTTTTCCTTGCTCAACCACCTCGC
31	Chr2_1MB	chr2	191113388	191113423	ATAGTTCAGAGCTTGGGACACAGGAGAAAGCACTTT	42.3	Dp1	CCGATTCGTTAG			CACCTTGGCTCACCTCTGCT	TCCTTGCTCAACCACCTCGC	CACCTTGGCTCACCTCTGCTTTTTccgattcgttagTTTTATAGTTCAGAGCTTGGGACACAGGAGAAAGCACTTTTTTTccgattcgttagTTTTTCCTTGCTCAACCACCTCGC
32	Chr2_1MB	chr2	191113445	191113486	AGAAGGAAAAGTGCTGAATTTGACAGAATGAAACAGCATTGG	42.28	Dp1	CCGATTCGTTAG			CACCTTGGCTCACCTCTGCT	TCCTTGCTCAACCACCTCGC	CACCTTGGCTCACCTCTGCTTTTTccgattcgttagTTTTAGAAGGAAAAGTGCTGAATTTGACAGAATGAAACAGCATTGGTTTTccgattcgttagTTTTTCCTTGCTCAACCACCTCGC
33	Chr2_1MB	chr2	191113534	191113575	GGCTGAATTGGTTTAAGAGATTCAAGGAAACTTTTGGCTTCA	42.04	Dp1	CCGATTCGTTAG			CACCTTGGCTCACCTCTGCT	TCCTTGCTCAACCACCTCGC	CACCTTGGCTCACCTCTGCTTTTTccgattcgttagTTTTGGCTGAATTGGTTTAAGAGATTCAAGGAAACTTTTGGCTTCATTTTccgattcgttagTTTTTCCTTGCTCAACCACCTCGC
34	Chr2_1MB	chr2	191113577	191113614	AGGGAGATGTAAGAAGGCAATTAGGTACCATTAGGGCC	42.99	Dp1	CCGATTCGTTAG			CACCTTGGCTCACCTCTGCT	TCCTTGCTCAACCACCTCGC	CACCTTGGCTCACCTCTGCTTTTTccgattcgttagTTTTAGGGAGATGTAAGAAGGCAATTAGGTACCATTAGGGCCTTTTccgattcgttagTTTTTCCTTGCTCAACCACCTCGC
35	Chr2_1MB	chr2	191113667	191113708	AATTTAGAGAGTGTTCCGAGTTGGAGTTTCATCAAAAGGAGC	42.34	Dp1	CCGATTCGTTAG			CACCTTGGCTCACCTCTGCT	TCCTTGCTCAACCACCTCGC	CACCTTGGCTCACCTCTGCTTTTTccgattcgttagTTTTAATTTAGAGAGTGTTCCGAGTTGGAGTTTCATCAAAAGGAGCTTTTccgattcgttagTTTTTCCTTGCTCAACCACCTCGC
36	Chr2_1MB	chr2	191113793	191113830	TTTTGTACAGGGAGTACTCCCAAGAGTAGCAGAGAACA	42.34	Dp1	CCGATTCGTTAG			CACCTTGGCTCACCTCTGCT	TCCTTGCTCAACCACCTCGC	CACCTTGGCTCACCTCTGCTTTTTccgattcgttagTTTTTTTTGTACAGGGAGTACTCCCAAGAGTAGCAGAGAACATTTTccgattcgttagTTTTTCCTTGCTCAACCACCTCGC
37	Chr2_1MB	chr2	191113896	191113931	TTTTGATATGCCTCTCCCTTCTGCTCAACCACCACA	43.78	Dp1	CCGATTCGTTAG			CACCTTGGCTCACCTCTGCT	TCCTTGCTCAACCACCTCGC	CACCTTGGCTCACCTCTGCTTTTTccgattcgttagTTTTTTTTGATATGCCTCTCCCTTCTGCTCAACCACCACATTTTccgattcgttagTTTTTCCTTGCTCAACCACCTCGC
38	Chr2_1MB	chr2	191113933	191113970	ACAGGAGGTTCCCCTAGAGTTTATGGCTGATCAAATCT	42.62	Dp1	CCGATTCGTTAG			CACCTTGGCTCACCTCTGCT	TCCTTGCTCAACCACCTCGC	CACCTTGGCTCACCTCTGCTTTTTccgattcgttagTTTTACAGGAGGTTCCCCTAGAGTTTATGGCTGATCAAATCTTTTTccgattcgttagTTTTTCCTTGCTCAACCACCTCGC
39	Chr2_1MB	chr2	191114000	191114040	AACTGTGGTCTGATCTAAGATGTGATATACAGGAAGCTGCT	42.25	Dp1	CCGATTCGTTAG			CACCTTGGCTCACCTCTGCT	TCCTTGCTCAACCACCTCGC	CACCTTGGCTCACCTCTGCTTTTTccgattcgttagTTTTAACTGTGGTCTGATCTAAGATGTGATATACAGGAAGCTGCTTTTTccgattcgttagTTTTTCCTTGCTCAACCACCTCGC
40	Chr2_1MB	chr2	191114209	191114248	AAGTTGGCCAAGGCATAAAATTTATAGCCTGAAGTCTTGC	42.15	Dp1	CCGATTCGTTAG			CACCTTGGCTCACCTCTGCT	TCCTTGCTCAACCACCTCGC	CACCTTGGCTCACCTCTGCTTTTTccgattcgttagTTTTAAGTTGGCCAAGGCATAAAATTTATAGCCTGAAGTCTTGCTTTTccgattcgttagTTTTTCCTTGCTCAACCACCTCGC
41	Chr2_1MB	chr2	191114398	191114439	TGTGGTACATTTTGTGTGCAGTATAGAATAGTGGTGAAAGCA	42.09	Dp1	CCGATTCGTTAG			CACCTTGGCTCACCTCTGCT	TCCTTGCTCAACCACCTCGC	CACCTTGGCTCACCTCTGCTTTTTccgattcgttagTTTTTGTGGTACATTTTGTGTGCAGTATAGAATAGTGGTGAAAGCATTTTccgattcgttagTTTTTCCTTGCTCAACCACCTCGC
42	Chr2_1MB	chr2	191114495	191114535	TCTATTCTCACCTCCTCCGTTAAGTTTAACAGGAAGTCACA	42.09	Dp1	CCGATTCGTTAG			CACCTTGGCTCACCTCTGCT	TCCTTGCTCAACCACCTCGC	CACCTTGGCTCACCTCTGCTTTTTccgattcgttagTTTTTCTATTCTCACCTCCTCCGTTAAGTTTAACAGGAAGTCACATTTTccgattcgttagTTTTTCCTTGCTCAACCACCTCGC
43	Chr2_1MB	chr2	191114599	191114640	AAATATGAAGTCACTTCAAGTGACAACACCATCATGACACCT	42.11	Dp1	CCGATTCGTTAG			CACCTTGGCTCACCTCTGCT	TCCTTGCTCAACCACCTCGC	CACCTTGGCTCACCTCTGCTTTTTccgattcgttagTTTTAAATATGAAGTCACTTCAAGTGACAACACCATCATGACACCTTTTTccgattcgttagTTTTTCCTTGCTCAACCACCTCGC
44	Chr2_1MB	chr2	191114646	191114687	CAAAAGTGACGTCACTTTTGTCTATAATCAAAGCACTGGGGC	43.22	Dp1	CCGATTCGTTAG			CACCTTGGCTCACCTCTGCT	TCCTTGCTCAACCACCTCGC	CACCTTGGCTCACCTCTGCTTTTTccgattcgttagTTTTCAAAAGTGACGTCACTTTTGTCTATAATCAAAGCACTGGGGCTTTTccgattcgttagTTTTTCCTTGCTCAACCACCTCGC
45	Chr2_1MB	chr2	191114689	191114726	CTCCTACCAAATCATTTCACTTGCCATAGGGCTACTGC	42.86	Dp1	CCGATTCGTTAG			CACCTTGGCTCACCTCTGCT	TCCTTGCTCAACCACCTCGC	CACCTTGGCTCACCTCTGCTTTTTccgattcgttagTTTTCTCCTACCAAATCATTTCACTTGCCATAGGGCTACTGCTTTTccgattcgttagTTTTTCCTTGCTCAACCACCTCGC
46	Chr2_1MB	chr2	191114728	191114763	GTAGATCATGCTTCTTTACGGGCTGCAGAGCTGGGG	45.57	Dp1	CCGATTCGTTAG			CACCTTGGCTCACCTCTGCT	TCCTTGCTCAACCACCTCGC	CACCTTGGCTCACCTCTGCTTTTTccgattcgttagTTTTGTAGATCATGCTTCTTTACGGGCTGCAGAGCTGGGGTTTTccgattcgttagTTTTTCCTTGCTCAACCACCTCGC
47	Chr2_1MB	chr2	191114765	191114800	CTGCCTTTGGAGTGGAGAGACAGCAATTACAAACGT	43.12	Dp1	CCGATTCGTTAG			CACCTTGGCTCACCTCTGCT	TCCTTGCTCAACCACCTCGC	CACCTTGGCTCACCTCTGCTTTTTccgattcgttagTTTTCTGCCTTTGGAGTGGAGAGACAGCAATTACAAACGTTTTTccgattcgttagTTTTTCCTTGCTCAACCACCTCGC
48	Chr2_1MB	chr2	191114802	191114837	GAAGAGGATGGAGTTCTGCTTTCAGTTCAGCTCAGC	43	Dp1	CCGATTCGTTAG			CACCTTGGCTCACCTCTGCT	TCCTTGCTCAACCACCTCGC	CACCTTGGCTCACCTCTGCTTTTTccgattcgttagTTTTGAAGAGGATGGAGTTCTGCTTTCAGTTCAGCTCAGCTTTTccgattcgttagTTTTTCCTTGCTCAACCACCTCGC
49	Chr2_1MB	chr2	191114839	191114879	GCCACATAATGTATTGTTGAAGCAGTGGGAAGGTATGTTCC	42.97	Dp1	CCGATTCGTTAG			CACCTTGGCTCACCTCTGCT	TCCTTGCTCAACCACCTCGC	CACCTTGGCTCACCTCTGCTTTTTccgattcgttagTTTTGCCACATAATGTATTGTTGAAGCAGTGGGAAGGTATGTTCCTTTTccgattcgttagTTTTTCCTTGCTCAACCACCTCGC
50	Chr2_1MB	chr2	191114881	191114916	ACCCTCGCAGGCAAAATTTCACAGACTTTTATGTGT	42.14	Dp1	CCGATTCGTTAG			CACCTTGGCTCACCTCTGCT	TCCTTGCTCAACCACCTCGC	CACCTTGGCTCACCTCTGCTTTTTccgattcgttagTTTTACCCTCGCAGGCAAAATTTCACAGACTTTTATGTGTTTTTccgattcgttagTTTTTCCTTGCTCAACCACCTCGC
51	Chr2_1MB	chr2	191115092	191115132	TTCAATTCTACCAACACTTATGGAGGGTCTGCTATATGCCA	42.62	Dp1	CCGATTCGTTAG			CACCTTGGCTCACCTCTGCT	TCCTTGCTCAACCACCTCGC	CACCTTGGCTCACCTCTGCTTTTTccgattcgttagTTTTTTCAATTCTACCAACACTTATGGAGGGTCTGCTATATGCCATTTTccgattcgttagTTTTTCCTTGCTCAACCACCTCGC
52	Chr2_1MB	chr2	191115134	191115172	ACACTGTGCTGAGTATTGGGAATCCAAAGTTGAAAGAGA	42.19	Dp1	CCGATTCGTTAG			CACCTTGGCTCACCTCTGCT	TCCTTGCTCAACCACCTCGC	CACCTTGGCTCACCTCTGCTTTTTccgattcgttagTTTTACACTGTGCTGAGTATTGGGAATCCAAAGTTGAAAGAGATTTTccgattcgttagTTTTTCCTTGCTCAACCACCTCGC
53	Chr2_1MB	chr2	191115200	191115235	AAAACCCATTCACCAAGAACCCATTTGTCAAGGTGA	42.07	Dp1	CCGATTCGTTAG			CACCTTGGCTCACCTCTGCT	TCCTTGCTCAACCACCTCGC	CACCTTGGCTCACCTCTGCTTTTTccgattcgttagTTTTAAAACCCATTCACCAAGAACCCATTTGTCAAGGTGATTTTccgattcgttagTTTTTCCTTGCTCAACCACCTCGC
54	Chr2_1MB	chr2	191115270	191115311	AAAAGAAAACACAGACATGTAAGCAGTCATGAGATGTCTGCT	42.33	Dp1	CCGATTCGTTAG			CACCTTGGCTCACCTCTGCT	TCCTTGCTCAACCACCTCGC	CACCTTGGCTCACCTCTGCTTTTTccgattcgttagTTTTAAAAGAAAACACAGACATGTAAGCAGTCATGAGATGTCTGCTTTTTccgattcgttagTTTTTCCTTGCTCAACCACCTCGC
55	Chr2_1MB	chr2	191115313	191115353	CATTGGTGATGAACAAAGCTATTGTTCAAGGCTCAGAGAGG	42.89	Dp1	CCGATTCGTTAG			CACCTTGGCTCACCTCTGCT	TCCTTGCTCAACCACCTCGC	CACCTTGGCTCACCTCTGCTTTTTccgattcgttagTTTTCATTGGTGATGAACAAAGCTATTGTTCAAGGCTCAGAGAGGTTTTccgattcgttagTTTTTCCTTGCTCAACCACCTCGC
56	Chr2_1MB	chr2	191115365	191115406	TTGGAGGTTAGGAATGGATCCAATGAAATAAAGCAACCTTGG	42.6	Dp1	CCGATTCGTTAG			CACCTTGGCTCACCTCTGCT	TCCTTGCTCAACCACCTCGC	CACCTTGGCTCACCTCTGCTTTTTccgattcgttagTTTTTTGGAGGTTAGGAATGGATCCAATGAAATAAAGCAACCTTGGTTTTccgattcgttagTTTTTCCTTGCTCAACCACCTCGC
57	Chr2_1MB	chr2	191115408	191115445	GTCTCACCCTAGGAGACATAGCTTCATAAGAGGGTTGT	42.33	Dp1	CCGATTCGTTAG			CACCTTGGCTCACCTCTGCT	TCCTTGCTCAACCACCTCGC	CACCTTGGCTCACCTCTGCTTTTTccgattcgttagTTTTGTCTCACCCTAGGAGACATAGCTTCATAAGAGGGTTGTTTTTccgattcgttagTTTTTCCTTGCTCAACCACCTCGC
58	Chr2_1MB	chr2	191115447	191115482	GGTTGGATTCCATCACCCACTTGTCCTTCTGTCTGG	44.21	Dp1	CCGATTCGTTAG			CACCTTGGCTCACCTCTGCT	TCCTTGCTCAACCACCTCGC	CACCTTGGCTCACCTCTGCTTTTTccgattcgttagTTTTGGTTGGATTCCATCACCCACTTGTCCTTCTGTCTGGTTTTccgattcgttagTTTTTCCTTGCTCAACCACCTCGC
59	Chr2_1MB	chr2	191115484	191115519	TCATTTGTGCAAGACATAACCTGTCAACCACGCTTC	42.34	Dp1	CCGATTCGTTAG			CACCTTGGCTCACCTCTGCT	TCCTTGCTCAACCACCTCGC	CACCTTGGCTCACCTCTGCTTTTTccgattcgttagTTTTTCATTTGTGCAAGACATAACCTGTCAACCACGCTTCTTTTccgattcgttagTTTTTCCTTGCTCAACCACCTCGC
60	Chr2_1MB	chr2	191115521	191115562	ATGCCTTGGAGAACTCTACTGTTTTGAAAACATCTGCTTTGG	42.92	Dp1	CCGATTCGTTAG			CACCTTGGCTCACCTCTGCT	TCCTTGCTCAACCACCTCGC	CACCTTGGCTCACCTCTGCTTTTTccgattcgttagTTTTATGCCTTGGAGAACTCTACTGTTTTGAAAACATCTGCTTTGGTTTTccgattcgttagTTTTTCCTTGCTCAACCACCTCGC
61	Chr2_1MB	chr2	191115564	191115604	CTTGATGCTATCTTATCAGATTCTGCAAAAGCTGACCAGCC	42.83	Dp1	CCGATTCGTTAG			CACCTTGGCTCACCTCTGCT	TCCTTGCTCAACCACCTCGC	CACCTTGGCTCACCTCTGCTTTTTccgattcgttagTTTTCTTGATGCTATCTTATCAGATTCTGCAAAAGCTGACCAGCCTTTTccgattcgttagTTTTTCCTTGCTCAACCACCTCGC
62	Chr2_1MB	chr2	191115606	191115643	TTTCCGTTGTGTCTCATCAGGTCCTTAGTCACCTATGA	42.5	Dp1	CCGATTCGTTAG			CACCTTGGCTCACCTCTGCT	TCCTTGCTCAACCACCTCGC	CACCTTGGCTCACCTCTGCTTTTTccgattcgttagTTTTTTTCCGTTGTGTCTCATCAGGTCCTTAGTCACCTATGATTTTccgattcgttagTTTTTCCTTGCTCAACCACCTCGC
63	Chr2_1MB	chr2	191115645	191115680	AATTGGACCGAATGCTCCTCCCACAAGCAAAATCAC	43.77	Dp1	CCGATTCGTTAG			CACCTTGGCTCACCTCTGCT	TCCTTGCTCAACCACCTCGC	CACCTTGGCTCACCTCTGCTTTTTccgattcgttagTTTTAATTGGACCGAATGCTCCTCCCACAAGCAAAATCACTTTTccgattcgttagTTTTTCCTTGCTCAACCACCTCGC
64	Chr2_1MB	chr2	191115706	191115747	TAGGTTACATTAAGTATCTGGGTGATTCAGCTGGTACCTGAC	42.17	Dp1	CCGATTCGTTAG			CACCTTGGCTCACCTCTGCT	TCCTTGCTCAACCACCTCGC	CACCTTGGCTCACCTCTGCTTTTTccgattcgttagTTTTTAGGTTACATTAAGTATCTGGGTGATTCAGCTGGTACCTGACTTTTccgattcgttagTTTTTCCTTGCTCAACCACCTCGC
65	Chr2_1MB	chr2	191115906	191115947	GGTCCTCTTTCTGACTATTCAAGTAGGGCTACTTACAGAAGG	42.24	Dp1	CCGATTCGTTAG			CACCTTGGCTCACCTCTGCT	TCCTTGCTCAACCACCTCGC	CACCTTGGCTCACCTCTGCTTTTTccgattcgttagTTTTGGTCCTCTTTCTGACTATTCAAGTAGGGCTACTTACAGAAGGTTTTccgattcgttagTTTTTCCTTGCTCAACCACCTCGC
66	Chr2_1MB	chr2	191115979	191116020	GCTTACTTCCTGCAGGAGTAAGGTATTAGTCATATGGTACGT	42.14	Dp1	CCGATTCGTTAG			CACCTTGGCTCACCTCTGCT	TCCTTGCTCAACCACCTCGC	CACCTTGGCTCACCTCTGCTTTTTccgattcgttagTTTTGCTTACTTCCTGCAGGAGTAAGGTATTAGTCATATGGTACGTTTTTccgattcgttagTTTTTCCTTGCTCAACCACCTCGC
67	Chr2_1MB	chr2	191116097	191116137	ATTGTGCTCTGATCATTACATGTAATGCTTTGGTAAGGGCC	42.78	Dp1	CCGATTCGTTAG			CACCTTGGCTCACCTCTGCT	TCCTTGCTCAACCACCTCGC	CACCTTGGCTCACCTCTGCTTTTTccgattcgttagTTTTATTGTGCTCTGATCATTACATGTAATGCTTTGGTAAGGGCCTTTTccgattcgttagTTTTTCCTTGCTCAACCACCTCGC
68	Chr2_1MB	chr2	191116139	191116177	TGATGGACAAAGTCAATGGTACTCTTCCATTCCCAATGT	42.18	Dp1	CCGATTCGTTAG			CACCTTGGCTCACCTCTGCT	TCCTTGCTCAACCACCTCGC	CACCTTGGCTCACCTCTGCTTTTTccgattcgttagTTTTTGATGGACAAAGTCAATGGTACTCTTCCATTCCCAATGTTTTTccgattcgttagTTTTTCCTTGCTCAACCACCTCGC
69	Chr2_1MB	chr2	191116179	191116220	AAGCTAAGATCACATATGTACCCTTTGTTCACTGATGCTGAC	42.02	Dp1	CCGATTCGTTAG			CACCTTGGCTCACCTCTGCT	TCCTTGCTCAACCACCTCGC	CACCTTGGCTCACCTCTGCTTTTTccgattcgttagTTTTAAGCTAAGATCACATATGTACCCTTTGTTCACTGATGCTGACTTTTccgattcgttagTTTTTCCTTGCTCAACCACCTCGC
70	Chr2_1MB	chr2	191116240	191116281	AATACAGTGCTTTTACACCTATGATACGACACCACCTTCTCT	42.36	Dp1	CCGATTCGTTAG			CACCTTGGCTCACCTCTGCT	TCCTTGCTCAACCACCTCGC	CACCTTGGCTCACCTCTGCTTTTTccgattcgttagTTTTAATACAGTGCTTTTACACCTATGATACGACACCACCTTCTCTTTTTccgattcgttagTTTTTCCTTGCTCAACCACCTCGC
71	Chr2_1MB	chr2	191116293	191116333	TCACCTGTACATTTCATCCTAAATTAATGCCCTTGTCAGCT	42.05	Dp1	CCGATTCGTTAG			CACCTTGGCTCACCTCTGCT	TCCTTGCTCAACCACCTCGC	CACCTTGGCTCACCTCTGCTTTTTccgattcgttagTTTTTCACCTGTACATTTCATCCTAAATTAATGCCCTTGTCAGCTTTTTccgattcgttagTTTTTCCTTGCTCAACCACCTCGC
72	Chr2_1MB	chr2	191116546	191116587	AAGCATATTGCATGAAATTTAGACAAAGGTGGCATGCTTTGG	42.71	Dp1	CCGATTCGTTAG			CACCTTGGCTCACCTCTGCT	TCCTTGCTCAACCACCTCGC	CACCTTGGCTCACCTCTGCTTTTTccgattcgttagTTTTAAGCATATTGCATGAAATTTAGACAAAGGTGGCATGCTTTGGTTTTccgattcgttagTTTTTCCTTGCTCAACCACCTCGC
73	Chr2_1MB	chr2	191116589	191116626	AACAGTCCATCCCACTTAACTTTCTCGGTTAAAGCAGG	42.55	Dp1	CCGATTCGTTAG			CACCTTGGCTCACCTCTGCT	TCCTTGCTCAACCACCTCGC	CACCTTGGCTCACCTCTGCTTTTTccgattcgttagTTTTAACAGTCCATCCCACTTAACTTTCTCGGTTAAAGCAGGTTTTccgattcgttagTTTTTCCTTGCTCAACCACCTCGC
74	Chr2_1MB	chr2	191116628	191116663	CACCACTGAAGGCTGCTTGAAGACTCAGCTCCAGTA	44.96	Dp1	CCGATTCGTTAG			CACCTTGGCTCACCTCTGCT	TCCTTGCTCAACCACCTCGC	CACCTTGGCTCACCTCTGCTTTTTccgattcgttagTTTTCACCACTGAAGGCTGCTTGAAGACTCAGCTCCAGTATTTTccgattcgttagTTTTTCCTTGCTCAACCACCTCGC
75	Chr2_1MB	chr2	191116681	191116721	TTAATTACTGTCCTCTTTGGTTCATCACATACCTCATGGGC	42.03	Dp1	CCGATTCGTTAG			CACCTTGGCTCACCTCTGCT	TCCTTGCTCAACCACCTCGC	CACCTTGGCTCACCTCTGCTTTTTccgattcgttagTTTTTTAATTACTGTCCTCTTTGGTTCATCACATACCTCATGGGCTTTTccgattcgttagTTTTTCCTTGCTCAACCACCTCGC
76	Chr2_1MB	chr2	191116723	191116758	GGAGACACCTCTGTCTTACTGCCTGTTGTATCCCAA	43.2	Dp1	CCGATTCGTTAG			CACCTTGGCTCACCTCTGCT	TCCTTGCTCAACCACCTCGC	CACCTTGGCTCACCTCTGCTTTTTccgattcgttagTTTTGGAGACACCTCTGTCTTACTGCCTGTTGTATCCCAATTTTccgattcgttagTTTTTCCTTGCTCAACCACCTCGC
77	Chr2_1MB	chr2	191116760	191116795	ATCAGAAGTGTTCCTGGCAGAGAAACTCCCCAACAT	43.63	Dp1	CCGATTCGTTAG			CACCTTGGCTCACCTCTGCT	TCCTTGCTCAACCACCTCGC	CACCTTGGCTCACCTCTGCTTTTTccgattcgttagTTTTATCAGAAGTGTTCCTGGCAGAGAAACTCCCCAACATTTTTccgattcgttagTTTTTCCTTGCTCAACCACCTCGC
78	Chr2_1MB	chr2	191116831	191116871	TACTCAAATGTCTCAGAAATGACAAGATGCTTGAGGTGGAC	42.15	Dp1	CCGATTCGTTAG			CACCTTGGCTCACCTCTGCT	TCCTTGCTCAACCACCTCGC	CACCTTGGCTCACCTCTGCTTTTTccgattcgttagTTTTTACTCAAATGTCTCAGAAATGACAAGATGCTTGAGGTGGACTTTTccgattcgttagTTTTTCCTTGCTCAACCACCTCGC
79	Chr2_1MB	chr2	191116877	191116918	ATAAATCTTTGGGAATCCATCGCTTCCACTAAGAAAGCAACT	42.25	Dp1	CCGATTCGTTAG			CACCTTGGCTCACCTCTGCT	TCCTTGCTCAACCACCTCGC	CACCTTGGCTCACCTCTGCTTTTTccgattcgttagTTTTATAAATCTTTGGGAATCCATCGCTTCCACTAAGAAAGCAACTTTTTccgattcgttagTTTTTCCTTGCTCAACCACCTCGC
80	Chr2_1MB	chr2	191116924	191116963	ATCCCTCCCGTTGGAGTGGCAAAGAATAATGAAATATACG	42.29	Dp1	CCGATTCGTTAG			CACCTTGGCTCACCTCTGCT	TCCTTGCTCAACCACCTCGC	CACCTTGGCTCACCTCTGCTTTTTccgattcgttagTTTTATCCCTCCCGTTGGAGTGGCAAAGAATAATGAAATATACGTTTTccgattcgttagTTTTTCCTTGCTCAACCACCTCGC
81	Chr2_1MB	chr2	191116984	191117025	TTTTGCATTACTTTGAGCAGAGTCTCAATCTTGGCTACATCT	42.14	Dp1	CCGATTCGTTAG			CACCTTGGCTCACCTCTGCT	TCCTTGCTCAACCACCTCGC	CACCTTGGCTCACCTCTGCTTTTTccgattcgttagTTTTTTTTGCATTACTTTGAGCAGAGTCTCAATCTTGGCTACATCTTTTTccgattcgttagTTTTTCCTTGCTCAACCACCTCGC
82	Chr2_1MB	chr2	191117067	191117102	AATCTCTGGAGTGGGGCTGCGCATGGCTAATTTTCA	45.71	Dp1	CCGATTCGTTAG			CACCTTGGCTCACCTCTGCT	TCCTTGCTCAACCACCTCGC	CACCTTGGCTCACCTCTGCTTTTTccgattcgttagTTTTAATCTCTGGAGTGGGGCTGCGCATGGCTAATTTTCATTTTccgattcgttagTTTTTCCTTGCTCAACCACCTCGC
83	Chr2_1MB	chr2	191117104	191117144	ATGCGTCATTAGGGATTCTAATAAAGCAGGCAATGTTGAGA	42.2	Dp1	CCGATTCGTTAG			CACCTTGGCTCACCTCTGCT	TCCTTGCTCAACCACCTCGC	CACCTTGGCTCACCTCTGCTTTTTccgattcgttagTTTTATGCGTCATTAGGGATTCTAATAAAGCAGGCAATGTTGAGATTTTccgattcgttagTTTTTCCTTGCTCAACCACCTCGC
84	Chr2_1MB	chr2	191117146	191117182	CACTGAGTGTGGGGTATTCTTTCCCAAACTTGTCTGA	42.47	Dp1	CCGATTCGTTAG			CACCTTGGCTCACCTCTGCT	TCCTTGCTCAACCACCTCGC	CACCTTGGCTCACCTCTGCTTTTTccgattcgttagTTTTCACTGAGTGTGGGGTATTCTTTCCCAAACTTGTCTGATTTTccgattcgttagTTTTTCCTTGCTCAACCACCTCGC
85	Chr2_1MB	chr2	191117186	191117223	TTAGAATTACCTGAGCTGCTCAGTCCCACAACAAATCA	42.14	Dp1	CCGATTCGTTAG			CACCTTGGCTCACCTCTGCT	TCCTTGCTCAACCACCTCGC	CACCTTGGCTCACCTCTGCTTTTTccgattcgttagTTTTTTAGAATTACCTGAGCTGCTCAGTCCCACAACAAATCATTTTccgattcgttagTTTTTCCTTGCTCAACCACCTCGC
86	Chr2_1MB	chr2	191117308	191117349	TAGCTTAAGGCTGTTCTGACTTCAAATTTCAAAGACTTGCCA	42.48	Dp1	CCGATTCGTTAG			CACCTTGGCTCACCTCTGCT	TCCTTGCTCAACCACCTCGC	CACCTTGGCTCACCTCTGCTTTTTccgattcgttagTTTTTAGCTTAAGGCTGTTCTGACTTCAAATTTCAAAGACTTGCCATTTTccgattcgttagTTTTTCCTTGCTCAACCACCTCGC
87	Chr2_1MB	chr2	191117377	191117418	TGTAATTTATTGCATGATTATCTTCCAGAACATCCTCGGGCA	42.03	Dp1	CCGATTCGTTAG			CACCTTGGCTCACCTCTGCT	TCCTTGCTCAACCACCTCGC	CACCTTGGCTCACCTCTGCTTTTTccgattcgttagTTTTTGTAATTTATTGCATGATTATCTTCCAGAACATCCTCGGGCATTTTccgattcgttagTTTTTCCTTGCTCAACCACCTCGC
88	Chr2_1MB	chr2	191117504	191117545	TAATTGCAGCATGTGATTAAGTGTCAGGATGAGTTGTTTGGA	42.41	Dp1	CCGATTCGTTAG			CACCTTGGCTCACCTCTGCT	TCCTTGCTCAACCACCTCGC	CACCTTGGCTCACCTCTGCTTTTTccgattcgttagTTTTTAATTGCAGCATGTGATTAAGTGTCAGGATGAGTTGTTTGGATTTTccgattcgttagTTTTTCCTTGCTCAACCACCTCGC
89	Chr2_1MB	chr2	191117547	191117582	ACTAAGTGCTGTGGGAGTGCAGAGGAGAGAAAACTC	43.43	Dp1	CCGATTCGTTAG			CACCTTGGCTCACCTCTGCT	TCCTTGCTCAACCACCTCGC	CACCTTGGCTCACCTCTGCTTTTTccgattcgttagTTTTACTAAGTGCTGTGGGAGTGCAGAGGAGAGAAAACTCTTTTccgattcgttagTTTTTCCTTGCTCAACCACCTCGC
90	Chr2_1MB	chr2	191117584	191117623	ATGTGGATTTTAATGACACATAGAGAAGGACATGGGCTGC	42.57	Dp1	CCGATTCGTTAG			CACCTTGGCTCACCTCTGCT	TCCTTGCTCAACCACCTCGC	CACCTTGGCTCACCTCTGCTTTTTccgattcgttagTTTTATGTGGATTTTAATGACACATAGAGAAGGACATGGGCTGCTTTTccgattcgttagTTTTTCCTTGCTCAACCACCTCGC
91	Chr2_1MB	chr2	191117645	191117680	AGTAGGAAATTGCATCCTGGGCAGAGGGCATTGCAA	45.82	Dp1	CCGATTCGTTAG			CACCTTGGCTCACCTCTGCT	TCCTTGCTCAACCACCTCGC	CACCTTGGCTCACCTCTGCTTTTTccgattcgttagTTTTAGTAGGAAATTGCATCCTGGGCAGAGGGCATTGCAATTTTccgattcgttagTTTTTCCTTGCTCAACCACCTCGC
92	Chr2_1MB	chr2	191117744	191117779	TTTTCTTCCGATGCCTGGATGCATCCCTCCTTTGTG	44.59	Dp1	CCGATTCGTTAG			CACCTTGGCTCACCTCTGCT	TCCTTGCTCAACCACCTCGC	CACCTTGGCTCACCTCTGCTTTTTccgattcgttagTTTTTTTTCTTCCGATGCCTGGATGCATCCCTCCTTTGTGTTTTccgattcgttagTTTTTCCTTGCTCAACCACCTCGC
93	Chr2_1MB	chr2	191117783	191117818	TCCCTGAATCCTACCTCTCCGAGCCACATTCCCAAA	45.57	Dp1	CCGATTCGTTAG			CACCTTGGCTCACCTCTGCT	TCCTTGCTCAACCACCTCGC	CACCTTGGCTCACCTCTGCTTTTTccgattcgttagTTTTTCCCTGAATCCTACCTCTCCGAGCCACATTCCCAAATTTTccgattcgttagTTTTTCCTTGCTCAACCACCTCGC
94	Chr2_1MB	chr2	191117820	191117857	TCCACCTTTGACCTATTCAGTGAGAATTGGAAATGGGG	42.44	Dp1	CCGATTCGTTAG			CACCTTGGCTCACCTCTGCT	TCCTTGCTCAACCACCTCGC	CACCTTGGCTCACCTCTGCTTTTTccgattcgttagTTTTTCCACCTTTGACCTATTCAGTGAGAATTGGAAATGGGGTTTTccgattcgttagTTTTTCCTTGCTCAACCACCTCGC
95	Chr2_1MB	chr2	191117934	191117975	CTACACTGTTCAAGAGGAAGATAGATGGGACACAGTATCCTC	42.11	Dp1	CCGATTCGTTAG			CACCTTGGCTCACCTCTGCT	TCCTTGCTCAACCACCTCGC	CACCTTGGCTCACCTCTGCTTTTTccgattcgttagTTTTCTACACTGTTCAAGAGGAAGATAGATGGGACACAGTATCCTCTTTTccgattcgttagTTTTTCCTTGCTCAACCACCTCGC
96	Chr2_1MB	chr2	191117991	191118032	GCAACAAACCAATGCTTCTATCAAAATAAATCAGACCTGGCG	42.57	Dp1	CCGATTCGTTAG			CACCTTGGCTCACCTCTGCT	TCCTTGCTCAACCACCTCGC	CACCTTGGCTCACCTCTGCTTTTTccgattcgttagTTTTGCAACAAACCAATGCTTCTATCAAAATAAATCAGACCTGGCGTTTTccgattcgttagTTTTTCCTTGCTCAACCACCTCGC
97	Chr2_1MB	chr2	191118068	191118109	TTTATACCACTCAGGTTGATGATGGGATGAGATTTTACGCAC	42.06	Dp1	CCGATTCGTTAG			CACCTTGGCTCACCTCTGCT	TCCTTGCTCAACCACCTCGC	CACCTTGGCTCACCTCTGCTTTTTccgattcgttagTTTTTTTATACCACTCAGGTTGATGATGGGATGAGATTTTACGCACTTTTccgattcgttagTTTTTCCTTGCTCAACCACCTCGC
98	Chr2_1MB	chr2	191118111	191118146	GCTGGTGGGAATGTGAATTGGCACGTTACTAAAGGA	43.24	Dp1	CCGATTCGTTAG			CACCTTGGCTCACCTCTGCT	TCCTTGCTCAACCACCTCGC	CACCTTGGCTCACCTCTGCTTTTTccgattcgttagTTTTGCTGGTGGGAATGTGAATTGGCACGTTACTAAAGGATTTTccgattcgttagTTTTTCCTTGCTCAACCACCTCGC
99	Chr2_1MB	chr2	191118208	191118249	ACTTTTAGAAATTTATCCTAAGGCTGTGGTCTCAACCTTGGC	42.34	Dp1	CCGATTCGTTAG			CACCTTGGCTCACCTCTGCT	TCCTTGCTCAACCACCTCGC	CACCTTGGCTCACCTCTGCTTTTTccgattcgttagTTTTACTTTTAGAAATTTATCCTAAGGCTGTGGTCTCAACCTTGGCTTTTccgattcgttagTTTTTCCTTGCTCAACCACCTCGC
100	Chr2_1MB	chr2	191118257	191118298	CAGAATCACTTGTGAAGCTTTATGAACTGCAGATTTCTGGGT	42.66	Dp1	CCGATTCGTTAG			CACCTTGGCTCACCTCTGCT	TCCTTGCTCAACCACCTCGC	CACCTTGGCTCACCTCTGCTTTTTccgattcgttagTTTTCAGAATCACTTGTGAAGCTTTATGAACTGCAGATTTCTGGGTTTTTccgattcgttagTTTTTCCTTGCTCAACCACCTCGC
101	Chr2_1MB	chr2	191118300	191118339	ACATTCCTTTGAGATTCTGGGATTGAAGTCTGGGAATCTG	42.12	Dp1	CCGATTCGTTAG			CACCTTGGCTCACCTCTGCT	TCCTTGCTCAACCACCTCGC	CACCTTGGCTCACCTCTGCTTTTTccgattcgttagTTTTACATTCCTTTGAGATTCTGGGATTGAAGTCTGGGAATCTGTTTTccgattcgttagTTTTTCCTTGCTCAACCACCTCGC
102	Chr2_1MB	chr2	191118419	191118459	AATTGGTGAGATCTTCATCTTTCACTTCCTCCCTTGATTCC	42.05	Dp1	CCGATTCGTTAG			CACCTTGGCTCACCTCTGCT	TCCTTGCTCAACCACCTCGC	CACCTTGGCTCACCTCTGCTTTTTccgattcgttagTTTTAATTGGTGAGATCTTCATCTTTCACTTCCTCCCTTGATTCCTTTTccgattcgttagTTTTTCCTTGCTCAACCACCTCGC
103	Chr2_1MB	chr2	191119058	191119094	CCCAGCCGAACACAACTGGTTTCGATGCACAGAGTTA	45.61	Dp1	CCGATTCGTTAG			CACCTTGGCTCACCTCTGCT	TCCTTGCTCAACCACCTCGC	CACCTTGGCTCACCTCTGCTTTTTccgattcgttagTTTTCCCAGCCGAACACAACTGGTTTCGATGCACAGAGTTATTTTccgattcgttagTTTTTCCTTGCTCAACCACCTCGC
104	Chr2_1MB	chr2	191119238	191119273	GTCCCGAAAGATGGGACACCCTTGGGGTCATTCTTT	45.39	Dp1	CCGATTCGTTAG			CACCTTGGCTCACCTCTGCT	TCCTTGCTCAACCACCTCGC	CACCTTGGCTCACCTCTGCTTTTTccgattcgttagTTTTGTCCCGAAAGATGGGACACCCTTGGGGTCATTCTTTTTTTccgattcgttagTTTTTCCTTGCTCAACCACCTCGC
105	Chr2_1MB	chr2	191119275	191119315	CCCTTTGACTTCTTGCTGGTTGATCAGAATATAGGAGAGGA	42.56	Dp1	CCGATTCGTTAG			CACCTTGGCTCACCTCTGCT	TCCTTGCTCAACCACCTCGC	CACCTTGGCTCACCTCTGCTTTTTccgattcgttagTTTTCCCTTTGACTTCTTGCTGGTTGATCAGAATATAGGAGAGGATTTTccgattcgttagTTTTTCCTTGCTCAACCACCTCGC
106	Chr2_1MB	chr2	191119403	191119444	TAGAATGGAGTAAGAATGGAAAAGGAATGCCCATTTCCAGAG	42.04	Dp1	CCGATTCGTTAG			CACCTTGGCTCACCTCTGCT	TCCTTGCTCAACCACCTCGC	CACCTTGGCTCACCTCTGCTTTTTccgattcgttagTTTTTAGAATGGAGTAAGAATGGAAAAGGAATGCCCATTTCCAGAGTTTTccgattcgttagTTTTTCCTTGCTCAACCACCTCGC
107	Chr2_1MB	chr2	191119492	191119532	AGAGCACTGTAAAGCATTGCTAAGAGAAATTGAAGACCTGA	42.04	Dp1	CCGATTCGTTAG			CACCTTGGCTCACCTCTGCT	TCCTTGCTCAACCACCTCGC	CACCTTGGCTCACCTCTGCTTTTTccgattcgttagTTTTAGAGCACTGTAAAGCATTGCTAAGAGAAATTGAAGACCTGATTTTccgattcgttagTTTTTCCTTGCTCAACCACCTCGC
108	Chr2_1MB	chr2	191119806	191119847	AGGTGCAGGGAGAGACAAATAGACTAACATACTAGAGACTCA	42.36	Dp1	CCGATTCGTTAG			CACCTTGGCTCACCTCTGCT	TCCTTGCTCAACCACCTCGC	CACCTTGGCTCACCTCTGCTTTTTccgattcgttagTTTTAGGTGCAGGGAGAGACAAATAGACTAACATACTAGAGACTCATTTTccgattcgttagTTTTTCCTTGCTCAACCACCTCGC
109	Chr2_1MB	chr2	191119877	191119912	AAAACACCACTGCAGTGCAATGAGGAAGGGATGATC	43.46	Dp1	CCGATTCGTTAG			CACCTTGGCTCACCTCTGCT	TCCTTGCTCAACCACCTCGC	CACCTTGGCTCACCTCTGCTTTTTccgattcgttagTTTTAAAACACCACTGCAGTGCAATGAGGAAGGGATGATCTTTTccgattcgttagTTTTTCCTTGCTCAACCACCTCGC
110	Chr2_1MB	chr2	191119914	191119954	TTTCAAGAAATGGCTCTGGGTCAATTAGATAACCACATGGA	42.06	Dp1	CCGATTCGTTAG			CACCTTGGCTCACCTCTGCT	TCCTTGCTCAACCACCTCGC	CACCTTGGCTCACCTCTGCTTTTTccgattcgttagTTTTTTTCAAGAAATGGCTCTGGGTCAATTAGATAACCACATGGATTTTccgattcgttagTTTTTCCTTGCTCAACCACCTCGC
111	Chr2_1MB	chr2	191119960	191120001	TATTAGCCTTTTGGCTAAGGTCAAGTGTAGTATCCACATGGA	42.36	Dp1	CCGATTCGTTAG			CACCTTGGCTCACCTCTGCT	TCCTTGCTCAACCACCTCGC	CACCTTGGCTCACCTCTGCTTTTTccgattcgttagTTTTTATTAGCCTTTTGGCTAAGGTCAAGTGTAGTATCCACATGGATTTTccgattcgttagTTTTTCCTTGCTCAACCACCTCGC
112	Chr2_1MB	chr2	191120003	191120044	AAAGCCTACTTTACCCCTATCTCGTTCCAGATATAAAAGGCA	42.26	Dp1	CCGATTCGTTAG			CACCTTGGCTCACCTCTGCT	TCCTTGCTCAACCACCTCGC	CACCTTGGCTCACCTCTGCTTTTTccgattcgttagTTTTAAAGCCTACTTTACCCCTATCTCGTTCCAGATATAAAAGGCATTTTccgattcgttagTTTTTCCTTGCTCAACCACCTCGC
113	Chr2_1MB	chr2	191120209	191120250	AGAACTGTTGTTCATCAAAAGACACCATGTAGAGGAGACTGA	42.55	Dp1	CCGATTCGTTAG			CACCTTGGCTCACCTCTGCT	TCCTTGCTCAACCACCTCGC	CACCTTGGCTCACCTCTGCTTTTTccgattcgttagTTTTAGAACTGTTGTTCATCAAAAGACACCATGTAGAGGAGACTGATTTTccgattcgttagTTTTTCCTTGCTCAACCACCTCGC
114	Chr2_1MB	chr2	191120372	191120407	AAAAGCCTAGGCAACATACGGAGACTCTGCCTCTAC	43.36	Dp1	CCGATTCGTTAG			CACCTTGGCTCACCTCTGCT	TCCTTGCTCAACCACCTCGC	CACCTTGGCTCACCTCTGCTTTTTccgattcgttagTTTTAAAAGCCTAGGCAACATACGGAGACTCTGCCTCTACTTTTccgattcgttagTTTTTCCTTGCTCAACCACCTCGC
115	Chr2_1MB	chr2	191120505	191120542	AAACCTTGTCTCAACCAATCAACAGGCAAAGGAATTCA	42.03	Dp1	CCGATTCGTTAG			CACCTTGGCTCACCTCTGCT	TCCTTGCTCAACCACCTCGC	CACCTTGGCTCACCTCTGCTTTTTccgattcgttagTTTTAAACCTTGTCTCAACCAATCAACAGGCAAAGGAATTCATTTTccgattcgttagTTTTTCCTTGCTCAACCACCTCGC
116	Chr2_1MB	chr2	191122339	191122379	AAGACTGGCAATAACATGTGTTGACTAGGAAGTAGAGCAAC	42.14	Dp2	CCGTTACGATAC			CACCTTGGCTCACCTCTGCT	TCCTTGCTCAACCACCTCGC	CACCTTGGCTCACCTCTGCTTTTTccgttacgatacTTTTAAGACTGGCAATAACATGTGTTGACTAGGAAGTAGAGCAACTTTTccgttacgatacTTTTTCCTTGCTCAACCACCTCGC
117	Chr2_1MB	chr2	191122393	191122430	ACTTCTGTGACAGTGTTAATTACCACAACCACCATGGA	42.24	Dp2	CCGTTACGATAC			CACCTTGGCTCACCTCTGCT	TCCTTGCTCAACCACCTCGC	CACCTTGGCTCACCTCTGCTTTTTccgttacgatacTTTTACTTCTGTGACAGTGTTAATTACCACAACCACCATGGATTTTccgttacgatacTTTTTCCTTGCTCAACCACCTCGC
118	Chr2_1MB	chr2	191122432	191122467	AGTTGTGTGGCAGCAACTCCTAAATCCACACATCTT	42.93	Dp2	CCGTTACGATAC			CACCTTGGCTCACCTCTGCT	TCCTTGCTCAACCACCTCGC	CACCTTGGCTCACCTCTGCTTTTTccgttacgatacTTTTAGTTGTGTGGCAGCAACTCCTAAATCCACACATCTTTTTTccgttacgatacTTTTTCCTTGCTCAACCACCTCGC
119	Chr2_1MB	chr2	191122469	191122504	ATGCCCTATTACCCAGCCATTGTACCTCTGGGAATA	42.95	Dp2	CCGTTACGATAC			CACCTTGGCTCACCTCTGCT	TCCTTGCTCAACCACCTCGC	CACCTTGGCTCACCTCTGCTTTTTccgttacgatacTTTTATGCCCTATTACCCAGCCATTGTACCTCTGGGAATATTTTccgttacgatacTTTTTCCTTGCTCAACCACCTCGC
120	Chr2_1MB	chr2	191122814	191122855	ACAGTGATGTAAGAATAGTGGTTACCTTTGTGACTGGTGTTG	42.03	Dp2	CCGTTACGATAC			CACCTTGGCTCACCTCTGCT	TCCTTGCTCAACCACCTCGC	CACCTTGGCTCACCTCTGCTTTTTccgttacgatacTTTTACAGTGATGTAAGAATAGTGGTTACCTTTGTGACTGGTGTTGTTTTccgttacgatacTTTTTCCTTGCTCAACCACCTCGC
121	Chr2_1MB	chr2	191122857	191122896	CTAGGAAAAGCATGGGAGAGACTTCTACATCTGGAACTGG	42.86	Dp2	CCGTTACGATAC			CACCTTGGCTCACCTCTGCT	TCCTTGCTCAACCACCTCGC	CACCTTGGCTCACCTCTGCTTTTTccgttacgatacTTTTCTAGGAAAAGCATGGGAGAGACTTCTACATCTGGAACTGGTTTTccgttacgatacTTTTTCCTTGCTCAACCACCTCGC
122	Chr2_1MB	chr2	191122999	191123038	AAAAGTGATGCACAAAAGTGATGCACTTTGCTCTAAGTGC	42.75	Dp2	CCGTTACGATAC			CACCTTGGCTCACCTCTGCT	TCCTTGCTCAACCACCTCGC	CACCTTGGCTCACCTCTGCTTTTTccgttacgatacTTTTAAAAGTGATGCACAAAAGTGATGCACTTTGCTCTAAGTGCTTTTccgttacgatacTTTTTCCTTGCTCAACCACCTCGC
123	Chr2_1MB	chr2	191123102	191123142	ATCTTCTCATGAAACAGAGTGTGCAGTGAAAAGAAATGGCT	42.59	Dp2	CCGTTACGATAC			CACCTTGGCTCACCTCTGCT	TCCTTGCTCAACCACCTCGC	CACCTTGGCTCACCTCTGCTTTTTccgttacgatacTTTTATCTTCTCATGAAACAGAGTGTGCAGTGAAAAGAAATGGCTTTTTccgttacgatacTTTTTCCTTGCTCAACCACCTCGC
124	Chr2_1MB	chr2	191123144	191123185	TCCTACGCAATTTCTAAGTGAATCTCGACCACTTTGTCATTG	42.28	Dp2	CCGTTACGATAC			CACCTTGGCTCACCTCTGCT	TCCTTGCTCAACCACCTCGC	CACCTTGGCTCACCTCTGCTTTTTccgttacgatacTTTTTCCTACGCAATTTCTAAGTGAATCTCGACCACTTTGTCATTGTTTTccgttacgatacTTTTTCCTTGCTCAACCACCTCGC
125	Chr2_1MB	chr2	191123195	191123236	TTGTTTGAGGAACTTCAAGATCTTCTGTATTCCTGGAGTCCA	42.51	Dp2	CCGTTACGATAC			CACCTTGGCTCACCTCTGCT	TCCTTGCTCAACCACCTCGC	CACCTTGGCTCACCTCTGCTTTTTccgttacgatacTTTTTTGTTTGAGGAACTTCAAGATCTTCTGTATTCCTGGAGTCCATTTTccgttacgatacTTTTTCCTTGCTCAACCACCTCGC
126	Chr2_1MB	chr2	191123238	191123273	AGTGTCAGAGCTCCTGACTTAGCTCCTGGGGAGTTG	45.53	Dp2	CCGTTACGATAC			CACCTTGGCTCACCTCTGCT	TCCTTGCTCAACCACCTCGC	CACCTTGGCTCACCTCTGCTTTTTccgttacgatacTTTTAGTGTCAGAGCTCCTGACTTAGCTCCTGGGGAGTTGTTTTccgttacgatacTTTTTCCTTGCTCAACCACCTCGC
127	Chr2_1MB	chr2	191123300	191123335	CCGCTCCCTAGGTGAAGGCTAGTTCTAGGTGTGTCT	45.21	Dp2	CCGTTACGATAC			CACCTTGGCTCACCTCTGCT	TCCTTGCTCAACCACCTCGC	CACCTTGGCTCACCTCTGCTTTTTccgttacgatacTTTTCCGCTCCCTAGGTGAAGGCTAGTTCTAGGTGTGTCTTTTTccgttacgatacTTTTTCCTTGCTCAACCACCTCGC
128	Chr2_1MB	chr2	191123337	191123373	GGACTCCCTTTCACTTTAGTCCTTTCTCCTCTCCAGA	42.5	Dp2	CCGTTACGATAC			CACCTTGGCTCACCTCTGCT	TCCTTGCTCAACCACCTCGC	CACCTTGGCTCACCTCTGCTTTTTccgttacgatacTTTTGGACTCCCTTTCACTTTAGTCCTTTCTCCTCTCCAGATTTTccgttacgatacTTTTTCCTTGCTCAACCACCTCGC
129	Chr2_1MB	chr2	191123375	191123413	TGGGTACATTTTCTCTCAGCTTCCAGAGGTTTAGTGTCT	42.61	Dp2	CCGTTACGATAC			CACCTTGGCTCACCTCTGCT	TCCTTGCTCAACCACCTCGC	CACCTTGGCTCACCTCTGCTTTTTccgttacgatacTTTTTGGGTACATTTTCTCTCAGCTTCCAGAGGTTTAGTGTCTTTTTccgttacgatacTTTTTCCTTGCTCAACCACCTCGC
130	Chr2_1MB	chr2	191123415	191123451	CCTCCTTCTGCTAAAAGGTTTCCTCTACCCTTCCTTC	42.13	Dp2	CCGTTACGATAC			CACCTTGGCTCACCTCTGCT	TCCTTGCTCAACCACCTCGC	CACCTTGGCTCACCTCTGCTTTTTccgttacgatacTTTTCCTCCTTCTGCTAAAAGGTTTCCTCTACCCTTCCTTCTTTTccgttacgatacTTTTTCCTTGCTCAACCACCTCGC
131	Chr2_1MB	chr2	191123453	191123488	TCTGGTCCCATCCAGCCTGACCTTCTCTCACATGTA	45.19	Dp2	CCGTTACGATAC			CACCTTGGCTCACCTCTGCT	TCCTTGCTCAACCACCTCGC	CACCTTGGCTCACCTCTGCTTTTTccgttacgatacTTTTTCTGGTCCCATCCAGCCTGACCTTCTCTCACATGTATTTTccgttacgatacTTTTTCCTTGCTCAACCACCTCGC
132	Chr2_1MB	chr2	191123494	191123529	TTCTCGAAATACAGATGCTTCTCCACTCATGAGGGG	42.03	Dp2	CCGTTACGATAC			CACCTTGGCTCACCTCTGCT	TCCTTGCTCAACCACCTCGC	CACCTTGGCTCACCTCTGCTTTTTccgttacgatacTTTTTTCTCGAAATACAGATGCTTCTCCACTCATGAGGGGTTTTccgttacgatacTTTTTCCTTGCTCAACCACCTCGC
133	Chr2_1MB	chr2	191123605	191123646	AACACCATACCTTAAACATGCTCAAAACACTTACACTAGCCT	42.12	Dp2	CCGTTACGATAC			CACCTTGGCTCACCTCTGCT	TCCTTGCTCAACCACCTCGC	CACCTTGGCTCACCTCTGCTTTTTccgttacgatacTTTTAACACCATACCTTAAACATGCTCAAAACACTTACACTAGCCTTTTTccgttacgatacTTTTTCCTTGCTCAACCACCTCGC
134	Chr2_1MB	chr2	191123732	191123773	GTAGAATATTGGTTGTTCATCCTCATGTTTGCTTAGCTGGCT	42.49	Dp2	CCGTTACGATAC			CACCTTGGCTCACCTCTGCT	TCCTTGCTCAACCACCTCGC	CACCTTGGCTCACCTCTGCTTTTTccgttacgatacTTTTGTAGAATATTGGTTGTTCATCCTCATGTTTGCTTAGCTGGCTTTTTccgttacgatacTTTTTCCTTGCTCAACCACCTCGC
135	Chr2_1MB	chr2	191123785	191123820	CTCGCTGCGACTGACCAGCATCGTGAGAGTATTGTA	44.78	Dp2	CCGTTACGATAC			CACCTTGGCTCACCTCTGCT	TCCTTGCTCAACCACCTCGC	CACCTTGGCTCACCTCTGCTTTTTccgttacgatacTTTTCTCGCTGCGACTGACCAGCATCGTGAGAGTATTGTATTTTccgttacgatacTTTTTCCTTGCTCAACCACCTCGC
136	Chr2_1MB	chr2	191123864	191123905	TTTGAAGTATGGTTCCTACTGGGTGTGTATTGCTTTTGTACC	42.26	Dp2	CCGTTACGATAC			CACCTTGGCTCACCTCTGCT	TCCTTGCTCAACCACCTCGC	CACCTTGGCTCACCTCTGCTTTTTccgttacgatacTTTTTTTGAAGTATGGTTCCTACTGGGTGTGTATTGCTTTTGTACCTTTTccgttacgatacTTTTTCCTTGCTCAACCACCTCGC
137	Chr2_1MB	chr2	191123923	191123963	TTGTAAGCCAAACCATCCTAAGTTGAAGACCATCTGTACAC	42.17	Dp2	CCGTTACGATAC			CACCTTGGCTCACCTCTGCT	TCCTTGCTCAACCACCTCGC	CACCTTGGCTCACCTCTGCTTTTTccgttacgatacTTTTTTGTAAGCCAAACCATCCTAAGTTGAAGACCATCTGTACACTTTTccgttacgatacTTTTTCCTTGCTCAACCACCTCGC
138	Chr2_1MB	chr2	191123965	191124004	TCTTTGCAAAACCAATTCCTTCCATCCTTAGAAACTGCTG	42.05	Dp2	CCGTTACGATAC			CACCTTGGCTCACCTCTGCT	TCCTTGCTCAACCACCTCGC	CACCTTGGCTCACCTCTGCTTTTTccgttacgatacTTTTTCTTTGCAAAACCAATTCCTTCCATCCTTAGAAACTGCTGTTTTccgttacgatacTTTTTCCTTGCTCAACCACCTCGC
139	Chr2_1MB	chr2	191124471	191124506	AAAAGACACTGAGCCCTTGCTATATGCTGGGCTCTG	44.11	Dp2	CCGTTACGATAC			CACCTTGGCTCACCTCTGCT	TCCTTGCTCAACCACCTCGC	CACCTTGGCTCACCTCTGCTTTTTccgttacgatacTTTTAAAAGACACTGAGCCCTTGCTATATGCTGGGCTCTGTTTTccgttacgatacTTTTTCCTTGCTCAACCACCTCGC
140	Chr2_1MB	chr2	191124508	191124548	GTTAAGCAGTGGAAAACAAAGATGAATGCACTCAAAGAGCT	42.16	Dp2	CCGTTACGATAC			CACCTTGGCTCACCTCTGCT	TCCTTGCTCAACCACCTCGC	CACCTTGGCTCACCTCTGCTTTTTccgttacgatacTTTTGTTAAGCAGTGGAAAACAAAGATGAATGCACTCAAAGAGCTTTTTccgttacgatacTTTTTCCTTGCTCAACCACCTCGC
141	Chr2_1MB	chr2	191124550	191124585	ACAGTCTTATGCAGGAGGCAGGCAAATATGTAGACA	42.08	Dp2	CCGTTACGATAC			CACCTTGGCTCACCTCTGCT	TCCTTGCTCAACCACCTCGC	CACCTTGGCTCACCTCTGCTTTTTccgttacgatacTTTTACAGTCTTATGCAGGAGGCAGGCAAATATGTAGACATTTTccgttacgatacTTTTTCCTTGCTCAACCACCTCGC
142	Chr2_1MB	chr2	191124631	191124671	TCACGTAGAGTTTATCAAACTCATCTTGTTGTCCCACCTCC	42.91	Dp2	CCGTTACGATAC			CACCTTGGCTCACCTCTGCT	TCCTTGCTCAACCACCTCGC	CACCTTGGCTCACCTCTGCTTTTTccgttacgatacTTTTTCACGTAGAGTTTATCAAACTCATCTTGTTGTCCCACCTCCTTTTccgttacgatacTTTTTCCTTGCTCAACCACCTCGC
143	Chr2_1MB	chr2	191124707	191124748	TGTGTCTATCTATGTCAATAACCCAGGATAAAACCCTCAGCC	42.53	Dp2	CCGTTACGATAC			CACCTTGGCTCACCTCTGCT	TCCTTGCTCAACCACCTCGC	CACCTTGGCTCACCTCTGCTTTTTccgttacgatacTTTTTGTGTCTATCTATGTCAATAACCCAGGATAAAACCCTCAGCCTTTTccgttacgatacTTTTTCCTTGCTCAACCACCTCGC
144	Chr2_1MB	chr2	191124810	191124851	CTCACAAGTCCAGAACATATTCTTCATTCCTATGCCACTTCC	42.19	Dp2	CCGTTACGATAC			CACCTTGGCTCACCTCTGCT	TCCTTGCTCAACCACCTCGC	CACCTTGGCTCACCTCTGCTTTTTccgttacgatacTTTTCTCACAAGTCCAGAACATATTCTTCATTCCTATGCCACTTCCTTTTccgttacgatacTTTTTCCTTGCTCAACCACCTCGC
145	Chr2_1MB	chr2	191124875	191124916	TTCCTTGCACTATGACAATAATGTTCAAACAGGTCTCCATGC	42.7	Dp2	CCGTTACGATAC			CACCTTGGCTCACCTCTGCT	TCCTTGCTCAACCACCTCGC	CACCTTGGCTCACCTCTGCTTTTTccgttacgatacTTTTTTCCTTGCACTATGACAATAATGTTCAAACAGGTCTCCATGCTTTTccgttacgatacTTTTTCCTTGCTCAACCACCTCGC
146	Chr2_1MB	chr2	191124918	191124953	TCCAGTTGCACCACTGCTATTCTATACTCCACAGTG	42.12	Dp2	CCGTTACGATAC			CACCTTGGCTCACCTCTGCT	TCCTTGCTCAACCACCTCGC	CACCTTGGCTCACCTCTGCTTTTTccgttacgatacTTTTTCCAGTTGCACCACTGCTATTCTATACTCCACAGTGTTTTccgttacgatacTTTTTCCTTGCTCAACCACCTCGC
147	Chr2_1MB	chr2	191124955	191124995	TGCCAGAGAAGTCTCTGTCTCTATAGTTCTATGTCTCCACC	42.69	Dp2	CCGTTACGATAC			CACCTTGGCTCACCTCTGCT	TCCTTGCTCAACCACCTCGC	CACCTTGGCTCACCTCTGCTTTTTccgttacgatacTTTTTGCCAGAGAAGTCTCTGTCTCTATAGTTCTATGTCTCCACCTTTTccgttacgatacTTTTTCCTTGCTCAACCACCTCGC
148	Chr2_1MB	chr2	191125033	191125073	AAGAATCCGAGGGAAAAGATTTGGTGAGTTGATGATTTGCT	42.57	Dp2	CCGTTACGATAC			CACCTTGGCTCACCTCTGCT	TCCTTGCTCAACCACCTCGC	CACCTTGGCTCACCTCTGCTTTTTccgttacgatacTTTTAAGAATCCGAGGGAAAAGATTTGGTGAGTTGATGATTTGCTTTTTccgttacgatacTTTTTCCTTGCTCAACCACCTCGC
149	Chr2_1MB	chr2	191125123	191125164	ACATATAAATAATGGAAACCTGGTAAGCTGTGAAAGGCAGCT	42.16	Dp2	CCGTTACGATAC			CACCTTGGCTCACCTCTGCT	TCCTTGCTCAACCACCTCGC	CACCTTGGCTCACCTCTGCTTTTTccgttacgatacTTTTACATATAAATAATGGAAACCTGGTAAGCTGTGAAAGGCAGCTTTTTccgttacgatacTTTTTCCTTGCTCAACCACCTCGC
150	Chr2_1MB	chr2	191125187	191125228	GTACAGATTATCTTCCCATTCCCGTATCTTTCTACTGAGGCA	42.2	Dp2	CCGTTACGATAC			CACCTTGGCTCACCTCTGCT	TCCTTGCTCAACCACCTCGC	CACCTTGGCTCACCTCTGCTTTTTccgttacgatacTTTTGTACAGATTATCTTCCCATTCCCGTATCTTTCTACTGAGGCATTTTccgttacgatacTTTTTCCTTGCTCAACCACCTCGC
151	Chr2_1MB	chr2	191125230	191125271	AGGTCACAGATTAAACGATAGAAATCAGGCAGGTTCTTGATG	42.02	Dp2	CCGTTACGATAC			CACCTTGGCTCACCTCTGCT	TCCTTGCTCAACCACCTCGC	CACCTTGGCTCACCTCTGCTTTTTccgttacgatacTTTTAGGTCACAGATTAAACGATAGAAATCAGGCAGGTTCTTGATGTTTTccgttacgatacTTTTTCCTTGCTCAACCACCTCGC
152	Chr2_1MB	chr2	191125298	191125333	TTTTAGGCGCCAACACAGATCTTGGCTACCTGCGTA	45.3	Dp2	CCGTTACGATAC			CACCTTGGCTCACCTCTGCT	TCCTTGCTCAACCACCTCGC	CACCTTGGCTCACCTCTGCTTTTTccgttacgatacTTTTTTTTAGGCGCCAACACAGATCTTGGCTACCTGCGTATTTTccgttacgatacTTTTTCCTTGCTCAACCACCTCGC
153	Chr2_1MB	chr2	191125335	191125371	CTTTACACCTCATTGTGCACTTAAAAGCCCACTGGAG	42.19	Dp2	CCGTTACGATAC			CACCTTGGCTCACCTCTGCT	TCCTTGCTCAACCACCTCGC	CACCTTGGCTCACCTCTGCTTTTTccgttacgatacTTTTCTTTACACCTCATTGTGCACTTAAAAGCCCACTGGAGTTTTccgttacgatacTTTTTCCTTGCTCAACCACCTCGC
154	Chr2_1MB	chr2	191125373	191125413	TGAGATCACTATGTTCTTGACAGAAGTAGCCAATCAGAGCA	42.42	Dp2	CCGTTACGATAC			CACCTTGGCTCACCTCTGCT	TCCTTGCTCAACCACCTCGC	CACCTTGGCTCACCTCTGCTTTTTccgttacgatacTTTTTGAGATCACTATGTTCTTGACAGAAGTAGCCAATCAGAGCATTTTccgttacgatacTTTTTCCTTGCTCAACCACCTCGC
155	Chr2_1MB	chr2	191125421	191125462	ATAGACAACTGGAAATTGACTATCTACTGAGCCATTGGCTGT	42.62	Dp2	CCGTTACGATAC			CACCTTGGCTCACCTCTGCT	TCCTTGCTCAACCACCTCGC	CACCTTGGCTCACCTCTGCTTTTTccgttacgatacTTTTATAGACAACTGGAAATTGACTATCTACTGAGCCATTGGCTGTTTTTccgttacgatacTTTTTCCTTGCTCAACCACCTCGC
156	Chr2_1MB	chr2	191125571	191125606	CAAACTCCAGGGCTTAAGTTATCCTACCACCTCAGC	42.52	Dp2	CCGTTACGATAC			CACCTTGGCTCACCTCTGCT	TCCTTGCTCAACCACCTCGC	CACCTTGGCTCACCTCTGCTTTTTccgttacgatacTTTTCAAACTCCAGGGCTTAAGTTATCCTACCACCTCAGCTTTTccgttacgatacTTTTTCCTTGCTCAACCACCTCGC
157	Chr2_1MB	chr2	191125608	191125643	ACCCAAGTAGGTAGTACTACAGGTGTACGCACGCTA	43.5	Dp2	CCGTTACGATAC			CACCTTGGCTCACCTCTGCT	TCCTTGCTCAACCACCTCGC	CACCTTGGCTCACCTCTGCTTTTTccgttacgatacTTTTACCCAAGTAGGTAGTACTACAGGTGTACGCACGCTATTTTccgttacgatacTTTTTCCTTGCTCAACCACCTCGC
158	Chr2_1MB	chr2	191125763	191125798	ATGAGTCACCATGCCGGGCCTGGATCCTCATTATTG	45.35	Dp2	CCGTTACGATAC			CACCTTGGCTCACCTCTGCT	TCCTTGCTCAACCACCTCGC	CACCTTGGCTCACCTCTGCTTTTTccgttacgatacTTTTATGAGTCACCATGCCGGGCCTGGATCCTCATTATTGTTTTccgttacgatacTTTTTCCTTGCTCAACCACCTCGC
159	Chr2_1MB	chr2	191125800	191125835	AAGGGAGTGCGGGGAGAGTTAGATTTAAGTTGAGCA	43.26	Dp2	CCGTTACGATAC			CACCTTGGCTCACCTCTGCT	TCCTTGCTCAACCACCTCGC	CACCTTGGCTCACCTCTGCTTTTTccgttacgatacTTTTAAGGGAGTGCGGGGAGAGTTAGATTTAAGTTGAGCATTTTccgttacgatacTTTTTCCTTGCTCAACCACCTCGC
160	Chr2_1MB	chr2	191125837	191125872	ATCTTTTGTCCCCAGGTCATCTCTAGGAAAGGCAGT	43.07	Dp2	CCGTTACGATAC			CACCTTGGCTCACCTCTGCT	TCCTTGCTCAACCACCTCGC	CACCTTGGCTCACCTCTGCTTTTTccgttacgatacTTTTATCTTTTGTCCCCAGGTCATCTCTAGGAAAGGCAGTTTTTccgttacgatacTTTTTCCTTGCTCAACCACCTCGC
161	Chr2_1MB	chr2	191125874	191125909	ATGAAAGGTCAGAGGGTGCCTGGTGACTTGATGAAA	43.76	Dp2	CCGTTACGATAC			CACCTTGGCTCACCTCTGCT	TCCTTGCTCAACCACCTCGC	CACCTTGGCTCACCTCTGCTTTTTccgttacgatacTTTTATGAAAGGTCAGAGGGTGCCTGGTGACTTGATGAAATTTTccgttacgatacTTTTTCCTTGCTCAACCACCTCGC
162	Chr2_1MB	chr2	191125911	191125947	AACCAACATCCTCCCTGAGTCATGAACTTCTTGTTGG	42.69	Dp2	CCGTTACGATAC			CACCTTGGCTCACCTCTGCT	TCCTTGCTCAACCACCTCGC	CACCTTGGCTCACCTCTGCTTTTTccgttacgatacTTTTAACCAACATCCTCCCTGAGTCATGAACTTCTTGTTGGTTTTccgttacgatacTTTTTCCTTGCTCAACCACCTCGC
163	Chr2_1MB	chr2	191125971	191126011	AGTTATTTGTTTGGACCCATTAAAGGAAGCTGTTCAATGCC	42.18	Dp2	CCGTTACGATAC			CACCTTGGCTCACCTCTGCT	TCCTTGCTCAACCACCTCGC	CACCTTGGCTCACCTCTGCTTTTTccgttacgatacTTTTAGTTATTTGTTTGGACCCATTAAAGGAAGCTGTTCAATGCCTTTTccgttacgatacTTTTTCCTTGCTCAACCACCTCGC
164	Chr2_1MB	chr2	191126027	191126068	GAGATCTACTAAGTTTAGATATCTGCTTGACCGTTGCTCCCT	42.13	Dp2	CCGTTACGATAC			CACCTTGGCTCACCTCTGCT	TCCTTGCTCAACCACCTCGC	CACCTTGGCTCACCTCTGCTTTTTccgttacgatacTTTTGAGATCTACTAAGTTTAGATATCTGCTTGACCGTTGCTCCCTTTTTccgttacgatacTTTTTCCTTGCTCAACCACCTCGC
165	Chr2_1MB	chr2	191126288	191126328	AGTTTCCAAATCACAATGGGTTTAGAACAGTGTAGATGGCT	42.26	Dp2	CCGTTACGATAC			CACCTTGGCTCACCTCTGCT	TCCTTGCTCAACCACCTCGC	CACCTTGGCTCACCTCTGCTTTTTccgttacgatacTTTTAGTTTCCAAATCACAATGGGTTTAGAACAGTGTAGATGGCTTTTTccgttacgatacTTTTTCCTTGCTCAACCACCTCGC
166	Chr2_1MB	chr2	191126417	191126458	GTGATTATCTGCCCAAATTTTGCTTAACAACCACCATGATGC	42.8	Dp2	CCGTTACGATAC			CACCTTGGCTCACCTCTGCT	TCCTTGCTCAACCACCTCGC	CACCTTGGCTCACCTCTGCTTTTTccgttacgatacTTTTGTGATTATCTGCCCAAATTTTGCTTAACAACCACCATGATGCTTTTccgttacgatacTTTTTCCTTGCTCAACCACCTCGC
167	Chr2_1MB	chr2	191126464	191126505	GCCAATGAAGCAATAGATAGTGAAAATCAACAGCTGACTGTG	42.01	Dp2	CCGTTACGATAC			CACCTTGGCTCACCTCTGCT	TCCTTGCTCAACCACCTCGC	CACCTTGGCTCACCTCTGCTTTTTccgttacgatacTTTTGCCAATGAAGCAATAGATAGTGAAAATCAACAGCTGACTGTGTTTTccgttacgatacTTTTTCCTTGCTCAACCACCTCGC
168	Chr2_1MB	chr2	191126507	191126545	ACACCTTCATGTCGTCTTTCTCTACCAGCATCTGTATCT	42.44	Dp2	CCGTTACGATAC			CACCTTGGCTCACCTCTGCT	TCCTTGCTCAACCACCTCGC	CACCTTGGCTCACCTCTGCTTTTTccgttacgatacTTTTACACCTTCATGTCGTCTTTCTCTACCAGCATCTGTATCTTTTTccgttacgatacTTTTTCCTTGCTCAACCACCTCGC
169	Chr2_1MB	chr2	191126547	191126582	CCCACCCACTTCCTCAGTGGTACGGTTAGTTGTCAC	45.09	Dp2	CCGTTACGATAC			CACCTTGGCTCACCTCTGCT	TCCTTGCTCAACCACCTCGC	CACCTTGGCTCACCTCTGCTTTTTccgttacgatacTTTTCCCACCCACTTCCTCAGTGGTACGGTTAGTTGTCACTTTTccgttacgatacTTTTTCCTTGCTCAACCACCTCGC
170	Chr2_1MB	chr2	191126630	191126665	CCTCTGGGTTGGCAGCTTCTCTGCAAGCTTCTGTTA	45.51	Dp2	CCGTTACGATAC			CACCTTGGCTCACCTCTGCT	TCCTTGCTCAACCACCTCGC	CACCTTGGCTCACCTCTGCTTTTTccgttacgatacTTTTCCTCTGGGTTGGCAGCTTCTCTGCAAGCTTCTGTTATTTTccgttacgatacTTTTTCCTTGCTCAACCACCTCGC
171	Chr2_1MB	chr2	191126677	191126712	CCAGCAGATTCACATGCTGGGGTTTCCATGTCAGCT	45.98	Dp2	CCGTTACGATAC			CACCTTGGCTCACCTCTGCT	TCCTTGCTCAACCACCTCGC	CACCTTGGCTCACCTCTGCTTTTTccgttacgatacTTTTCCAGCAGATTCACATGCTGGGGTTTCCATGTCAGCTTTTTccgttacgatacTTTTTCCTTGCTCAACCACCTCGC
172	Chr2_1MB	chr2	191126714	191126749	CTGGACAGATTGGGTGGGTTTCTTCTGTAAGTACCC	42.48	Dp2	CCGTTACGATAC			CACCTTGGCTCACCTCTGCT	TCCTTGCTCAACCACCTCGC	CACCTTGGCTCACCTCTGCTTTTTccgttacgatacTTTTCTGGACAGATTGGGTGGGTTTCTTCTGTAAGTACCCTTTTccgttacgatacTTTTTCCTTGCTCAACCACCTCGC
173	Chr2_1MB	chr2	191126751	191126789	GGATGACATGGGTCTTGGACTTGACTTTTCATCACATGA	42.53	Dp2	CCGTTACGATAC			CACCTTGGCTCACCTCTGCT	TCCTTGCTCAACCACCTCGC	CACCTTGGCTCACCTCTGCTTTTTccgttacgatacTTTTGGATGACATGGGTCTTGGACTTGACTTTTCATCACATGATTTTccgttacgatacTTTTTCCTTGCTCAACCACCTCGC
174	Chr2_1MB	chr2	191127061	191127102	ATAAAATCCATCCAGTCTCTGGATGATTTGATGAGAGGGAGA	42.07	Dp2	CCGTTACGATAC			CACCTTGGCTCACCTCTGCT	TCCTTGCTCAACCACCTCGC	CACCTTGGCTCACCTCTGCTTTTTccgttacgatacTTTTATAAAATCCATCCAGTCTCTGGATGATTTGATGAGAGGGAGATTTTccgttacgatacTTTTTCCTTGCTCAACCACCTCGC
175	Chr2_1MB	chr2	191127137	191127178	AACTCAGTGTCAGAATTCTCCAATATTCTTTTGCCTACAGCA	42.01	Dp2	CCGTTACGATAC			CACCTTGGCTCACCTCTGCT	TCCTTGCTCAACCACCTCGC	CACCTTGGCTCACCTCTGCTTTTTccgttacgatacTTTTAACTCAGTGTCAGAATTCTCCAATATTCTTTTGCCTACAGCATTTTccgttacgatacTTTTTCCTTGCTCAACCACCTCGC
176	Chr2_1MB	chr2	191127180	191127215	ACAAGGGGTGGGTCTTCCTAGAGAGAAAATCAGCTC	43.15	Dp2	CCGTTACGATAC			CACCTTGGCTCACCTCTGCT	TCCTTGCTCAACCACCTCGC	CACCTTGGCTCACCTCTGCTTTTTccgttacgatacTTTTACAAGGGGTGGGTCTTCCTAGAGAGAAAATCAGCTCTTTTccgttacgatacTTTTTCCTTGCTCAACCACCTCGC
177	Chr2_1MB	chr2	191127242	191127283	GAAACCTTTGATGGTTCCCTATTAAGTCCAAACTGCTTAGCA	42.45	Dp2	CCGTTACGATAC			CACCTTGGCTCACCTCTGCT	TCCTTGCTCAACCACCTCGC	CACCTTGGCTCACCTCTGCTTTTTccgttacgatacTTTTGAAACCTTTGATGGTTCCCTATTAAGTCCAAACTGCTTAGCATTTTccgttacgatacTTTTTCCTTGCTCAACCACCTCGC
178	Chr2_1MB	chr2	191127285	191127320	GGCATTCAAGATCTTCGCTTAAAGTGCCTCGCTTGT	43.61	Dp2	CCGTTACGATAC			CACCTTGGCTCACCTCTGCT	TCCTTGCTCAACCACCTCGC	CACCTTGGCTCACCTCTGCTTTTTccgttacgatacTTTTGGCATTCAAGATCTTCGCTTAAAGTGCCTCGCTTGTTTTTccgttacgatacTTTTTCCTTGCTCAACCACCTCGC
179	Chr2_1MB	chr2	191127322	191127363	TGTGAGATAGGAAATCTCATGTTGTCATGTTCTTGCTCTTGC	42.38	Dp2	CCGTTACGATAC			CACCTTGGCTCACCTCTGCT	TCCTTGCTCAACCACCTCGC	CACCTTGGCTCACCTCTGCTTTTTccgttacgatacTTTTTGTGAGATAGGAAATCTCATGTTGTCATGTTCTTGCTCTTGCTTTTccgttacgatacTTTTTCCTTGCTCAACCACCTCGC
180	Chr2_1MB	chr2	191127391	191127432	CCTCTTCAGAGAGTCCTGAACTATGCTTTTATAACCAACCCA	42.56	Dp2	CCGTTACGATAC			CACCTTGGCTCACCTCTGCT	TCCTTGCTCAACCACCTCGC	CACCTTGGCTCACCTCTGCTTTTTccgttacgatacTTTTCCTCTTCAGAGAGTCCTGAACTATGCTTTTATAACCAACCCATTTTccgttacgatacTTTTTCCTTGCTCAACCACCTCGC
181	Chr2_1MB	chr2	191127438	191127479	TTCTAACTGTGAATTATGATTGCATATGCCTCTACCACGGTG	42.06	Dp2	CCGTTACGATAC			CACCTTGGCTCACCTCTGCT	TCCTTGCTCAACCACCTCGC	CACCTTGGCTCACCTCTGCTTTTTccgttacgatacTTTTTTCTAACTGTGAATTATGATTGCATATGCCTCTACCACGGTGTTTTccgttacgatacTTTTTCCTTGCTCAACCACCTCGC
182	Chr2_1MB	chr2	191127557	191127597	TTATCTAAGCACTCTTCACTTTATGCCTTTGCCAGTCAACA	42.18	Dp2	CCGTTACGATAC			CACCTTGGCTCACCTCTGCT	TCCTTGCTCAACCACCTCGC	CACCTTGGCTCACCTCTGCTTTTTccgttacgatacTTTTTTATCTAAGCACTCTTCACTTTATGCCTTTGCCAGTCAACATTTTccgttacgatacTTTTTCCTTGCTCAACCACCTCGC
183	Chr2_1MB	chr2	191127635	191127676	TTCAGTCAACAAATATCTGGAGTAGATAGCCATTGTACCCCA	42.24	Dp2	CCGTTACGATAC			CACCTTGGCTCACCTCTGCT	TCCTTGCTCAACCACCTCGC	CACCTTGGCTCACCTCTGCTTTTTccgttacgatacTTTTTTCAGTCAACAAATATCTGGAGTAGATAGCCATTGTACCCCATTTTccgttacgatacTTTTTCCTTGCTCAACCACCTCGC
184	Chr2_1MB	chr2	191127684	191127725	TCATATGAGCCCTACTTTTAAGAAATCCAAGCTGTCACTGGA	42.6	Dp2	CCGTTACGATAC			CACCTTGGCTCACCTCTGCT	TCCTTGCTCAACCACCTCGC	CACCTTGGCTCACCTCTGCTTTTTccgttacgatacTTTTTCATATGAGCCCTACTTTTAAGAAATCCAAGCTGTCACTGGATTTTccgttacgatacTTTTTCCTTGCTCAACCACCTCGC
185	Chr2_1MB	chr2	191127747	191127788	CCACAAAGTAATTATTGCATAAAGAAGCCCCATACTCTGGCA	42.56	Dp2	CCGTTACGATAC			CACCTTGGCTCACCTCTGCT	TCCTTGCTCAACCACCTCGC	CACCTTGGCTCACCTCTGCTTTTTccgttacgatacTTTTCCACAAAGTAATTATTGCATAAAGAAGCCCCATACTCTGGCATTTTccgttacgatacTTTTTCCTTGCTCAACCACCTCGC
186	Chr2_1MB	chr2	191127807	191127843	AAAATCAGGGAAAGGATGAATCGTCATGGACTCGAGT	42.11	Dp2	CCGTTACGATAC			CACCTTGGCTCACCTCTGCT	TCCTTGCTCAACCACCTCGC	CACCTTGGCTCACCTCTGCTTTTTccgttacgatacTTTTAAAATCAGGGAAAGGATGAATCGTCATGGACTCGAGTTTTTccgttacgatacTTTTTCCTTGCTCAACCACCTCGC
187	Chr2_1MB	chr2	191127871	191127911	AGAGGAAGATCAACCTAGGATAAAATAAAGGCTTGGAGGGA	42.13	Dp2	CCGTTACGATAC			CACCTTGGCTCACCTCTGCT	TCCTTGCTCAACCACCTCGC	CACCTTGGCTCACCTCTGCTTTTTccgttacgatacTTTTAGAGGAAGATCAACCTAGGATAAAATAAAGGCTTGGAGGGATTTTccgttacgatacTTTTTCCTTGCTCAACCACCTCGC
188	Chr2_1MB	chr2	191127913	191127952	ATGCACAAAATGACTCACGAATGAAATTTCAGGTGGTTGG	42.56	Dp2	CCGTTACGATAC			CACCTTGGCTCACCTCTGCT	TCCTTGCTCAACCACCTCGC	CACCTTGGCTCACCTCTGCTTTTTccgttacgatacTTTTATGCACAAAATGACTCACGAATGAAATTTCAGGTGGTTGGTTTTccgttacgatacTTTTTCCTTGCTCAACCACCTCGC
189	Chr2_1MB	chr2	191127958	191127999	TCCGTTGATCATATTGGATTTCAACTTAGTGCGATATGCACA	42.17	Dp2	CCGTTACGATAC			CACCTTGGCTCACCTCTGCT	TCCTTGCTCAACCACCTCGC	CACCTTGGCTCACCTCTGCTTTTTccgttacgatacTTTTTCCGTTGATCATATTGGATTTCAACTTAGTGCGATATGCACATTTTccgttacgatacTTTTTCCTTGCTCAACCACCTCGC
190	Chr2_1MB	chr2	191128001	191128037	ATTGTGATGCACACCATCCACCTTCTGTTGATGATCC	43.1	Dp2	CCGTTACGATAC			CACCTTGGCTCACCTCTGCT	TCCTTGCTCAACCACCTCGC	CACCTTGGCTCACCTCTGCTTTTTccgttacgatacTTTTATTGTGATGCACACCATCCACCTTCTGTTGATGATCCTTTTccgttacgatacTTTTTCCTTGCTCAACCACCTCGC
191	Chr2_1MB	chr2	191128133	191128173	ATGGTATTATCTTAAAGGGAGACAGATTTTGAGGGTGTGCG	42.03	Dp2	CCGTTACGATAC			CACCTTGGCTCACCTCTGCT	TCCTTGCTCAACCACCTCGC	CACCTTGGCTCACCTCTGCTTTTTccgttacgatacTTTTATGGTATTATCTTAAAGGGAGACAGATTTTGAGGGTGTGCGTTTTccgttacgatacTTTTTCCTTGCTCAACCACCTCGC
192	Chr2_1MB	chr2	191128175	191128210	TGGGGAATTGGGGAAATAACTGTGGAGTGCTTGACG	44.38	Dp2	CCGTTACGATAC			CACCTTGGCTCACCTCTGCT	TCCTTGCTCAACCACCTCGC	CACCTTGGCTCACCTCTGCTTTTTccgttacgatacTTTTTGGGGAATTGGGGAAATAACTGTGGAGTGCTTGACGTTTTccgttacgatacTTTTTCCTTGCTCAACCACCTCGC
193	Chr2_1MB	chr2	191128212	191128247	ATTGACTGCTACCCATGTGTGGCAAAATGGCATGAA	43.7	Dp2	CCGTTACGATAC			CACCTTGGCTCACCTCTGCT	TCCTTGCTCAACCACCTCGC	CACCTTGGCTCACCTCTGCTTTTTccgttacgatacTTTTATTGACTGCTACCCATGTGTGGCAAAATGGCATGAATTTTccgttacgatacTTTTTCCTTGCTCAACCACCTCGC
194	Chr2_1MB	chr2	191128251	191128291	TGATCCCTCAATTGAGAACTCCTTCAGAGTTAACACAGAGT	42.28	Dp2	CCGTTACGATAC			CACCTTGGCTCACCTCTGCT	TCCTTGCTCAACCACCTCGC	CACCTTGGCTCACCTCTGCTTTTTccgttacgatacTTTTTGATCCCTCAATTGAGAACTCCTTCAGAGTTAACACAGAGTTTTTccgttacgatacTTTTTCCTTGCTCAACCACCTCGC
195	Chr2_1MB	chr2	191128293	191128329	GCTACACATTCTTCTCAGGTCTCAGGTTGAGGTCATC	42.16	Dp2	CCGTTACGATAC			CACCTTGGCTCACCTCTGCT	TCCTTGCTCAACCACCTCGC	CACCTTGGCTCACCTCTGCTTTTTccgttacgatacTTTTGCTACACATTCTTCTCAGGTCTCAGGTTGAGGTCATCTTTTccgttacgatacTTTTTCCTTGCTCAACCACCTCGC
196	Chr2_1MB	chr2	191128335	191128374	TTTTCTCTTTGTGTGTGGTGTATAGAGGGGAAGGAAGAGG	42.83	Dp2	CCGTTACGATAC			CACCTTGGCTCACCTCTGCT	TCCTTGCTCAACCACCTCGC	CACCTTGGCTCACCTCTGCTTTTTccgttacgatacTTTTTTTTCTCTTTGTGTGTGGTGTATAGAGGGGAAGGAAGAGGTTTTccgttacgatacTTTTTCCTTGCTCAACCACCTCGC
197	Chr2_1MB	chr2	191128376	191128416	GGGAACTGAGAAAGCAACATGAGTTAGAAGAGAGGATCTGA	42.57	Dp2	CCGTTACGATAC			CACCTTGGCTCACCTCTGCT	TCCTTGCTCAACCACCTCGC	CACCTTGGCTCACCTCTGCTTTTTccgttacgatacTTTTGGGAACTGAGAAAGCAACATGAGTTAGAAGAGAGGATCTGATTTTccgttacgatacTTTTTCCTTGCTCAACCACCTCGC
198	Chr2_1MB	chr2	191128418	191128453	AGACTCAGAGCAGCTCCGCGTTTCAAGCCACTTTTC	45.9	Dp2	CCGTTACGATAC			CACCTTGGCTCACCTCTGCT	TCCTTGCTCAACCACCTCGC	CACCTTGGCTCACCTCTGCTTTTTccgttacgatacTTTTAGACTCAGAGCAGCTCCGCGTTTCAAGCCACTTTTCTTTTccgttacgatacTTTTTCCTTGCTCAACCACCTCGC
199	Chr2_1MB	chr2	191128591	191128632	GAGGTACTTTCAGCTCTAACATATTTTCGTTCAGCCATACCC	42.14	Dp2	CCGTTACGATAC			CACCTTGGCTCACCTCTGCT	TCCTTGCTCAACCACCTCGC	CACCTTGGCTCACCTCTGCTTTTTccgttacgatacTTTTGAGGTACTTTCAGCTCTAACATATTTTCGTTCAGCCATACCCTTTTccgttacgatacTTTTTCCTTGCTCAACCACCTCGC
200	Chr2_1MB	chr2	191128634	191128669	AATGACCCCTAAGAAATAGGCCATGGTGGTTCAGAG	42.36	Dp2	CCGTTACGATAC			CACCTTGGCTCACCTCTGCT	TCCTTGCTCAACCACCTCGC	CACCTTGGCTCACCTCTGCTTTTTccgttacgatacTTTTAATGACCCCTAAGAAATAGGCCATGGTGGTTCAGAGTTTTccgttacgatacTTTTTCCTTGCTCAACCACCTCGC
201	Chr2_1MB	chr2	191128671	191128706	GTAGAATATGTGAGGTGCAGGTGACACCCATGCCCC	45.51	Dp2	CCGTTACGATAC			CACCTTGGCTCACCTCTGCT	TCCTTGCTCAACCACCTCGC	CACCTTGGCTCACCTCTGCTTTTTccgttacgatacTTTTGTAGAATATGTGAGGTGCAGGTGACACCCATGCCCCTTTTccgttacgatacTTTTTCCTTGCTCAACCACCTCGC
202	Chr2_1MB	chr2	191128771	191128810	AGGCAGTGAGATTACTAACCACAGAGTTAACACCAAAACG	42.28	Dp2	CCGTTACGATAC			CACCTTGGCTCACCTCTGCT	TCCTTGCTCAACCACCTCGC	CACCTTGGCTCACCTCTGCTTTTTccgttacgatacTTTTAGGCAGTGAGATTACTAACCACAGAGTTAACACCAAAACGTTTTccgttacgatacTTTTTCCTTGCTCAACCACCTCGC
203	Chr2_1MB	chr2	191128850	191128890	TTCTAATATCAGACAAGATGGCCTGTTCCCTCTACTTTCCT	42.03	Dp2	CCGTTACGATAC			CACCTTGGCTCACCTCTGCT	TCCTTGCTCAACCACCTCGC	CACCTTGGCTCACCTCTGCTTTTTccgttacgatacTTTTTTCTAATATCAGACAAGATGGCCTGTTCCCTCTACTTTCCTTTTTccgttacgatacTTTTTCCTTGCTCAACCACCTCGC
204	Chr2_1MB	chr2	191128966	191129007	ACAGTACCTCCTAACTGAAAGGCTGAGAAGCAATTAAATGTG	42.12	Dp2	CCGTTACGATAC			CACCTTGGCTCACCTCTGCT	TCCTTGCTCAACCACCTCGC	CACCTTGGCTCACCTCTGCTTTTTccgttacgatacTTTTACAGTACCTCCTAACTGAAAGGCTGAGAAGCAATTAAATGTGTTTTccgttacgatacTTTTTCCTTGCTCAACCACCTCGC
205	Chr2_1MB	chr2	191129012	191129049	TTTTCGACTGTGAGCTTCATGACTTCCTCCATTTGTCT	42.34	Dp2	CCGTTACGATAC			CACCTTGGCTCACCTCTGCT	TCCTTGCTCAACCACCTCGC	CACCTTGGCTCACCTCTGCTTTTTccgttacgatacTTTTTTTTCGACTGTGAGCTTCATGACTTCCTCCATTTGTCTTTTTccgttacgatacTTTTTCCTTGCTCAACCACCTCGC
206	Chr2_1MB	chr2	191129463	191129504	TCACCAGTAAGATGTTAACTTCTACTTGGGCTGCTTACAACA	42.72	Dp2	CCGTTACGATAC			CACCTTGGCTCACCTCTGCT	TCCTTGCTCAACCACCTCGC	CACCTTGGCTCACCTCTGCTTTTTccgttacgatacTTTTTCACCAGTAAGATGTTAACTTCTACTTGGGCTGCTTACAACATTTTccgttacgatacTTTTTCCTTGCTCAACCACCTCGC
207	Chr2_1MB	chr2	191129640	191129680	TTTCTTGACTCAAAACAGTTCATTTAACCGCCAGAATGAGC	42.12	Dp2	CCGTTACGATAC			CACCTTGGCTCACCTCTGCT	TCCTTGCTCAACCACCTCGC	CACCTTGGCTCACCTCTGCTTTTTccgttacgatacTTTTTTTCTTGACTCAAAACAGTTCATTTAACCGCCAGAATGAGCTTTTccgttacgatacTTTTTCCTTGCTCAACCACCTCGC
208	Chr2_1MB	chr2	191129692	191129729	AAAATCAGTTCATGTCACTCCCTTGCTCAAACTCCTCA	42.42	Dp2	CCGTTACGATAC			CACCTTGGCTCACCTCTGCT	TCCTTGCTCAACCACCTCGC	CACCTTGGCTCACCTCTGCTTTTTccgttacgatacTTTTAAAATCAGTTCATGTCACTCCCTTGCTCAAACTCCTCATTTTccgttacgatacTTTTTCCTTGCTCAACCACCTCGC
209	Chr2_1MB	chr2	191129731	191129769	TGGCTTCCCACCACACAATAAGTCTCAGATTTCTTATCC	42.15	Dp2	CCGTTACGATAC			CACCTTGGCTCACCTCTGCT	TCCTTGCTCAACCACCTCGC	CACCTTGGCTCACCTCTGCTTTTTccgttacgatacTTTTTGGCTTCCCACCACACAATAAGTCTCAGATTTCTTATCCTTTTccgttacgatacTTTTTCCTTGCTCAACCACCTCGC
210	Chr2_1MB	chr2	191129771	191129806	GGTCCACAAGTTTCTTTATGAGACAGCCCCAGCTCA	44.01	Dp2	CCGTTACGATAC			CACCTTGGCTCACCTCTGCT	TCCTTGCTCAACCACCTCGC	CACCTTGGCTCACCTCTGCTTTTTccgttacgatacTTTTGGTCCACAAGTTTCTTTATGAGACAGCCCCAGCTCATTTTccgttacgatacTTTTTCCTTGCTCAACCACCTCGC
211	Chr2_1MB	chr2	191129810	191129851	CTTTGACCTCATCACCCTTTTATTACTTCATGTTCTGGGTGC	42.71	Dp2	CCGTTACGATAC			CACCTTGGCTCACCTCTGCT	TCCTTGCTCAACCACCTCGC	CACCTTGGCTCACCTCTGCTTTTTccgttacgatacTTTTCTTTGACCTCATCACCCTTTTATTACTTCATGTTCTGGGTGCTTTTccgttacgatacTTTTTCCTTGCTCAACCACCTCGC
212	Chr2_1MB	chr2	191130169	191130210	TATTCTACCCTCTCCTCACTTGTTACTGTTTTGGCTTTCAGT	42.49	Dp2	CCGTTACGATAC			CACCTTGGCTCACCTCTGCT	TCCTTGCTCAACCACCTCGC	CACCTTGGCTCACCTCTGCTTTTTccgttacgatacTTTTTATTCTACCCTCTCCTCACTTGTTACTGTTTTGGCTTTCAGTTTTTccgttacgatacTTTTTCCTTGCTCAACCACCTCGC
213	Chr2_1MB	chr2	191130619	191130658	ATCATGCTGGGGACCCGTATTTCTAAAATCTAAGAATGCA	42.05	Dp2	CCGTTACGATAC			CACCTTGGCTCACCTCTGCT	TCCTTGCTCAACCACCTCGC	CACCTTGGCTCACCTCTGCTTTTTccgttacgatacTTTTATCATGCTGGGGACCCGTATTTCTAAAATCTAAGAATGCATTTTccgttacgatacTTTTTCCTTGCTCAACCACCTCGC
214	Chr2_1MB	chr2	191131027	191131068	AGGCAGATATACCACCAGATTGTATGATCCATGACCATAACA	42.23	Dp2	CCGTTACGATAC			CACCTTGGCTCACCTCTGCT	TCCTTGCTCAACCACCTCGC	CACCTTGGCTCACCTCTGCTTTTTccgttacgatacTTTTAGGCAGATATACCACCAGATTGTATGATCCATGACCATAACATTTTccgttacgatacTTTTTCCTTGCTCAACCACCTCGC
215	Chr2_1MB	chr2	191131070	191131111	GTGTAGATGAGAATATTGAGCCAGAACTCCAGCCCTATAAGG	42.53	Dp2	CCGTTACGATAC			CACCTTGGCTCACCTCTGCT	TCCTTGCTCAACCACCTCGC	CACCTTGGCTCACCTCTGCTTTTTccgttacgatacTTTTGTGTAGATGAGAATATTGAGCCAGAACTCCAGCCCTATAAGGTTTTccgttacgatacTTTTTCCTTGCTCAACCACCTCGC
216	Chr2_1MB	chr2	191131218	191131258	TTCTAGAGAATTTCTTACATATGTGCCCCAAGGGACACACC	42.98	Dp2	CCGTTACGATAC			CACCTTGGCTCACCTCTGCT	TCCTTGCTCAACCACCTCGC	CACCTTGGCTCACCTCTGCTTTTTccgttacgatacTTTTTTCTAGAGAATTTCTTACATATGTGCCCCAAGGGACACACCTTTTccgttacgatacTTTTTCCTTGCTCAACCACCTCGC
217	Chr2_1MB	chr2	191131284	191131324	TTGCAATAGCAAAGAAATACAGGAAATAACGCAAATGCCCA	42.31	Dp2	CCGTTACGATAC			CACCTTGGCTCACCTCTGCT	TCCTTGCTCAACCACCTCGC	CACCTTGGCTCACCTCTGCTTTTTccgttacgatacTTTTTTGCAATAGCAAAGAAATACAGGAAATAACGCAAATGCCCATTTTccgttacgatacTTTTTCCTTGCTCAACCACCTCGC
218	Chr2_1MB	chr2	191131372	191131413	ATGCAGCAATGAAAATGAATAAACTACTGCTACGCACATCTG	42.03	Dp2	CCGTTACGATAC			CACCTTGGCTCACCTCTGCT	TCCTTGCTCAACCACCTCGC	CACCTTGGCTCACCTCTGCTTTTTccgttacgatacTTTTATGCAGCAATGAAAATGAATAAACTACTGCTACGCACATCTGTTTTccgttacgatacTTTTTCCTTGCTCAACCACCTCGC
219	Chr2_1MB	chr2	191131415	191131450	ATGGATGAATGTCAGGAACCACGCTGAGTGAAGAAA	42.6	Dp2	CCGTTACGATAC			CACCTTGGCTCACCTCTGCT	TCCTTGCTCAACCACCTCGC	CACCTTGGCTCACCTCTGCTTTTTccgttacgatacTTTTATGGATGAATGTCAGGAACCACGCTGAGTGAAGAAATTTTccgttacgatacTTTTTCCTTGCTCAACCACCTCGC
220	Chr2_1MB	chr2	191131472	191131511	ATAGTGTGATCTCACTCGTGGATTTAGCAGCTTTCAAACC	42.37	Dp2	CCGTTACGATAC			CACCTTGGCTCACCTCTGCT	TCCTTGCTCAACCACCTCGC	CACCTTGGCTCACCTCTGCTTTTTccgttacgatacTTTTATAGTGTGATCTCACTCGTGGATTTAGCAGCTTTCAAACCTTTTccgttacgatacTTTTTCCTTGCTCAACCACCTCGC
221	Chr2_1MB	chr2	191131571	191131608	AAAATGACAAATGCAAATTTTGGGTCAGTGGTTGCTCC	42.09	Dp2	CCGTTACGATAC			CACCTTGGCTCACCTCTGCT	TCCTTGCTCAACCACCTCGC	CACCTTGGCTCACCTCTGCTTTTTccgttacgatacTTTTAAAATGACAAATGCAAATTTTGGGTCAGTGGTTGCTCCTTTTccgttacgatacTTTTTCCTTGCTCAACCACCTCGC
222	Chr2_1MB	chr2	191131630	191131665	GTGTCAGGGAGGAGGCACAAGAGGCTTCAAAGGTAA	45.09	Dp2	CCGTTACGATAC			CACCTTGGCTCACCTCTGCT	TCCTTGCTCAACCACCTCGC	CACCTTGGCTCACCTCTGCTTTTTccgttacgatacTTTTGTGTCAGGGAGGAGGCACAAGAGGCTTCAAAGGTAATTTTccgttacgatacTTTTTCCTTGCTCAACCACCTCGC
223	Chr2_1MB	chr2	191131671	191131711	ACATCTGGGTATAAAATGTCAACAACAGTTTGCAAAAGCCA	42.1	Dp2	CCGTTACGATAC			CACCTTGGCTCACCTCTGCT	TCCTTGCTCAACCACCTCGC	CACCTTGGCTCACCTCTGCTTTTTccgttacgatacTTTTACATCTGGGTATAAAATGTCAACAACAGTTTGCAAAAGCCATTTTccgttacgatacTTTTTCCTTGCTCAACCACCTCGC
224	Chr2_1MB	chr2	191131765	191131806	TCTTGGTTTCCTCAATTAGTATCATCTGAATGTCCCAGGTGA	42.35	Dp2	CCGTTACGATAC			CACCTTGGCTCACCTCTGCT	TCCTTGCTCAACCACCTCGC	CACCTTGGCTCACCTCTGCTTTTTccgttacgatacTTTTTCTTGGTTTCCTCAATTAGTATCATCTGAATGTCCCAGGTGATTTTccgttacgatacTTTTTCCTTGCTCAACCACCTCGC
225	Chr2_1MB	chr2	191131808	191131847	GAAGCTAAGTCCTAGGGACAAGATTTGGACCTTTGAATGC	42.61	Dp2	CCGTTACGATAC			CACCTTGGCTCACCTCTGCT	TCCTTGCTCAACCACCTCGC	CACCTTGGCTCACCTCTGCTTTTTccgttacgatacTTTTGAAGCTAAGTCCTAGGGACAAGATTTGGACCTTTGAATGCTTTTccgttacgatacTTTTTCCTTGCTCAACCACCTCGC
226	Chr2_1MB	chr2	191131851	191131886	TTTCTCCATGTCGATCCAAGGGCAGCTGTGCTGTAG	45.36	Dp2	CCGTTACGATAC			CACCTTGGCTCACCTCTGCT	TCCTTGCTCAACCACCTCGC	CACCTTGGCTCACCTCTGCTTTTTccgttacgatacTTTTTTTCTCCATGTCGATCCAAGGGCAGCTGTGCTGTAGTTTTccgttacgatacTTTTTCCTTGCTCAACCACCTCGC
227	Chr2_1MB	chr2	191131888	191131928	CAACCCTGGGGACTAAAGCAAATTAGAGGTCTGTTTATTCT	42.02	Dp2	CCGTTACGATAC			CACCTTGGCTCACCTCTGCT	TCCTTGCTCAACCACCTCGC	CACCTTGGCTCACCTCTGCTTTTTccgttacgatacTTTTCAACCCTGGGGACTAAAGCAAATTAGAGGTCTGTTTATTCTTTTTccgttacgatacTTTTTCCTTGCTCAACCACCTCGC
228	Chr2_1MB	chr2	191131958	191131999	ATTTACAACTATTCCTGAAGAGAAGACAGCATGAAACACGCC	42.48	Dp2	CCGTTACGATAC			CACCTTGGCTCACCTCTGCT	TCCTTGCTCAACCACCTCGC	CACCTTGGCTCACCTCTGCTTTTTccgttacgatacTTTTATTTACAACTATTCCTGAAGAGAAGACAGCATGAAACACGCCTTTTccgttacgatacTTTTTCCTTGCTCAACCACCTCGC
229	Chr2_1MB	chr2	191132113	191132153	ATAAGCAGAGCTTATATTCAGTGGGTATGCATCAGTAGGGC	42.82	Dp2	CCGTTACGATAC			CACCTTGGCTCACCTCTGCT	TCCTTGCTCAACCACCTCGC	CACCTTGGCTCACCTCTGCTTTTTccgttacgatacTTTTATAAGCAGAGCTTATATTCAGTGGGTATGCATCAGTAGGGCTTTTccgttacgatacTTTTTCCTTGCTCAACCACCTCGC
230	Chr2_1MB	chr2	191132248	191132284	AAAACTGCAGGTTGGCCTAATACTTCTCCCGTATTGA	42.28	Dp2	CCGTTACGATAC			CACCTTGGCTCACCTCTGCT	TCCTTGCTCAACCACCTCGC	CACCTTGGCTCACCTCTGCTTTTTccgttacgatacTTTTAAAACTGCAGGTTGGCCTAATACTTCTCCCGTATTGATTTTccgttacgatacTTTTTCCTTGCTCAACCACCTCGC
231	Chr2_1MB	chr2	191132326	191132367	ACCAAGAACTTTATAGCAAGTCAGGGTGTCCTTTACAGTACC	42.76	Dp2	CCGTTACGATAC			CACCTTGGCTCACCTCTGCT	TCCTTGCTCAACCACCTCGC	CACCTTGGCTCACCTCTGCTTTTTccgttacgatacTTTTACCAAGAACTTTATAGCAAGTCAGGGTGTCCTTTACAGTACCTTTTccgttacgatacTTTTTCCTTGCTCAACCACCTCGC
232	Chr2_1MB	chr2	191132377	191132417	TAAGCATGAACGTCCTCAAAGATTACAGCATCATTGAGAGC	42.45	Dp2	CCGTTACGATAC			CACCTTGGCTCACCTCTGCT	TCCTTGCTCAACCACCTCGC	CACCTTGGCTCACCTCTGCTTTTTccgttacgatacTTTTTAAGCATGAACGTCCTCAAAGATTACAGCATCATTGAGAGCTTTTccgttacgatacTTTTTCCTTGCTCAACCACCTCGC
233	Chr2_1MB	chr2	191132445	191132486	AGGCAATTCAGAATGAAGCAAAATTTGAAACCTCAGGAATGG	42.41	Dp2	CCGTTACGATAC			CACCTTGGCTCACCTCTGCT	TCCTTGCTCAACCACCTCGC	CACCTTGGCTCACCTCTGCTTTTTccgttacgatacTTTTAGGCAATTCAGAATGAAGCAAAATTTGAAACCTCAGGAATGGTTTTccgttacgatacTTTTTCCTTGCTCAACCACCTCGC
234	Chr2_1MB	chr2	191132488	191132529	GAAGTAATGGTGAAAGAAGTGGTGATGAGCACTGAATCTACC	42.23	Dp2	CCGTTACGATAC			CACCTTGGCTCACCTCTGCT	TCCTTGCTCAACCACCTCGC	CACCTTGGCTCACCTCTGCTTTTTccgttacgatacTTTTGAAGTAATGGTGAAAGAAGTGGTGATGAGCACTGAATCTACCTTTTccgttacgatacTTTTTCCTTGCTCAACCACCTCGC
235	Chr2_1MB	chr2	191132591	191132632	CAAAATATAAATGATGAAAATTGGCAGGTGGGGATGGGAACG	42.37	Dp2	CCGTTACGATAC			CACCTTGGCTCACCTCTGCT	TCCTTGCTCAACCACCTCGC	CACCTTGGCTCACCTCTGCTTTTTccgttacgatacTTTTCAAAATATAAATGATGAAAATTGGCAGGTGGGGATGGGAACGTTTTccgttacgatacTTTTTCCTTGCTCAACCACCTCGC
236	Chr2_1MB	chr2	191132664	191132705	TCTCCTCATATTTAATAGCATGGAGTGAACAGACAACTGCCT	42.48	Dp2	CCGTTACGATAC			CACCTTGGCTCACCTCTGCT	TCCTTGCTCAACCACCTCGC	CACCTTGGCTCACCTCTGCTTTTTccgttacgatacTTTTTCTCCTCATATTTAATAGCATGGAGTGAACAGACAACTGCCTTTTTccgttacgatacTTTTTCCTTGCTCAACCACCTCGC
237	Chr2_1MB	chr2	191133035	191133070	GGGCCACTGCGCCTGGCGGTTTTCATAGTTTTAAAA	45.52	Dp2	CCGTTACGATAC			CACCTTGGCTCACCTCTGCT	TCCTTGCTCAACCACCTCGC	CACCTTGGCTCACCTCTGCTTTTTccgttacgatacTTTTGGGCCACTGCGCCTGGCGGTTTTCATAGTTTTAAAATTTTccgttacgatacTTTTTCCTTGCTCAACCACCTCGC
238	Chr2_1MB	chr2	191133292	191133331	TCCAGGCACTGGGGATATAGAAGTAAACCAAACAAAATCC	42.29	Dp2	CCGTTACGATAC			CACCTTGGCTCACCTCTGCT	TCCTTGCTCAACCACCTCGC	CACCTTGGCTCACCTCTGCTTTTTccgttacgatacTTTTTCCAGGCACTGGGGATATAGAAGTAAACCAAACAAAATCCTTTTccgttacgatacTTTTTCCTTGCTCAACCACCTCGC
239	Chr2_1MB	chr2	191133422	191133462	AATGTAAGGTAAGAGATATGGAGTGTTCCTGGTGTGTGTGT	42.47	Dp2	CCGTTACGATAC			CACCTTGGCTCACCTCTGCT	TCCTTGCTCAACCACCTCGC	CACCTTGGCTCACCTCTGCTTTTTccgttacgatacTTTTAATGTAAGGTAAGAGATATGGAGTGTTCCTGGTGTGTGTGTTTTTccgttacgatacTTTTTCCTTGCTCAACCACCTCGC
240	Chr2_1MB	chr2	191133476	191133511	CAGGGGATGGGAGCAGCAGTAGTAATTCCACCTTCC	45.11	Dp2	CCGTTACGATAC			CACCTTGGCTCACCTCTGCT	TCCTTGCTCAACCACCTCGC	CACCTTGGCTCACCTCTGCTTTTTccgttacgatacTTTTCAGGGGATGGGAGCAGCAGTAGTAATTCCACCTTCCTTTTccgttacgatacTTTTTCCTTGCTCAACCACCTCGC
241	Chr2_1MB	chr2	191133710	191133751	AAGGAAGGTGAATAAGGAAAAGGGTTTTGCAACAGTAAGTCC	42.7	Dp2	CCGTTACGATAC			CACCTTGGCTCACCTCTGCT	TCCTTGCTCAACCACCTCGC	CACCTTGGCTCACCTCTGCTTTTTccgttacgatacTTTTAAGGAAGGTGAATAAGGAAAAGGGTTTTGCAACAGTAAGTCCTTTTccgttacgatacTTTTTCCTTGCTCAACCACCTCGC
242	Chr2_1MB	chr2	191134024	191134065	AATTACATGACAGTCTAGAAAAGGCAAACTGTAAAGTGGGGC	42.54	Dp3	CCGCGATATTAA			CACCTTGGCTCACCTCTGCT	TCCTTGCTCAACCACCTCGC	CACCTTGGCTCACCTCTGCTTTTTccgcgatattaaTTTTAATTACATGACAGTCTAGAAAAGGCAAACTGTAAAGTGGGGCTTTTccgcgatattaaTTTTTCCTTGCTCAACCACCTCGC
243	Chr2_1MB	chr2	191134067	191134102	CATACAACACAGTCTACCACCATTCACACCTGAGCA	42.52	Dp3	CCGCGATATTAA			CACCTTGGCTCACCTCTGCT	TCCTTGCTCAACCACCTCGC	CACCTTGGCTCACCTCTGCTTTTTccgcgatattaaTTTTCATACAACACAGTCTACCACCATTCACACCTGAGCATTTTccgcgatattaaTTTTTCCTTGCTCAACCACCTCGC
244	Chr2_1MB	chr2	191134104	191134139	TCCTTCCAAAGTCTAAGGTTGGGCCAATCCAACCTG	44.14	Dp3	CCGCGATATTAA			CACCTTGGCTCACCTCTGCT	TCCTTGCTCAACCACCTCGC	CACCTTGGCTCACCTCTGCTTTTTccgcgatattaaTTTTTCCTTCCAAAGTCTAAGGTTGGGCCAATCCAACCTGTTTTccgcgatattaaTTTTTCCTTGCTCAACCACCTCGC
245	Chr2_1MB	chr2	191134197	191134232	GCCCTCCCAGCCCATCACAACTACTTCCAACATCAG	45.65	Dp3	CCGCGATATTAA			CACCTTGGCTCACCTCTGCT	TCCTTGCTCAACCACCTCGC	CACCTTGGCTCACCTCTGCTTTTTccgcgatattaaTTTTGCCCTCCCAGCCCATCACAACTACTTCCAACATCAGTTTTccgcgatattaaTTTTTCCTTGCTCAACCACCTCGC
246	Chr2_1MB	chr2	191134234	191134269	ATAGCCTGCATGGGAGCAAATGGTTGTCCCATCACT	45.53	Dp3	CCGCGATATTAA			CACCTTGGCTCACCTCTGCT	TCCTTGCTCAACCACCTCGC	CACCTTGGCTCACCTCTGCTTTTTccgcgatattaaTTTTATAGCCTGCATGGGAGCAAATGGTTGTCCCATCACTTTTTccgcgatattaaTTTTTCCTTGCTCAACCACCTCGC
247	Chr2_1MB	chr2	191134313	191134348	AGAACCCACACACCTGCCTGGCCTACTGTTGCTATA	45.96	Dp3	CCGCGATATTAA			CACCTTGGCTCACCTCTGCT	TCCTTGCTCAACCACCTCGC	CACCTTGGCTCACCTCTGCTTTTTccgcgatattaaTTTTAGAACCCACACACCTGCCTGGCCTACTGTTGCTATATTTTccgcgatattaaTTTTTCCTTGCTCAACCACCTCGC
248	Chr2_1MB	chr2	191134350	191134388	CCAGCACTTACGAAAGCCACCTAGAGGCTTAATATTTGG	42.69	Dp3	CCGCGATATTAA			CACCTTGGCTCACCTCTGCT	TCCTTGCTCAACCACCTCGC	CACCTTGGCTCACCTCTGCTTTTTccgcgatattaaTTTTCCAGCACTTACGAAAGCCACCTAGAGGCTTAATATTTGGTTTTccgcgatattaaTTTTTCCTTGCTCAACCACCTCGC
249	Chr2_1MB	chr2	191134390	191134425	CCACCTGGACTTGCTAACACTGGTGCCAGCATACTC	45.65	Dp3	CCGCGATATTAA			CACCTTGGCTCACCTCTGCT	TCCTTGCTCAACCACCTCGC	CACCTTGGCTCACCTCTGCTTTTTccgcgatattaaTTTTCCACCTGGACTTGCTAACACTGGTGCCAGCATACTCTTTTccgcgatattaaTTTTTCCTTGCTCAACCACCTCGC
250	Chr2_1MB	chr2	191134479	191134514	CCTAAATACTGGCCCACCTGGTGTCCTAGTCCCCAG	45.9	Dp3	CCGCGATATTAA			CACCTTGGCTCACCTCTGCT	TCCTTGCTCAACCACCTCGC	CACCTTGGCTCACCTCTGCTTTTTccgcgatattaaTTTTCCTAAATACTGGCCCACCTGGTGTCCTAGTCCCCAGTTTTccgcgatattaaTTTTTCCTTGCTCAACCACCTCGC
251	Chr2_1MB	chr2	191134752	191134792	AACCAGAAATCAACAACAAAAGGCACTTTGGAAACTGTACA	42.12	Dp3	CCGCGATATTAA			CACCTTGGCTCACCTCTGCT	TCCTTGCTCAACCACCTCGC	CACCTTGGCTCACCTCTGCTTTTTccgcgatattaaTTTTAACCAGAAATCAACAACAAAAGGCACTTTGGAAACTGTACATTTTccgcgatattaaTTTTTCCTTGCTCAACCACCTCGC
252	Chr2_1MB	chr2	191134812	191134853	TGCTGCTACTGGATAATCATTGCATCAAGGAAGAAATTGAGG	42.54	Dp3	CCGCGATATTAA			CACCTTGGCTCACCTCTGCT	TCCTTGCTCAACCACCTCGC	CACCTTGGCTCACCTCTGCTTTTTccgcgatattaaTTTTTGCTGCTACTGGATAATCATTGCATCAAGGAAGAAATTGAGGTTTTccgcgatattaaTTTTTCCTTGCTCAACCACCTCGC
253	Chr2_1MB	chr2	191135743	191135778	GGCATGTGCCAACACACTTGACCTTTACTGCCAAAT	44.17	Dp3	CCGCGATATTAA			CACCTTGGCTCACCTCTGCT	TCCTTGCTCAACCACCTCGC	CACCTTGGCTCACCTCTGCTTTTTccgcgatattaaTTTTGGCATGTGCCAACACACTTGACCTTTACTGCCAAATTTTTccgcgatattaaTTTTTCCTTGCTCAACCACCTCGC
254	Chr2_1MB	chr2	191135832	191135873	AAAATTGAAGAGGAAGAAATTCTCCCTAGCTCGTTCTATGCC	42.07	Dp3	CCGCGATATTAA			CACCTTGGCTCACCTCTGCT	TCCTTGCTCAACCACCTCGC	CACCTTGGCTCACCTCTGCTTTTTccgcgatattaaTTTTAAAATTGAAGAGGAAGAAATTCTCCCTAGCTCGTTCTATGCCTTTTccgcgatattaaTTTTTCCTTGCTCAACCACCTCGC
255	Chr2_1MB	chr2	191136170	191136211	GCATTTGGTGAAATTCAATGTCCTTCATGACCAAAACTCTCA	42.17	Dp3	CCGCGATATTAA			CACCTTGGCTCACCTCTGCT	TCCTTGCTCAACCACCTCGC	CACCTTGGCTCACCTCTGCTTTTTccgcgatattaaTTTTGCATTTGGTGAAATTCAATGTCCTTCATGACCAAAACTCTCATTTTccgcgatattaaTTTTTCCTTGCTCAACCACCTCGC
256	Chr2_1MB	chr2	191136295	191136333	AAAAGCTGAAAGTCTTTTCTCTGAGAGCTCTGAGAGCTG	42.22	Dp3	CCGCGATATTAA			CACCTTGGCTCACCTCTGCT	TCCTTGCTCAACCACCTCGC	CACCTTGGCTCACCTCTGCTTTTTccgcgatattaaTTTTAAAAGCTGAAAGTCTTTTCTCTGAGAGCTCTGAGAGCTGTTTTccgcgatattaaTTTTTCCTTGCTCAACCACCTCGC
257	Chr2_1MB	chr2	191136400	191136435	AGCTATTAAGCCAGAGAAGGACATAAAAGGCACCCA	42.15	Dp3	CCGCGATATTAA			CACCTTGGCTCACCTCTGCT	TCCTTGCTCAACCACCTCGC	CACCTTGGCTCACCTCTGCTTTTTccgcgatattaaTTTTAGCTATTAAGCCAGAGAAGGACATAAAAGGCACCCATTTTccgcgatattaaTTTTTCCTTGCTCAACCACCTCGC
258	Chr2_1MB	chr2	191137540	191137575	AAAAGAGCCTGAAGAGCCAAAGCAATCTGAGCAAAA	42.34	Dp3	CCGCGATATTAA			CACCTTGGCTCACCTCTGCT	TCCTTGCTCAACCACCTCGC	CACCTTGGCTCACCTCTGCTTTTTccgcgatattaaTTTTAAAAGAGCCTGAAGAGCCAAAGCAATCTGAGCAAAATTTTccgcgatattaaTTTTTCCTTGCTCAACCACCTCGC
259	Chr2_1MB	chr2	191137770	191137810	AACATCCTCTTCAATAAATCGTGGTGGGATATCCCTACACC	42.78	Dp3	CCGCGATATTAA			CACCTTGGCTCACCTCTGCT	TCCTTGCTCAACCACCTCGC	CACCTTGGCTCACCTCTGCTTTTTccgcgatattaaTTTTAACATCCTCTTCAATAAATCGTGGTGGGATATCCCTACACCTTTTccgcgatattaaTTTTTCCTTGCTCAACCACCTCGC
260	Chr2_1MB	chr2	191138397	191138438	ATTTCATTTCGCATCGAGAAATGAAACTACAGCCAATACCGC	43.17	Dp3	CCGCGATATTAA			CACCTTGGCTCACCTCTGCT	TCCTTGCTCAACCACCTCGC	CACCTTGGCTCACCTCTGCTTTTTccgcgatattaaTTTTATTTCATTTCGCATCGAGAAATGAAACTACAGCCAATACCGCTTTTccgcgatattaaTTTTTCCTTGCTCAACCACCTCGC
261	Chr2_1MB	chr2	191139184	191139219	GAACAAGGCAAGAGTGCCCACTTTCCCCACTTCTAA	44.32	Dp3	CCGCGATATTAA			CACCTTGGCTCACCTCTGCT	TCCTTGCTCAACCACCTCGC	CACCTTGGCTCACCTCTGCTTTTTccgcgatattaaTTTTGAACAAGGCAAGAGTGCCCACTTTCCCCACTTCTAATTTTccgcgatattaaTTTTTCCTTGCTCAACCACCTCGC
262	Chr2_1MB	chr2	191139655	191139693	ATTGTGAAAATGACCACTCTGCCCAAATCAGTCTACAGA	42.23	Dp3	CCGCGATATTAA			CACCTTGGCTCACCTCTGCT	TCCTTGCTCAACCACCTCGC	CACCTTGGCTCACCTCTGCTTTTTccgcgatattaaTTTTATTGTGAAAATGACCACTCTGCCCAAATCAGTCTACAGATTTTccgcgatattaaTTTTTCCTTGCTCAACCACCTCGC
263	Chr2_1MB	chr2	191142463	191142498	TGGATGGAGGGAAATGAAAAGAGCCTGGTTAATGGG	42.87	Dp3	CCGCGATATTAA			CACCTTGGCTCACCTCTGCT	TCCTTGCTCAACCACCTCGC	CACCTTGGCTCACCTCTGCTTTTTccgcgatattaaTTTTTGGATGGAGGGAAATGAAAAGAGCCTGGTTAATGGGTTTTccgcgatattaaTTTTTCCTTGCTCAACCACCTCGC
264	Chr2_1MB	chr2	191142770	191142807	AAAATCCAGAGAGTGAAAAGATCGGTAGTGTTCAGGGG	42.14	Dp3	CCGCGATATTAA			CACCTTGGCTCACCTCTGCT	TCCTTGCTCAACCACCTCGC	CACCTTGGCTCACCTCTGCTTTTTccgcgatattaaTTTTAAAATCCAGAGAGTGAAAAGATCGGTAGTGTTCAGGGGTTTTccgcgatattaaTTTTTCCTTGCTCAACCACCTCGC
265	Chr2_1MB	chr2	191142809	191142844	TCCGTGGGAAGCGAGAGAAGGATGAATATTGGAGAG	43.11	Dp3	CCGCGATATTAA			CACCTTGGCTCACCTCTGCT	TCCTTGCTCAACCACCTCGC	CACCTTGGCTCACCTCTGCTTTTTccgcgatattaaTTTTTCCGTGGGAAGCGAGAGAAGGATGAATATTGGAGAGTTTTccgcgatattaaTTTTTCCTTGCTCAACCACCTCGC
266	Chr2_1MB	chr2	191142846	191142884	ACAGGAGATTTTCAGGGGCCATGAAACTCTCTAGTATGA	42.47	Dp3	CCGCGATATTAA			CACCTTGGCTCACCTCTGCT	TCCTTGCTCAACCACCTCGC	CACCTTGGCTCACCTCTGCTTTTTccgcgatattaaTTTTACAGGAGATTTTCAGGGGCCATGAAACTCTCTAGTATGATTTTccgcgatattaaTTTTTCCTTGCTCAACCACCTCGC
267	Chr2_1MB	chr2	191143002	191143042	ATTTCGTCAACTGTCACAAATGTATGCTACCAATGCAAGAC	42.01	Dp3	CCGCGATATTAA			CACCTTGGCTCACCTCTGCT	TCCTTGCTCAACCACCTCGC	CACCTTGGCTCACCTCTGCTTTTTccgcgatattaaTTTTATTTCGTCAACTGTCACAAATGTATGCTACCAATGCAAGACTTTTccgcgatattaaTTTTTCCTTGCTCAACCACCTCGC
268	Chr2_1MB	chr2	191143044	191143080	TGAATAATAGGTGAAACTGGGATGTGGAGCTGGGAAG	42.21	Dp3	CCGCGATATTAA			CACCTTGGCTCACCTCTGCT	TCCTTGCTCAACCACCTCGC	CACCTTGGCTCACCTCTGCTTTTTccgcgatattaaTTTTTGAATAATAGGTGAAACTGGGATGTGGAGCTGGGAAGTTTTccgcgatattaaTTTTTCCTTGCTCAACCACCTCGC
269	Chr2_1MB	chr2	191143223	191143264	TTTTAGCAAACCTTTAGCAAAAGACTATGGTTCTTGCTGCAG	42.11	Dp3	CCGCGATATTAA			CACCTTGGCTCACCTCTGCT	TCCTTGCTCAACCACCTCGC	CACCTTGGCTCACCTCTGCTTTTTccgcgatattaaTTTTTTTTAGCAAACCTTTAGCAAAAGACTATGGTTCTTGCTGCAGTTTTccgcgatattaaTTTTTCCTTGCTCAACCACCTCGC
270	Chr2_1MB	chr2	191143280	191143321	ATCTCCATACTCCTAACATTTCTGTGAGGAAAGTACCAGTGT	42.02	Dp3	CCGCGATATTAA			CACCTTGGCTCACCTCTGCT	TCCTTGCTCAACCACCTCGC	CACCTTGGCTCACCTCTGCTTTTTccgcgatattaaTTTTATCTCCATACTCCTAACATTTCTGTGAGGAAAGTACCAGTGTTTTTccgcgatattaaTTTTTCCTTGCTCAACCACCTCGC
271	Chr2_1MB	chr2	191143366	191143401	AATATCTTACTCAGGGCCACATTGCAAGTGGCAGGG	44.36	Dp3	CCGCGATATTAA			CACCTTGGCTCACCTCTGCT	TCCTTGCTCAACCACCTCGC	CACCTTGGCTCACCTCTGCTTTTTccgcgatattaaTTTTAATATCTTACTCAGGGCCACATTGCAAGTGGCAGGGTTTTccgcgatattaaTTTTTCCTTGCTCAACCACCTCGC
272	Chr2_1MB	chr2	191143403	191143438	CAGGATTCAAGTAACCCTTGCTCCTGGGTGTGAGTC	44	Dp3	CCGCGATATTAA			CACCTTGGCTCACCTCTGCT	TCCTTGCTCAACCACCTCGC	CACCTTGGCTCACCTCTGCTTTTTccgcgatattaaTTTTCAGGATTCAAGTAACCCTTGCTCCTGGGTGTGAGTCTTTTccgcgatattaaTTTTTCCTTGCTCAACCACCTCGC
273	Chr2_1MB	chr2	191143442	191143477	CTCCCCTTAAATAGGCCAAGGGCTGCTGAACGATGG	45.71	Dp3	CCGCGATATTAA			CACCTTGGCTCACCTCTGCT	TCCTTGCTCAACCACCTCGC	CACCTTGGCTCACCTCTGCTTTTTccgcgatattaaTTTTCTCCCCTTAAATAGGCCAAGGGCTGCTGAACGATGGTTTTccgcgatattaaTTTTTCCTTGCTCAACCACCTCGC
274	Chr2_1MB	chr2	191143479	191143516	GTTTATTGCTTCCACCTTGGAGCTTCTTGAATTTGCCA	42.51	Dp3	CCGCGATATTAA			CACCTTGGCTCACCTCTGCT	TCCTTGCTCAACCACCTCGC	CACCTTGGCTCACCTCTGCTTTTTccgcgatattaaTTTTGTTTATTGCTTCCACCTTGGAGCTTCTTGAATTTGCCATTTTccgcgatattaaTTTTTCCTTGCTCAACCACCTCGC
275	Chr2_1MB	chr2	191143518	191143555	CGGGAAACTGGTTTTGTTTTGTCCTTTATAGCAAGCCA	42.43	Dp3	CCGCGATATTAA			CACCTTGGCTCACCTCTGCT	TCCTTGCTCAACCACCTCGC	CACCTTGGCTCACCTCTGCTTTTTccgcgatattaaTTTTCGGGAAACTGGTTTTGTTTTGTCCTTTATAGCAAGCCATTTTccgcgatattaaTTTTTCCTTGCTCAACCACCTCGC
276	Chr2_1MB	chr2	191143730	191143770	TCCCAGAGGATGAAAATATTTAAACCAGATAAGCACAGCGT	42.03	Dp3	CCGCGATATTAA			CACCTTGGCTCACCTCTGCT	TCCTTGCTCAACCACCTCGC	CACCTTGGCTCACCTCTGCTTTTTccgcgatattaaTTTTTCCCAGAGGATGAAAATATTTAAACCAGATAAGCACAGCGTTTTTccgcgatattaaTTTTTCCTTGCTCAACCACCTCGC
277	Chr2_1MB	chr2	191144092	191144133	GAATTCCTAGTGTGCACTAGAACCATATTGAGTACTGAGGGT	42.28	Dp3	CCGCGATATTAA			CACCTTGGCTCACCTCTGCT	TCCTTGCTCAACCACCTCGC	CACCTTGGCTCACCTCTGCTTTTTccgcgatattaaTTTTGAATTCCTAGTGTGCACTAGAACCATATTGAGTACTGAGGGTTTTTccgcgatattaaTTTTTCCTTGCTCAACCACCTCGC
278	Chr2_1MB	chr2	191144142	191144177	GGGGTCAGAAAAGGAGATCAGCCTTTTACCCTCAAG	42.71	Dp3	CCGCGATATTAA			CACCTTGGCTCACCTCTGCT	TCCTTGCTCAACCACCTCGC	CACCTTGGCTCACCTCTGCTTTTTccgcgatattaaTTTTGGGGTCAGAAAAGGAGATCAGCCTTTTACCCTCAAGTTTTccgcgatattaaTTTTTCCTTGCTCAACCACCTCGC
279	Chr2_1MB	chr2	191144179	191144214	ACCTTGTGACCTGGTTTGACACACATGCAACACAGA	44.47	Dp3	CCGCGATATTAA			CACCTTGGCTCACCTCTGCT	TCCTTGCTCAACCACCTCGC	CACCTTGGCTCACCTCTGCTTTTTccgcgatattaaTTTTACCTTGTGACCTGGTTTGACACACATGCAACACAGATTTTccgcgatattaaTTTTTCCTTGCTCAACCACCTCGC
280	Chr2_1MB	chr2	191144216	191144251	GAAAGGGACAGAAGGAGATGCTGCTTACCTTGTAGT	42.16	Dp3	CCGCGATATTAA			CACCTTGGCTCACCTCTGCT	TCCTTGCTCAACCACCTCGC	CACCTTGGCTCACCTCTGCTTTTTccgcgatattaaTTTTGAAAGGGACAGAAGGAGATGCTGCTTACCTTGTAGTTTTTccgcgatattaaTTTTTCCTTGCTCAACCACCTCGC
281	Chr2_1MB	chr2	191144253	191144288	GTTGCTGGAGGGCTGGAGGATGAGAACACAGACTAA	44.78	Dp3	CCGCGATATTAA			CACCTTGGCTCACCTCTGCT	TCCTTGCTCAACCACCTCGC	CACCTTGGCTCACCTCTGCTTTTTccgcgatattaaTTTTGTTGCTGGAGGGCTGGAGGATGAGAACACAGACTAATTTTccgcgatattaaTTTTTCCTTGCTCAACCACCTCGC
282	Chr2_1MB	chr2	191144290	191144325	GCATGTGGTGAAGGTTTTCTTGTTGCACTGGAACCT	43.95	Dp3	CCGCGATATTAA			CACCTTGGCTCACCTCTGCT	TCCTTGCTCAACCACCTCGC	CACCTTGGCTCACCTCTGCTTTTTccgcgatattaaTTTTGCATGTGGTGAAGGTTTTCTTGTTGCACTGGAACCTTTTTccgcgatattaaTTTTTCCTTGCTCAACCACCTCGC
283	Chr2_1MB	chr2	191144327	191144366	CATAGATTCTTTAGGGATGGATGGGAACTAGACTGGTGGA	42.17	Dp3	CCGCGATATTAA			CACCTTGGCTCACCTCTGCT	TCCTTGCTCAACCACCTCGC	CACCTTGGCTCACCTCTGCTTTTTccgcgatattaaTTTTCATAGATTCTTTAGGGATGGATGGGAACTAGACTGGTGGATTTTccgcgatattaaTTTTTCCTTGCTCAACCACCTCGC
284	Chr2_1MB	chr2	191144372	191144407	GATGGAAGAGCATTCCTGGCCATAGGACCGTCATGG	45.41	Dp3	CCGCGATATTAA			CACCTTGGCTCACCTCTGCT	TCCTTGCTCAACCACCTCGC	CACCTTGGCTCACCTCTGCTTTTTccgcgatattaaTTTTGATGGAAGAGCATTCCTGGCCATAGGACCGTCATGGTTTTccgcgatattaaTTTTTCCTTGCTCAACCACCTCGC
285	Chr2_1MB	chr2	191144409	191144444	CAAGGCTGAGTCATTCAAGAGTGTGTGTGACGTGTT	43.12	Dp3	CCGCGATATTAA			CACCTTGGCTCACCTCTGCT	TCCTTGCTCAACCACCTCGC	CACCTTGGCTCACCTCTGCTTTTTccgcgatattaaTTTTCAAGGCTGAGTCATTCAAGAGTGTGTGTGACGTGTTTTTTccgcgatattaaTTTTTCCTTGCTCAACCACCTCGC
286	Chr2_1MB	chr2	191144467	191144502	TTTTCTGAGGTAGGGATGTGGAGGAGCTCAAGGAAG	43.14	Dp3	CCGCGATATTAA			CACCTTGGCTCACCTCTGCT	TCCTTGCTCAACCACCTCGC	CACCTTGGCTCACCTCTGCTTTTTccgcgatattaaTTTTTTTTCTGAGGTAGGGATGTGGAGGAGCTCAAGGAAGTTTTccgcgatattaaTTTTTCCTTGCTCAACCACCTCGC
287	Chr2_1MB	chr2	191144504	191144542	TTGTTGGGAAAGGTCTAAAGAGGAAAGATGCTAGAGGGC	43.29	Dp3	CCGCGATATTAA			CACCTTGGCTCACCTCTGCT	TCCTTGCTCAACCACCTCGC	CACCTTGGCTCACCTCTGCTTTTTccgcgatattaaTTTTTTGTTGGGAAAGGTCTAAAGAGGAAAGATGCTAGAGGGCTTTTccgcgatattaaTTTTTCCTTGCTCAACCACCTCGC
288	Chr2_1MB	chr2	191144544	191144581	AATTAACACATGCAGATGAGTTTGTGCTCGAGCTGAAG	42.06	Dp3	CCGCGATATTAA			CACCTTGGCTCACCTCTGCT	TCCTTGCTCAACCACCTCGC	CACCTTGGCTCACCTCTGCTTTTTccgcgatattaaTTTTAATTAACACATGCAGATGAGTTTGTGCTCGAGCTGAAGTTTTccgcgatattaaTTTTTCCTTGCTCAACCACCTCGC
289	Chr2_1MB	chr2	191144605	191144646	TTTTGAGCAGTGGCGTAGTGAAATAGAAGTGATGGTTTAACA	42.3	Dp3	CCGCGATATTAA			CACCTTGGCTCACCTCTGCT	TCCTTGCTCAACCACCTCGC	CACCTTGGCTCACCTCTGCTTTTTccgcgatattaaTTTTTTTTGAGCAGTGGCGTAGTGAAATAGAAGTGATGGTTTAACATTTTccgcgatattaaTTTTTCCTTGCTCAACCACCTCGC
290	Chr2_1MB	chr2	191144648	191144683	GGTTCGTCTGATACAACTGGCCAGAGGAGAAGCTTC	43.89	Dp3	CCGCGATATTAA			CACCTTGGCTCACCTCTGCT	TCCTTGCTCAACCACCTCGC	CACCTTGGCTCACCTCTGCTTTTTccgcgatattaaTTTTGGTTCGTCTGATACAACTGGCCAGAGGAGAAGCTTCTTTTccgcgatattaaTTTTTCCTTGCTCAACCACCTCGC
291	Chr2_1MB	chr2	191144685	191144720	CTCACAATCTTATCCTCCAGCCCACAAAAGATGGGT	42.62	Dp3	CCGCGATATTAA			CACCTTGGCTCACCTCTGCT	TCCTTGCTCAACCACCTCGC	CACCTTGGCTCACCTCTGCTTTTTccgcgatattaaTTTTCTCACAATCTTATCCTCCAGCCCACAAAAGATGGGTTTTTccgcgatattaaTTTTTCCTTGCTCAACCACCTCGC
292	Chr2_1MB	chr2	191144786	191144826	TTTATTGAATGCCTACATCTTGCCAGAAGAAAAGCTCCAGA	42.29	Dp3	CCGCGATATTAA			CACCTTGGCTCACCTCTGCT	TCCTTGCTCAACCACCTCGC	CACCTTGGCTCACCTCTGCTTTTTccgcgatattaaTTTTTTTATTGAATGCCTACATCTTGCCAGAAGAAAAGCTCCAGATTTTccgcgatattaaTTTTTCCTTGCTCAACCACCTCGC
293	Chr2_1MB	chr2	191144882	191144923	ACAGGTCAGAAGATTAAGTGATTTGCTCAAAGCCACATTTGA	42.53	Dp3	CCGCGATATTAA			CACCTTGGCTCACCTCTGCT	TCCTTGCTCAACCACCTCGC	CACCTTGGCTCACCTCTGCTTTTTccgcgatattaaTTTTACAGGTCAGAAGATTAAGTGATTTGCTCAAAGCCACATTTGATTTTccgcgatattaaTTTTTCCTTGCTCAACCACCTCGC
294	Chr2_1MB	chr2	191144933	191144968	TTTTAACCCAGACCTTCTTGGTTCCAAAGACCATGC	42.04	Dp3	CCGCGATATTAA			CACCTTGGCTCACCTCTGCT	TCCTTGCTCAACCACCTCGC	CACCTTGGCTCACCTCTGCTTTTTccgcgatattaaTTTTTTTTAACCCAGACCTTCTTGGTTCCAAAGACCATGCTTTTccgcgatattaaTTTTTCCTTGCTCAACCACCTCGC
295	Chr2_1MB	chr2	191144982	191145021	ATTTTCCCCATCTGTGCTTATCTAGCAAAGTGACCTATGG	42.17	Dp3	CCGCGATATTAA			CACCTTGGCTCACCTCTGCT	TCCTTGCTCAACCACCTCGC	CACCTTGGCTCACCTCTGCTTTTTccgcgatattaaTTTTATTTTCCCCATCTGTGCTTATCTAGCAAAGTGACCTATGGTTTTccgcgatattaaTTTTTCCTTGCTCAACCACCTCGC
296	Chr2_1MB	chr2	191145154	191145195	TTTAGGCTGTATAGGTCATGCTGTCTCTATCACAACTTCTGC	42.65	Dp3	CCGCGATATTAA			CACCTTGGCTCACCTCTGCT	TCCTTGCTCAACCACCTCGC	CACCTTGGCTCACCTCTGCTTTTTccgcgatattaaTTTTTTTAGGCTGTATAGGTCATGCTGTCTCTATCACAACTTCTGCTTTTccgcgatattaaTTTTTCCTTGCTCAACCACCTCGC
297	Chr2_1MB	chr2	191145211	191145251	GCAATCATAAACAATATGTAAACCAACGAGTGTGGCTGTGT	42.04	Dp3	CCGCGATATTAA			CACCTTGGCTCACCTCTGCT	TCCTTGCTCAACCACCTCGC	CACCTTGGCTCACCTCTGCTTTTTccgcgatattaaTTTTGCAATCATAAACAATATGTAAACCAACGAGTGTGGCTGTGTTTTTccgcgatattaaTTTTTCCTTGCTCAACCACCTCGC
298	Chr2_1MB	chr2	191145364	191145402	AAAACCATTCTTAGTCATGGGCCATATGAAAATGGGCAG	42.05	Dp3	CCGCGATATTAA			CACCTTGGCTCACCTCTGCT	TCCTTGCTCAACCACCTCGC	CACCTTGGCTCACCTCTGCTTTTTccgcgatattaaTTTTAAAACCATTCTTAGTCATGGGCCATATGAAAATGGGCAGTTTTccgcgatattaaTTTTTCCTTGCTCAACCACCTCGC
299	Chr2_1MB	chr2	191145412	191145447	GACTTGTGGGCCATGGCATGCCAATCCCCATTTTAG	45.52	Dp3	CCGCGATATTAA			CACCTTGGCTCACCTCTGCT	TCCTTGCTCAACCACCTCGC	CACCTTGGCTCACCTCTGCTTTTTccgcgatattaaTTTTGACTTGTGGGCCATGGCATGCCAATCCCCATTTTAGTTTTccgcgatattaaTTTTTCCTTGCTCAACCACCTCGC
300	Chr2_1MB	chr2	191145489	191145529	ATGATTTGTCTCCATAAAAGACAGATTGCTGTATGCTGCCA	42.46	Dp3	CCGCGATATTAA			CACCTTGGCTCACCTCTGCT	TCCTTGCTCAACCACCTCGC	CACCTTGGCTCACCTCTGCTTTTTccgcgatattaaTTTTATGATTTGTCTCCATAAAAGACAGATTGCTGTATGCTGCCATTTTccgcgatattaaTTTTTCCTTGCTCAACCACCTCGC
301	Chr2_1MB	chr2	191145567	191145608	TTTTAGTCAAGTGTCTTGCAGATTTACAGGGGATTACAAGGG	42.16	Dp3	CCGCGATATTAA			CACCTTGGCTCACCTCTGCT	TCCTTGCTCAACCACCTCGC	CACCTTGGCTCACCTCTGCTTTTTccgcgatattaaTTTTTTTTAGTCAAGTGTCTTGCAGATTTACAGGGGATTACAAGGGTTTTccgcgatattaaTTTTTCCTTGCTCAACCACCTCGC
302	Chr2_1MB	chr2	191145803	191145844	TGTATGCACTCAGTAAATATTATAGCAGTCCATGGTCAGGGT	42.27	Dp3	CCGCGATATTAA			CACCTTGGCTCACCTCTGCT	TCCTTGCTCAACCACCTCGC	CACCTTGGCTCACCTCTGCTTTTTccgcgatattaaTTTTTGTATGCACTCAGTAAATATTATAGCAGTCCATGGTCAGGGTTTTTccgcgatattaaTTTTTCCTTGCTCAACCACCTCGC
303	Chr2_1MB	chr2	191145850	191145890	ACATTAGAACTGTTGGGTTTAGCTCCATATTAGCCTGCTTT	42.06	Dp3	CCGCGATATTAA			CACCTTGGCTCACCTCTGCT	TCCTTGCTCAACCACCTCGC	CACCTTGGCTCACCTCTGCTTTTTccgcgatattaaTTTTACATTAGAACTGTTGGGTTTAGCTCCATATTAGCCTGCTTTTTTTccgcgatattaaTTTTTCCTTGCTCAACCACCTCGC
304	Chr2_1MB	chr2	191145926	191145965	ACTCACCCCTTAATCAGTAAACATTGCACATCTACCACAA	42.03	Dp3	CCGCGATATTAA			CACCTTGGCTCACCTCTGCT	TCCTTGCTCAACCACCTCGC	CACCTTGGCTCACCTCTGCTTTTTccgcgatattaaTTTTACTCACCCCTTAATCAGTAAACATTGCACATCTACCACAATTTTccgcgatattaaTTTTTCCTTGCTCAACCACCTCGC
305	Chr2_1MB	chr2	191145967	191146002	TCCAGACTTATGCTGGGTGCTGGAAATTCAAAGTTG	42.04	Dp3	CCGCGATATTAA			CACCTTGGCTCACCTCTGCT	TCCTTGCTCAACCACCTCGC	CACCTTGGCTCACCTCTGCTTTTTccgcgatattaaTTTTTCCAGACTTATGCTGGGTGCTGGAAATTCAAAGTTGTTTTccgcgatattaaTTTTTCCTTGCTCAACCACCTCGC
306	Chr2_1MB	chr2	191146004	191146041	ACACTAAAGTCCTTGCCTCAAGGAACTCATGATAGGGA	42.65	Dp6	CTCGTACGTATC			CACCTTGGCTCACCTCTGCT	TCCTTGCTCAACCACCTCGC	CACCTTGGCTCACCTCTGCTTTTTctcgtacgtatcTTTTACACTAAAGTCCTTGCCTCAAGGAACTCATGATAGGGATTTTctcgtacgtatcTTTTTCCTTGCTCAACCACCTCGC
307	Chr2_1MB	chr2	191146073	191146114	GTCGAATATACTAAATGCCACAGTATCGATGTGTTCTGGTGC	42.35	Dp6	CTCGTACGTATC			CACCTTGGCTCACCTCTGCT	TCCTTGCTCAACCACCTCGC	CACCTTGGCTCACCTCTGCTTTTTctcgtacgtatcTTTTGTCGAATATACTAAATGCCACAGTATCGATGTGTTCTGGTGCTTTTctcgtacgtatcTTTTTCCTTGCTCAACCACCTCGC
308	Chr2_1MB	chr2	191146136	191146171	GCTCTGCCTGGGTGAACCAGAGAGTACCAAAGAACA	45.02	Dp6	CTCGTACGTATC			CACCTTGGCTCACCTCTGCT	TCCTTGCTCAACCACCTCGC	CACCTTGGCTCACCTCTGCTTTTTctcgtacgtatcTTTTGCTCTGCCTGGGTGAACCAGAGAGTACCAAAGAACATTTTctcgtacgtatcTTTTTCCTTGCTCAACCACCTCGC
309	Chr2_1MB	chr2	191146253	191146294	ACTAACTCTAACTTGTTACCTAAGAGACAAAGGCAAGGGAGG	42.35	Dp6	CTCGTACGTATC			CACCTTGGCTCACCTCTGCT	TCCTTGCTCAACCACCTCGC	CACCTTGGCTCACCTCTGCTTTTTctcgtacgtatcTTTTACTAACTCTAACTTGTTACCTAAGAGACAAAGGCAAGGGAGGTTTTctcgtacgtatcTTTTTCCTTGCTCAACCACCTCGC
310	Chr2_1MB	chr2	191146302	191146337	GAGAGCCGTGAAACTGTGGTCTGGTCAGTGTTGTTG	44.62	Dp6	CTCGTACGTATC			CACCTTGGCTCACCTCTGCT	TCCTTGCTCAACCACCTCGC	CACCTTGGCTCACCTCTGCTTTTTctcgtacgtatcTTTTGAGAGCCGTGAAACTGTGGTCTGGTCAGTGTTGTTGTTTTctcgtacgtatcTTTTTCCTTGCTCAACCACCTCGC
311	Chr2_1MB	chr2	191146345	191146386	TCATAGCTAGTAAACAAGATACATGCAAGTCCCACATGCAAC	42.29	Dp6	CTCGTACGTATC			CACCTTGGCTCACCTCTGCT	TCCTTGCTCAACCACCTCGC	CACCTTGGCTCACCTCTGCTTTTTctcgtacgtatcTTTTTCATAGCTAGTAAACAAGATACATGCAAGTCCCACATGCAACTTTTctcgtacgtatcTTTTTCCTTGCTCAACCACCTCGC
312	Chr2_1MB	chr2	191146659	191146699	TTTTCTCTTTGGAAACACGACCTAACTGTTCATCCAGTTGT	42.33	Dp6	CTCGTACGTATC			CACCTTGGCTCACCTCTGCT	TCCTTGCTCAACCACCTCGC	CACCTTGGCTCACCTCTGCTTTTTctcgtacgtatcTTTTTTTTCTCTTTGGAAACACGACCTAACTGTTCATCCAGTTGTTTTTctcgtacgtatcTTTTTCCTTGCTCAACCACCTCGC
313	Chr2_1MB	chr2	191146711	191146751	TTGAAGAAGAATCGTTGCCATGGTTTCATTGTTAGAAGCTG	42.03	Dp6	CTCGTACGTATC			CACCTTGGCTCACCTCTGCT	TCCTTGCTCAACCACCTCGC	CACCTTGGCTCACCTCTGCTTTTTctcgtacgtatcTTTTTTGAAGAAGAATCGTTGCCATGGTTTCATTGTTAGAAGCTGTTTTctcgtacgtatcTTTTTCCTTGCTCAACCACCTCGC
314	Chr2_1MB	chr2	191147212	191147251	GCAGGGTTATTAGCAATAGCCAAAATGTTTGAACAACCCA	42.4	Dp6	CTCGTACGTATC			CACCTTGGCTCACCTCTGCT	TCCTTGCTCAACCACCTCGC	CACCTTGGCTCACCTCTGCTTTTTctcgtacgtatcTTTTGCAGGGTTATTAGCAATAGCCAAAATGTTTGAACAACCCATTTTctcgtacgtatcTTTTTCCTTGCTCAACCACCTCGC
315	Chr2_1MB	chr2	191147502	191147539	GGGGTGGAGGACTAGGGAGTTACTGTTTAAAGAGTACA	42.27	Dp6	CTCGTACGTATC			CACCTTGGCTCACCTCTGCT	TCCTTGCTCAACCACCTCGC	CACCTTGGCTCACCTCTGCTTTTTctcgtacgtatcTTTTGGGGTGGAGGACTAGGGAGTTACTGTTTAAAGAGTACATTTTctcgtacgtatcTTTTTCCTTGCTCAACCACCTCGC
316	Chr2_1MB	chr2	191147892	191147932	ATGAATGGAACCAGAAAGGACAATTATTCCCCTTCTTTGGG	42.58	Dp6	CTCGTACGTATC			CACCTTGGCTCACCTCTGCT	TCCTTGCTCAACCACCTCGC	CACCTTGGCTCACCTCTGCTTTTTctcgtacgtatcTTTTATGAATGGAACCAGAAAGGACAATTATTCCCCTTCTTTGGGTTTTctcgtacgtatcTTTTTCCTTGCTCAACCACCTCGC
317	Chr2_1MB	chr2	191148010	191148051	ATTCACATGGATAGAGCATCAGACATTTGTGCATCAACTTCT	42.23	Dp6	CTCGTACGTATC			CACCTTGGCTCACCTCTGCT	TCCTTGCTCAACCACCTCGC	CACCTTGGCTCACCTCTGCTTTTTctcgtacgtatcTTTTATTCACATGGATAGAGCATCAGACATTTGTGCATCAACTTCTTTTTctcgtacgtatcTTTTTCCTTGCTCAACCACCTCGC
318	Chr2_1MB	chr2	191148061	191148101	ATGTTTGATCCTACCAGTCTTGATTTTCAATCCATTGGGCC	42.82	Dp6	CTCGTACGTATC			CACCTTGGCTCACCTCTGCT	TCCTTGCTCAACCACCTCGC	CACCTTGGCTCACCTCTGCTTTTTctcgtacgtatcTTTTATGTTTGATCCTACCAGTCTTGATTTTCAATCCATTGGGCCTTTTctcgtacgtatcTTTTTCCTTGCTCAACCACCTCGC
319	Chr2_1MB	chr2	191148103	191148141	ACAGATGCCGAATTTCCATGGGAAAGTTGTCATCATAGA	42.33	Dp6	CTCGTACGTATC			CACCTTGGCTCACCTCTGCT	TCCTTGCTCAACCACCTCGC	CACCTTGGCTCACCTCTGCTTTTTctcgtacgtatcTTTTACAGATGCCGAATTTCCATGGGAAAGTTGTCATCATAGATTTTctcgtacgtatcTTTTTCCTTGCTCAACCACCTCGC
320	Chr2_1MB	chr2	191148164	191148205	CTTGATTTCTAACTGTTGGACTTGATTCCACTGAGACATGCT	42.23	Dp6	CTCGTACGTATC			CACCTTGGCTCACCTCTGCT	TCCTTGCTCAACCACCTCGC	CACCTTGGCTCACCTCTGCTTTTTctcgtacgtatcTTTTCTTGATTTCTAACTGTTGGACTTGATTCCACTGAGACATGCTTTTTctcgtacgtatcTTTTTCCTTGCTCAACCACCTCGC
321	Chr2_1MB	chr2	191148343	191148384	TTTTCATAATTCAACCCTAATGAAGGGAGCAGCCTTCTTTCT	42.15	Dp6	CTCGTACGTATC			CACCTTGGCTCACCTCTGCT	TCCTTGCTCAACCACCTCGC	CACCTTGGCTCACCTCTGCTTTTTctcgtacgtatcTTTTTTTTCATAATTCAACCCTAATGAAGGGAGCAGCCTTCTTTCTTTTTctcgtacgtatcTTTTTCCTTGCTCAACCACCTCGC
322	Chr2_1MB	chr2	191148386	191148421	TGCCCCTAAACTACAGCCTTCCTTGCTCTAAAATGA	42.24	Dp6	CTCGTACGTATC			CACCTTGGCTCACCTCTGCT	TCCTTGCTCAACCACCTCGC	CACCTTGGCTCACCTCTGCTTTTTctcgtacgtatcTTTTTGCCCCTAAACTACAGCCTTCCTTGCTCTAAAATGATTTTctcgtacgtatcTTTTTCCTTGCTCAACCACCTCGC
323	Chr2_1MB	chr2	191148443	191148478	AAAAGTTTTCACTCCCACTCTGCCAAACACCCCACA	44.62	Dp6	CTCGTACGTATC			CACCTTGGCTCACCTCTGCT	TCCTTGCTCAACCACCTCGC	CACCTTGGCTCACCTCTGCTTTTTctcgtacgtatcTTTTAAAAGTTTTCACTCCCACTCTGCCAAACACCCCACATTTTctcgtacgtatcTTTTTCCTTGCTCAACCACCTCGC
324	Chr2_1MB	chr2	191148480	191148521	CCTGCCCACAGCTGTCTATGTGAATTTCTATTATCAACAAGC	42.73	Dp6	CTCGTACGTATC			CACCTTGGCTCACCTCTGCT	TCCTTGCTCAACCACCTCGC	CACCTTGGCTCACCTCTGCTTTTTctcgtacgtatcTTTTCCTGCCCACAGCTGTCTATGTGAATTTCTATTATCAACAAGCTTTTctcgtacgtatcTTTTTCCTTGCTCAACCACCTCGC
325	Chr2_1MB	chr2	191148523	191148563	CTTTCCCTATCTCTTGTCCCCTCAACATTTAGACTTGGAGC	43.08	Dp6	CTCGTACGTATC			CACCTTGGCTCACCTCTGCT	TCCTTGCTCAACCACCTCGC	CACCTTGGCTCACCTCTGCTTTTTctcgtacgtatcTTTTCTTTCCCTATCTCTTGTCCCCTCAACATTTAGACTTGGAGCTTTTctcgtacgtatcTTTTTCCTTGCTCAACCACCTCGC
326	Chr2_1MB	chr2	191148697	191148738	TGTCTGGCTTCTAGAGTCAGCTTTATGTTCTTGACTTCTAGT	42.02	Dp6	CTCGTACGTATC			CACCTTGGCTCACCTCTGCT	TCCTTGCTCAACCACCTCGC	CACCTTGGCTCACCTCTGCTTTTTctcgtacgtatcTTTTTGTCTGGCTTCTAGAGTCAGCTTTATGTTCTTGACTTCTAGTTTTTctcgtacgtatcTTTTTCCTTGCTCAACCACCTCGC
327	Chr2_1MB	chr2	191148815	191148856	TCTGAACCAGTGAATGTGTTTCATTTCTCTCTGTGAGGATCC	43.01	Dp6	CTCGTACGTATC			CACCTTGGCTCACCTCTGCT	TCCTTGCTCAACCACCTCGC	CACCTTGGCTCACCTCTGCTTTTTctcgtacgtatcTTTTTCTGAACCAGTGAATGTGTTTCATTTCTCTCTGTGAGGATCCTTTTctcgtacgtatcTTTTTCCTTGCTCAACCACCTCGC
328	Chr2_1MB	chr2	191148937	191148978	ACTTAAGGAGTAAGAAACCACACTTGATACCTATTTGGCAGC	42.02	Dp6	CTCGTACGTATC			CACCTTGGCTCACCTCTGCT	TCCTTGCTCAACCACCTCGC	CACCTTGGCTCACCTCTGCTTTTTctcgtacgtatcTTTTACTTAAGGAGTAAGAAACCACACTTGATACCTATTTGGCAGCTTTTctcgtacgtatcTTTTTCCTTGCTCAACCACCTCGC
329	Chr2_1MB	chr2	191149006	191149041	CCCCTTGTAACCCCACTCTGGCCAATTTAGAAGCTG	44.45	Dp6	CTCGTACGTATC			CACCTTGGCTCACCTCTGCT	TCCTTGCTCAACCACCTCGC	CACCTTGGCTCACCTCTGCTTTTTctcgtacgtatcTTTTCCCCTTGTAACCCCACTCTGGCCAATTTAGAAGCTGTTTTctcgtacgtatcTTTTTCCTTGCTCAACCACCTCGC
330	Chr2_1MB	chr2	191149049	191149089	ATTTCCTAACTCAGGAAAATTAGTATGACGCTGCCTCCTTG	42.12	Dp6	CTCGTACGTATC			CACCTTGGCTCACCTCTGCT	TCCTTGCTCAACCACCTCGC	CACCTTGGCTCACCTCTGCTTTTTctcgtacgtatcTTTTATTTCCTAACTCAGGAAAATTAGTATGACGCTGCCTCCTTGTTTTctcgtacgtatcTTTTTCCTTGCTCAACCACCTCGC
331	Chr2_1MB	chr2	191149215	191149255	TAGATAGGCTAAGGTTTCCTTTTGCCTATAGAACACCAGGG	42.48	Dp6	CTCGTACGTATC			CACCTTGGCTCACCTCTGCT	TCCTTGCTCAACCACCTCGC	CACCTTGGCTCACCTCTGCTTTTTctcgtacgtatcTTTTTAGATAGGCTAAGGTTTCCTTTTGCCTATAGAACACCAGGGTTTTctcgtacgtatcTTTTTCCTTGCTCAACCACCTCGC
332	Chr2_1MB	chr2	191149287	191149328	GGGTTTTAAGTAGAATCATTTTGAGCACCTTTTCCCTGAGCT	42.61	Dp6	CTCGTACGTATC			CACCTTGGCTCACCTCTGCT	TCCTTGCTCAACCACCTCGC	CACCTTGGCTCACCTCTGCTTTTTctcgtacgtatcTTTTGGGTTTTAAGTAGAATCATTTTGAGCACCTTTTCCCTGAGCTTTTTctcgtacgtatcTTTTTCCTTGCTCAACCACCTCGC
333	Chr2_1MB	chr2	191149356	191149395	AAAACGTGTTGCCAATGTTTTGCTAAAGAGAAAGCAAGTG	42.02	Dp6	CTCGTACGTATC			CACCTTGGCTCACCTCTGCT	TCCTTGCTCAACCACCTCGC	CACCTTGGCTCACCTCTGCTTTTTctcgtacgtatcTTTTAAAACGTGTTGCCAATGTTTTGCTAAAGAGAAAGCAAGTGTTTTctcgtacgtatcTTTTTCCTTGCTCAACCACCTCGC
334	Chr2_1MB	chr2	191149477	191149518	ATGCTCAATCAATGCTTGTTAAATGAAGAATGAGTGGCACTC	42.07	Dp6	CTCGTACGTATC			CACCTTGGCTCACCTCTGCT	TCCTTGCTCAACCACCTCGC	CACCTTGGCTCACCTCTGCTTTTTctcgtacgtatcTTTTATGCTCAATCAATGCTTGTTAAATGAAGAATGAGTGGCACTCTTTTctcgtacgtatcTTTTTCCTTGCTCAACCACCTCGC
335	Chr2_1MB	chr2	191149577	191149613	AAAACTTGAAGATCAAATAGGCGAAATGACGCCTGCC	42.54	Dp6	CTCGTACGTATC			CACCTTGGCTCACCTCTGCT	TCCTTGCTCAACCACCTCGC	CACCTTGGCTCACCTCTGCTTTTTctcgtacgtatcTTTTAAAACTTGAAGATCAAATAGGCGAAATGACGCCTGCCTTTTctcgtacgtatcTTTTTCCTTGCTCAACCACCTCGC
336	Chr2_1MB	chr2	191149615	191149650	AATGTGTGAGGCTTCTAAGGGACAACCTGAGGTTTC	42.62	Dp6	CTCGTACGTATC			CACCTTGGCTCACCTCTGCT	TCCTTGCTCAACCACCTCGC	CACCTTGGCTCACCTCTGCTTTTTctcgtacgtatcTTTTAATGTGTGAGGCTTCTAAGGGACAACCTGAGGTTTCTTTTctcgtacgtatcTTTTTCCTTGCTCAACCACCTCGC
337	Chr2_1MB	chr2	191150180	191150221	ACTACTAAGATCTGAGTCTTTCGGAGAGCTGAATTCAAAGCT	42.19	Dp6	CTCGTACGTATC			CACCTTGGCTCACCTCTGCT	TCCTTGCTCAACCACCTCGC	CACCTTGGCTCACCTCTGCTTTTTctcgtacgtatcTTTTACTACTAAGATCTGAGTCTTTCGGAGAGCTGAATTCAAAGCTTTTTctcgtacgtatcTTTTTCCTTGCTCAACCACCTCGC
338	Chr2_1MB	chr2	191150239	191150280	GGAATACATAGTCCTAGGACATTTTCTATTGCAGCCTCTGGG	42.83	Dp6	CTCGTACGTATC			CACCTTGGCTCACCTCTGCT	TCCTTGCTCAACCACCTCGC	CACCTTGGCTCACCTCTGCTTTTTctcgtacgtatcTTTTGGAATACATAGTCCTAGGACATTTTCTATTGCAGCCTCTGGGTTTTctcgtacgtatcTTTTTCCTTGCTCAACCACCTCGC
339	Chr2_1MB	chr2	191150282	191150317	ACGCCTTTAGACATCCTTCAGCAGGTTTCTTTGCTT	43.06	Dp6	CTCGTACGTATC			CACCTTGGCTCACCTCTGCT	TCCTTGCTCAACCACCTCGC	CACCTTGGCTCACCTCTGCTTTTTctcgtacgtatcTTTTACGCCTTTAGACATCCTTCAGCAGGTTTCTTTGCTTTTTTctcgtacgtatcTTTTTCCTTGCTCAACCACCTCGC
340	Chr2_1MB	chr2	191150319	191150359	CACTCTCTAGGGGCTACTTCTTTCTCATGAAAACTGTGACG	43	Dp6	CTCGTACGTATC			CACCTTGGCTCACCTCTGCT	TCCTTGCTCAACCACCTCGC	CACCTTGGCTCACCTCTGCTTTTTctcgtacgtatcTTTTCACTCTCTAGGGGCTACTTCTTTCTCATGAAAACTGTGACGTTTTctcgtacgtatcTTTTTCCTTGCTCAACCACCTCGC
341	Chr2_1MB	chr2	191150392	191150428	TTTTGCGTGCATTTCCTAGAAGATCCCACTAAAGGGG	42.91	Dp6	CTCGTACGTATC			CACCTTGGCTCACCTCTGCT	TCCTTGCTCAACCACCTCGC	CACCTTGGCTCACCTCTGCTTTTTctcgtacgtatcTTTTTTTTGCGTGCATTTCCTAGAAGATCCCACTAAAGGGGTTTTctcgtacgtatcTTTTTCCTTGCTCAACCACCTCGC
342	Chr2_1MB	chr2	191150464	191150499	CTTTGGCTCTGTGGCCTGTAGCTTGCAAAAGGAGAT	44.67	Dp6	CTCGTACGTATC			CACCTTGGCTCACCTCTGCT	TCCTTGCTCAACCACCTCGC	CACCTTGGCTCACCTCTGCTTTTTctcgtacgtatcTTTTCTTTGGCTCTGTGGCCTGTAGCTTGCAAAAGGAGATTTTTctcgtacgtatcTTTTTCCTTGCTCAACCACCTCGC
343	Chr2_1MB	chr2	191150507	191150542	CCTAAAATGTCACTCGCGCCCATCAAAGCCACAGTC	45.1	Dp6	CTCGTACGTATC			CACCTTGGCTCACCTCTGCT	TCCTTGCTCAACCACCTCGC	CACCTTGGCTCACCTCTGCTTTTTctcgtacgtatcTTTTCCTAAAATGTCACTCGCGCCCATCAAAGCCACAGTCTTTTctcgtacgtatcTTTTTCCTTGCTCAACCACCTCGC
344	Chr2_1MB	chr2	191150571	191150611	CTGAAATCCAGGTACGCTAATCTAAAGTCAGACATCACAGC	42.14	Dp6	CTCGTACGTATC			CACCTTGGCTCACCTCTGCT	TCCTTGCTCAACCACCTCGC	CACCTTGGCTCACCTCTGCTTTTTctcgtacgtatcTTTTCTGAAATCCAGGTACGCTAATCTAAAGTCAGACATCACAGCTTTTctcgtacgtatcTTTTTCCTTGCTCAACCACCTCGC
345	Chr2_1MB	chr2	191150613	191150648	CTAGAGAAGCTGGCTAAGAAAGTGAAGAGGGGCTCA	43.08	Dp6	CTCGTACGTATC			CACCTTGGCTCACCTCTGCT	TCCTTGCTCAACCACCTCGC	CACCTTGGCTCACCTCTGCTTTTTctcgtacgtatcTTTTCTAGAGAAGCTGGCTAAGAAAGTGAAGAGGGGCTCATTTTctcgtacgtatcTTTTTCCTTGCTCAACCACCTCGC
346	Chr2_1MB	chr2	191150780	191150815	TGTGGGTCGTGGAGTCGGGCGCTTCCTTCTATAATA	45.5	Dp6	CTCGTACGTATC			CACCTTGGCTCACCTCTGCT	TCCTTGCTCAACCACCTCGC	CACCTTGGCTCACCTCTGCTTTTTctcgtacgtatcTTTTTGTGGGTCGTGGAGTCGGGCGCTTCCTTCTATAATATTTTctcgtacgtatcTTTTTCCTTGCTCAACCACCTCGC
347	Chr2_1MB	chr2	191150817	191150856	GCCTCCTCAGGAAGGTTAAAATGAAGCAATTGTCAAAACG	42.54	Dp6	CTCGTACGTATC			CACCTTGGCTCACCTCTGCT	TCCTTGCTCAACCACCTCGC	CACCTTGGCTCACCTCTGCTTTTTctcgtacgtatcTTTTGCCTCCTCAGGAAGGTTAAAATGAAGCAATTGTCAAAACGTTTTctcgtacgtatcTTTTTCCTTGCTCAACCACCTCGC
348	Chr2_1MB	chr2	191150858	191150898	CAAGGGAAAGCAAAGCTTCAGAGTATCCTGCATAATAAGCA	42.57	Dp6	CTCGTACGTATC			CACCTTGGCTCACCTCTGCT	TCCTTGCTCAACCACCTCGC	CACCTTGGCTCACCTCTGCTTTTTctcgtacgtatcTTTTCAAGGGAAAGCAAAGCTTCAGAGTATCCTGCATAATAAGCATTTTctcgtacgtatcTTTTTCCTTGCTCAACCACCTCGC
349	Chr2_1MB	chr2	191150988	191151023	AAAGTCAGAAGCGCCCCTCACAGTCCCTAGGAGAAA	45.72	Dp6	CTCGTACGTATC			CACCTTGGCTCACCTCTGCT	TCCTTGCTCAACCACCTCGC	CACCTTGGCTCACCTCTGCTTTTTctcgtacgtatcTTTTAAAGTCAGAAGCGCCCCTCACAGTCCCTAGGAGAAATTTTctcgtacgtatcTTTTTCCTTGCTCAACCACCTCGC
350	Chr2_1MB	chr2	191151025	191151060	CCGCTGACGCCATCATCAGTAGGGGATTTGCATTTC	44.97	Dp6	CTCGTACGTATC			CACCTTGGCTCACCTCTGCT	TCCTTGCTCAACCACCTCGC	CACCTTGGCTCACCTCTGCTTTTTctcgtacgtatcTTTTCCGCTGACGCCATCATCAGTAGGGGATTTGCATTTCTTTTctcgtacgtatcTTTTTCCTTGCTCAACCACCTCGC
351	Chr2_1MB	chr2	191151066	191151101	CCACTTGAGGCTTTCCTGTGCGTCAGTGTTCGAGTC	45.8	Dp6	CTCGTACGTATC			CACCTTGGCTCACCTCTGCT	TCCTTGCTCAACCACCTCGC	CACCTTGGCTCACCTCTGCTTTTTctcgtacgtatcTTTTCCACTTGAGGCTTTCCTGTGCGTCAGTGTTCGAGTCTTTTctcgtacgtatcTTTTTCCTTGCTCAACCACCTCGC
352	Chr2_1MB	chr2	191151103	191151138	CTGGGACTTTACTTGGGTCAGTTCCCACCCACTCTA	44.35	Dp6	CTCGTACGTATC			CACCTTGGCTCACCTCTGCT	TCCTTGCTCAACCACCTCGC	CACCTTGGCTCACCTCTGCTTTTTctcgtacgtatcTTTTCTGGGACTTTACTTGGGTCAGTTCCCACCCACTCTATTTTctcgtacgtatcTTTTTCCTTGCTCAACCACCTCGC
353	Chr2_1MB	chr2	191151140	191151175	TCTAGAAATGCTAACACGCAGAAACTGCCAGGCTGG	44.39	Dp6	CTCGTACGTATC			CACCTTGGCTCACCTCTGCT	TCCTTGCTCAACCACCTCGC	CACCTTGGCTCACCTCTGCTTTTTctcgtacgtatcTTTTTCTAGAAATGCTAACACGCAGAAACTGCCAGGCTGGTTTTctcgtacgtatcTTTTTCCTTGCTCAACCACCTCGC
354	Chr2_1MB	chr2	191151256	191151291	AAAAGGGGAGGGGCGGGGCATACATTTTCTTCAGTG	45.93	Dp6	CTCGTACGTATC			CACCTTGGCTCACCTCTGCT	TCCTTGCTCAACCACCTCGC	CACCTTGGCTCACCTCTGCTTTTTctcgtacgtatcTTTTAAAAGGGGAGGGGCGGGGCATACATTTTCTTCAGTGTTTTctcgtacgtatcTTTTTCCTTGCTCAACCACCTCGC
355	Chr2_1MB	chr2	191151295	191151336	TCCTTAGACAATCTGAGATCCTCTGCAGAGTTACTTACCTGG	42.92	Dp6	CTCGTACGTATC			CACCTTGGCTCACCTCTGCT	TCCTTGCTCAACCACCTCGC	CACCTTGGCTCACCTCTGCTTTTTctcgtacgtatcTTTTTCCTTAGACAATCTGAGATCCTCTGCAGAGTTACTTACCTGGTTTTctcgtacgtatcTTTTTCCTTGCTCAACCACCTCGC
356	Chr2_1MB	chr2	191151338	191151374	GCCCAGTTCTTCAGCTTCCTCTCTCCCTAGTATAAGG	42.75	Dp6	CTCGTACGTATC			CACCTTGGCTCACCTCTGCT	TCCTTGCTCAACCACCTCGC	CACCTTGGCTCACCTCTGCTTTTTctcgtacgtatcTTTTGCCCAGTTCTTCAGCTTCCTCTCTCCCTAGTATAAGGTTTTctcgtacgtatcTTTTTCCTTGCTCAACCACCTCGC
357	Chr2_1MB	chr2	191151400	191151435	CTGGGATGGAAGGGATGGGTAGCCAGGATCAAAACA	45.07	Dp6	CTCGTACGTATC			CACCTTGGCTCACCTCTGCT	TCCTTGCTCAACCACCTCGC	CACCTTGGCTCACCTCTGCTTTTTctcgtacgtatcTTTTCTGGGATGGAAGGGATGGGTAGCCAGGATCAAAACATTTTctcgtacgtatcTTTTTCCTTGCTCAACCACCTCGC
358	Chr2_1MB	chr2	191151437	191151472	CAAACTCATAGACCTTACTGGGCTCCAATTCCAGCG	42.95	Dp6	CTCGTACGTATC			CACCTTGGCTCACCTCTGCT	TCCTTGCTCAACCACCTCGC	CACCTTGGCTCACCTCTGCTTTTTctcgtacgtatcTTTTCAAACTCATAGACCTTACTGGGCTCCAATTCCAGCGTTTTctcgtacgtatcTTTTTCCTTGCTCAACCACCTCGC
359	Chr2_1MB	chr2	191151548	191151583	CCTTCCTGACCTAGCCTCCTCCTACTCTCCTTGAGT	44.55	Dp6	CTCGTACGTATC			CACCTTGGCTCACCTCTGCT	TCCTTGCTCAACCACCTCGC	CACCTTGGCTCACCTCTGCTTTTTctcgtacgtatcTTTTCCTTCCTGACCTAGCCTCCTCCTACTCTCCTTGAGTTTTTctcgtacgtatcTTTTTCCTTGCTCAACCACCTCGC
360	Chr2_1MB	chr2	191151593	191151628	CCTGGTTGCTACGGTGCGTTCTTCTCCCTTTGTGAC	45.91	Dp6	CTCGTACGTATC			CACCTTGGCTCACCTCTGCT	TCCTTGCTCAACCACCTCGC	CACCTTGGCTCACCTCTGCTTTTTctcgtacgtatcTTTTCCTGGTTGCTACGGTGCGTTCTTCTCCCTTTGTGACTTTTctcgtacgtatcTTTTTCCTTGCTCAACCACCTCGC
361	Chr2_1MB	chr2	191151630	191151666	TCAGCCTGTTCTAGAATCACAGAGTTGGAGGAAGTCT	42.46	Dp6	CTCGTACGTATC			CACCTTGGCTCACCTCTGCT	TCCTTGCTCAACCACCTCGC	CACCTTGGCTCACCTCTGCTTTTTctcgtacgtatcTTTTTCAGCCTGTTCTAGAATCACAGAGTTGGAGGAAGTCTTTTTctcgtacgtatcTTTTTCCTTGCTCAACCACCTCGC
362	Chr2_1MB	chr2	191151678	191151719	AATGCTAAATCCTCTTTCATATCTGAAGAGACCCAGTGAGGT	42.25	Dp6	CTCGTACGTATC			CACCTTGGCTCACCTCTGCT	TCCTTGCTCAACCACCTCGC	CACCTTGGCTCACCTCTGCTTTTTctcgtacgtatcTTTTAATGCTAAATCCTCTTTCATATCTGAAGAGACCCAGTGAGGTTTTTctcgtacgtatcTTTTTCCTTGCTCAACCACCTCGC
363	Chr2_1MB	chr2	191151721	191151756	ACCAAGAGGACTCAATAAGTTAGCCACGGAGCCCGA	45.69	Dp6	CTCGTACGTATC			CACCTTGGCTCACCTCTGCT	TCCTTGCTCAACCACCTCGC	CACCTTGGCTCACCTCTGCTTTTTctcgtacgtatcTTTTACCAAGAGGACTCAATAAGTTAGCCACGGAGCCCGATTTTctcgtacgtatcTTTTTCCTTGCTCAACCACCTCGC
364	Chr2_1MB	chr2	191151758	191151793	AATAGCCCAGGTGTTTCCCTTCCCACTTCAGTGGTC	45.22	Dp6	CTCGTACGTATC			CACCTTGGCTCACCTCTGCT	TCCTTGCTCAACCACCTCGC	CACCTTGGCTCACCTCTGCTTTTTctcgtacgtatcTTTTAATAGCCCAGGTGTTTCCCTTCCCACTTCAGTGGTCTTTTctcgtacgtatcTTTTTCCTTGCTCAACCACCTCGC
365	Chr2_1MB	chr2	191151801	191151842	TTCATCTCCTTGTAGTTAGCTCTTAACCCCTTGATTCACAGT	42.27	Dp6	CTCGTACGTATC			CACCTTGGCTCACCTCTGCT	TCCTTGCTCAACCACCTCGC	CACCTTGGCTCACCTCTGCTTTTTctcgtacgtatcTTTTTTCATCTCCTTGTAGTTAGCTCTTAACCCCTTGATTCACAGTTTTTctcgtacgtatcTTTTTCCTTGCTCAACCACCTCGC
366	Chr2_1MB	chr2	191151844	191151881	GGGGTTCAATAAAATAAAGAGAAGTCCAGGCGTGTGGC	43.35	Dp6	CTCGTACGTATC			CACCTTGGCTCACCTCTGCT	TCCTTGCTCAACCACCTCGC	CACCTTGGCTCACCTCTGCTTTTTctcgtacgtatcTTTTGGGGTTCAATAAAATAAAGAGAAGTCCAGGCGTGTGGCTTTTctcgtacgtatcTTTTTCCTTGCTCAACCACCTCGC
367	Chr2_1MB	chr2	191152043	191152084	AAGACAGACAGACAGACTGAAAGAAAGGTAGAAAGTGTCACT	42.31	Dp6	CTCGTACGTATC			CACCTTGGCTCACCTCTGCT	TCCTTGCTCAACCACCTCGC	CACCTTGGCTCACCTCTGCTTTTTctcgtacgtatcTTTTAAGACAGACAGACAGACTGAAAGAAAGGTAGAAAGTGTCACTTTTTctcgtacgtatcTTTTTCCTTGCTCAACCACCTCGC
368	Chr2_1MB	chr2	191152090	191152131	TGGTTATACACATGCTTAGAGCAATATACCAAGGTGAAAGGC	42.11	Dp6	CTCGTACGTATC			CACCTTGGCTCACCTCTGCT	TCCTTGCTCAACCACCTCGC	CACCTTGGCTCACCTCTGCTTTTTctcgtacgtatcTTTTTGGTTATACACATGCTTAGAGCAATATACCAAGGTGAAAGGCTTTTctcgtacgtatcTTTTTCCTTGCTCAACCACCTCGC
369	Chr2_1MB	chr2	191152141	191152176	TCTTCCCTGACGGGTTTCACACAGGTACACCCTCTG	45.91	Dp6	CTCGTACGTATC			CACCTTGGCTCACCTCTGCT	TCCTTGCTCAACCACCTCGC	CACCTTGGCTCACCTCTGCTTTTTctcgtacgtatcTTTTTCTTCCCTGACGGGTTTCACACAGGTACACCCTCTGTTTTctcgtacgtatcTTTTTCCTTGCTCAACCACCTCGC
370	Chr2_1MB	chr2	191152180	191152221	TCTTCTCTCCCAGGTGACATTATCATGTGCTTAAACTTACCA	42.43	Dp6	CTCGTACGTATC			CACCTTGGCTCACCTCTGCT	TCCTTGCTCAACCACCTCGC	CACCTTGGCTCACCTCTGCTTTTTctcgtacgtatcTTTTTCTTCTCTCCCAGGTGACATTATCATGTGCTTAAACTTACCATTTTctcgtacgtatcTTTTTCCTTGCTCAACCACCTCGC
371	Chr2_1MB	chr2	191152255	191152296	ACACTTTCCATATCACTGTAAATTTCCTGGTTAGGTAGGCCT	42.53	Dp6	CTCGTACGTATC			CACCTTGGCTCACCTCTGCT	TCCTTGCTCAACCACCTCGC	CACCTTGGCTCACCTCTGCTTTTTctcgtacgtatcTTTTACACTTTCCATATCACTGTAAATTTCCTGGTTAGGTAGGCCTTTTTctcgtacgtatcTTTTTCCTTGCTCAACCACCTCGC
372	Chr2_1MB	chr2	191152302	191152337	CCACTGCTTGTTGAGCAGGCAGTTTCCAGGAGCTTA	45.8	Dp6	CTCGTACGTATC			CACCTTGGCTCACCTCTGCT	TCCTTGCTCAACCACCTCGC	CACCTTGGCTCACCTCTGCTTTTTctcgtacgtatcTTTTCCACTGCTTGTTGAGCAGGCAGTTTCCAGGAGCTTATTTTctcgtacgtatcTTTTTCCTTGCTCAACCACCTCGC
373	Chr2_1MB	chr2	191152339	191152376	GCTGCTCTGACCCTACATAAGAAAGTGCCAATTTCAGG	43.06	Dp6	CTCGTACGTATC			CACCTTGGCTCACCTCTGCT	TCCTTGCTCAACCACCTCGC	CACCTTGGCTCACCTCTGCTTTTTctcgtacgtatcTTTTGCTGCTCTGACCCTACATAAGAAAGTGCCAATTTCAGGTTTTctcgtacgtatcTTTTTCCTTGCTCAACCACCTCGC
374	Chr2_1MB	chr2	191152386	191152427	AAGCTACTAAGCAAAGTCTGATTTTCTTCTGGAGAAGCTGTC	42.06	Dp6	CTCGTACGTATC			CACCTTGGCTCACCTCTGCT	TCCTTGCTCAACCACCTCGC	CACCTTGGCTCACCTCTGCTTTTTctcgtacgtatcTTTTAAGCTACTAAGCAAAGTCTGATTTTCTTCTGGAGAAGCTGTCTTTTctcgtacgtatcTTTTTCCTTGCTCAACCACCTCGC
375	Chr2_1MB	chr2	191152447	191152487	TCCAAATTCTTGGCAGTTTAAGTTCTGTACAGTTTGGTCCC	42.72	Dp6	CTCGTACGTATC			CACCTTGGCTCACCTCTGCT	TCCTTGCTCAACCACCTCGC	CACCTTGGCTCACCTCTGCTTTTTctcgtacgtatcTTTTTCCAAATTCTTGGCAGTTTAAGTTCTGTACAGTTTGGTCCCTTTTctcgtacgtatcTTTTTCCTTGCTCAACCACCTCGC
376	Chr2_1MB	chr2	191152489	191152525	ACCTATCCAGGAAACTTTTCTCCCCTATAAGAGCCCA	42.44	Dp6	CTCGTACGTATC			CACCTTGGCTCACCTCTGCT	TCCTTGCTCAACCACCTCGC	CACCTTGGCTCACCTCTGCTTTTTctcgtacgtatcTTTTACCTATCCAGGAAACTTTTCTCCCCTATAAGAGCCCATTTTctcgtacgtatcTTTTTCCTTGCTCAACCACCTCGC
377	Chr2_1MB	chr2	191152535	191152570	CCAAGCAGTCACCTCAGCTGCCCAGATTAACCTCAT	45.34	Dp6	CTCGTACGTATC			CACCTTGGCTCACCTCTGCT	TCCTTGCTCAACCACCTCGC	CACCTTGGCTCACCTCTGCTTTTTctcgtacgtatcTTTTCCAAGCAGTCACCTCAGCTGCCCAGATTAACCTCATTTTTctcgtacgtatcTTTTTCCTTGCTCAACCACCTCGC
378	Chr2_1MB	chr2	191152572	191152609	TTTCACTACCGAGGCTTTCTTCAACTGGATATTCCTCC	42.01	Dp6	CTCGTACGTATC			CACCTTGGCTCACCTCTGCT	TCCTTGCTCAACCACCTCGC	CACCTTGGCTCACCTCTGCTTTTTctcgtacgtatcTTTTTTTCACTACCGAGGCTTTCTTCAACTGGATATTCCTCCTTTTctcgtacgtatcTTTTTCCTTGCTCAACCACCTCGC
379	Chr2_1MB	chr2	191152627	191152667	GTGAAATCCTATAGTTCTCAGTGAAGACTTCCCGATGACCT	42.32	Dp6	CTCGTACGTATC			CACCTTGGCTCACCTCTGCT	TCCTTGCTCAACCACCTCGC	CACCTTGGCTCACCTCTGCTTTTTctcgtacgtatcTTTTGTGAAATCCTATAGTTCTCAGTGAAGACTTCCCGATGACCTTTTTctcgtacgtatcTTTTTCCTTGCTCAACCACCTCGC
380	Chr2_1MB	chr2	191152669	191152704	AACCCACAGCAATGTTTCCCTGCTCCAAATTCTTCA	43.49	Dp6	CTCGTACGTATC			CACCTTGGCTCACCTCTGCT	TCCTTGCTCAACCACCTCGC	CACCTTGGCTCACCTCTGCTTTTTctcgtacgtatcTTTTAACCCACAGCAATGTTTCCCTGCTCCAAATTCTTCATTTTctcgtacgtatcTTTTTCCTTGCTCAACCACCTCGC
381	Chr2_1MB	chr2	191152706	191152741	ACTTCCTGTCCAAACCAGCGCTCTCCAAGAGAAATA	43.52	Dp6	CTCGTACGTATC			CACCTTGGCTCACCTCTGCT	TCCTTGCTCAACCACCTCGC	CACCTTGGCTCACCTCTGCTTTTTctcgtacgtatcTTTTACTTCCTGTCCAAACCAGCGCTCTCCAAGAGAAATATTTTctcgtacgtatcTTTTTCCTTGCTCAACCACCTCGC
382	Chr2_1MB	chr2	191152922	191152963	TCAATCTCTGAAGTCTGGTGTATATTTAGCACTTACAGGGCA	42.28	Dp6	CTCGTACGTATC			CACCTTGGCTCACCTCTGCT	TCCTTGCTCAACCACCTCGC	CACCTTGGCTCACCTCTGCTTTTTctcgtacgtatcTTTTTCAATCTCTGAAGTCTGGTGTATATTTAGCACTTACAGGGCATTTTctcgtacgtatcTTTTTCCTTGCTCAACCACCTCGC
383	Chr2_1MB	chr2	191152965	191153001	GTCAGTTAGGACTAGCCACATTCCAAGCCACATATGG	42.61	Dp6	CTCGTACGTATC			CACCTTGGCTCACCTCTGCT	TCCTTGCTCAACCACCTCGC	CACCTTGGCTCACCTCTGCTTTTTctcgtacgtatcTTTTGTCAGTTAGGACTAGCCACATTCCAAGCCACATATGGTTTTctcgtacgtatcTTTTTCCTTGCTCAACCACCTCGC
384	Chr2_1MB	chr2	191153007	191153047	GGCTGCCGTGTTGGACAGTGCACATCTAGACCACTTATTTA	45.77	Dp6	CTCGTACGTATC			CACCTTGGCTCACCTCTGCT	TCCTTGCTCAACCACCTCGC	CACCTTGGCTCACCTCTGCTTTTTctcgtacgtatcTTTTGGCTGCCGTGTTGGACAGTGCACATCTAGACCACTTATTTATTTTctcgtacgtatcTTTTTCCTTGCTCAACCACCTCGC
385	Chr2_1MB	chr2	191153049	191153087	CACTTTTCACTTCCTGCCTCATAGTGTTAGTCACACTGG	42.51	Dp6	CTCGTACGTATC			CACCTTGGCTCACCTCTGCT	TCCTTGCTCAACCACCTCGC	CACCTTGGCTCACCTCTGCTTTTTctcgtacgtatcTTTTCACTTTTCACTTCCTGCCTCATAGTGTTAGTCACACTGGTTTTctcgtacgtatcTTTTTCCTTGCTCAACCACCTCGC
386	Chr2_1MB	chr2	191153113	191153152	ATTCAATTGTTGAGTGCCTGCTGTACAAAACAGAGTTTGT	42.06	Dp6	CTCGTACGTATC			CACCTTGGCTCACCTCTGCT	TCCTTGCTCAACCACCTCGC	CACCTTGGCTCACCTCTGCTTTTTctcgtacgtatcTTTTATTCAATTGTTGAGTGCCTGCTGTACAAAACAGAGTTTGTTTTTctcgtacgtatcTTTTTCCTTGCTCAACCACCTCGC
387	Chr2_1MB	chr2	191153246	191153287	TGACAAACCCAAGGAATGTTTGTGTATTACTGTTCTGGATGA	42.12	Dp6	CTCGTACGTATC			CACCTTGGCTCACCTCTGCT	TCCTTGCTCAACCACCTCGC	CACCTTGGCTCACCTCTGCTTTTTctcgtacgtatcTTTTTGACAAACCCAAGGAATGTTTGTGTATTACTGTTCTGGATGATTTTctcgtacgtatcTTTTTCCTTGCTCAACCACCTCGC
388	Chr2_1MB	chr2	191153631	191153671	ATACCACATCAAAACTCAATGAGTGGTAGTTTCTGAAGGGC	42.37	Dp6	CTCGTACGTATC			CACCTTGGCTCACCTCTGCT	TCCTTGCTCAACCACCTCGC	CACCTTGGCTCACCTCTGCTTTTTctcgtacgtatcTTTTATACCACATCAAAACTCAATGAGTGGTAGTTTCTGAAGGGCTTTTctcgtacgtatcTTTTTCCTTGCTCAACCACCTCGC
389	Chr2_1MB	chr2	191153839	191153880	AACATTGGTCCACTGAAGTATGCAGATTTTCTAAATGCTGCC	43.01	Dp6	CTCGTACGTATC			CACCTTGGCTCACCTCTGCT	TCCTTGCTCAACCACCTCGC	CACCTTGGCTCACCTCTGCTTTTTctcgtacgtatcTTTTAACATTGGTCCACTGAAGTATGCAGATTTTCTAAATGCTGCCTTTTctcgtacgtatcTTTTTCCTTGCTCAACCACCTCGC
390	Chr2_1MB	chr2	191154036	191154075	TTGGCAGCAGATACTACCAGTTGTTTTCCTTAAAGTGACA	42.21	Dp6	CTCGTACGTATC			CACCTTGGCTCACCTCTGCT	TCCTTGCTCAACCACCTCGC	CACCTTGGCTCACCTCTGCTTTTTctcgtacgtatcTTTTTTGGCAGCAGATACTACCAGTTGTTTTCCTTAAAGTGACATTTTctcgtacgtatcTTTTTCCTTGCTCAACCACCTCGC
391	Chr2_1MB	chr2	191154077	191154112	GCTCGTCTTGGCAACTCAAACAATCACGCAAGTGCT	45.41	Dp6	CTCGTACGTATC			CACCTTGGCTCACCTCTGCT	TCCTTGCTCAACCACCTCGC	CACCTTGGCTCACCTCTGCTTTTTctcgtacgtatcTTTTGCTCGTCTTGGCAACTCAAACAATCACGCAAGTGCTTTTTctcgtacgtatcTTTTTCCTTGCTCAACCACCTCGC
392	Chr2_1MB	chr2	191154114	191154154	TTCCTCGAGATGACCATCATCCTTTAATATGTGCCTTTTCC	42.06	Dp6	CTCGTACGTATC			CACCTTGGCTCACCTCTGCT	TCCTTGCTCAACCACCTCGC	CACCTTGGCTCACCTCTGCTTTTTctcgtacgtatcTTTTTTCCTCGAGATGACCATCATCCTTTAATATGTGCCTTTTCCTTTTctcgtacgtatcTTTTTCCTTGCTCAACCACCTCGC
393	Chr2_1MB	chr2	191154248	191154287	AGTCAAACTGGCATTTTATTGTAAGTGCATGGTGGTGAAA	42.03	Dp6	CTCGTACGTATC			CACCTTGGCTCACCTCTGCT	TCCTTGCTCAACCACCTCGC	CACCTTGGCTCACCTCTGCTTTTTctcgtacgtatcTTTTAGTCAAACTGGCATTTTATTGTAAGTGCATGGTGGTGAAATTTTctcgtacgtatcTTTTTCCTTGCTCAACCACCTCGC
394	Chr2_1MB	chr2	191154289	191154330	ATACAACTGCTAGTATAATTTGGCACCACTTCCTTGCTTTGT	42.33	Dp6	CTCGTACGTATC			CACCTTGGCTCACCTCTGCT	TCCTTGCTCAACCACCTCGC	CACCTTGGCTCACCTCTGCTTTTTctcgtacgtatcTTTTATACAACTGCTAGTATAATTTGGCACCACTTCCTTGCTTTGTTTTTctcgtacgtatcTTTTTCCTTGCTCAACCACCTCGC
395	Chr2_1MB	chr2	191154332	191154367	CTAAGGCCCCAACAGTTTCACCCACCTTTGCTTTGG	45.3	Dp6	CTCGTACGTATC			CACCTTGGCTCACCTCTGCT	TCCTTGCTCAACCACCTCGC	CACCTTGGCTCACCTCTGCTTTTTctcgtacgtatcTTTTCTAAGGCCCCAACAGTTTCACCCACCTTTGCTTTGGTTTTctcgtacgtatcTTTTTCCTTGCTCAACCACCTCGC
396	Chr2_1MB	chr2	191154369	191154404	ACCATTGGTGCAAATGTCAGCAGGGTGAAAAGACAA	43.73	Dp6	CTCGTACGTATC			CACCTTGGCTCACCTCTGCT	TCCTTGCTCAACCACCTCGC	CACCTTGGCTCACCTCTGCTTTTTctcgtacgtatcTTTTACCATTGGTGCAAATGTCAGCAGGGTGAAAAGACAATTTTctcgtacgtatcTTTTTCCTTGCTCAACCACCTCGC
397	Chr2_1MB	chr2	191154464	191154499	GGGGACCACTCCCAGGGATCTGCAGGTAACACTTAG	45.99	Dp6	CTCGTACGTATC			CACCTTGGCTCACCTCTGCT	TCCTTGCTCAACCACCTCGC	CACCTTGGCTCACCTCTGCTTTTTctcgtacgtatcTTTTGGGGACCACTCCCAGGGATCTGCAGGTAACACTTAGTTTTctcgtacgtatcTTTTTCCTTGCTCAACCACCTCGC
398	Chr2_1MB	chr2	191154501	191154536	GAACCTCTGCTCTATTTGCCATATGCTGCCAACTGT	43.18	Dp6	CTCGTACGTATC			CACCTTGGCTCACCTCTGCT	TCCTTGCTCAACCACCTCGC	CACCTTGGCTCACCTCTGCTTTTTctcgtacgtatcTTTTGAACCTCTGCTCTATTTGCCATATGCTGCCAACTGTTTTTctcgtacgtatcTTTTTCCTTGCTCAACCACCTCGC
399	Chr2_1MB	chr2	191154538	191154578	ACTCGTTTATCCAGAGATGTCTATCATGAGGGACTCTCTGC	43.15	Dp6	CTCGTACGTATC			CACCTTGGCTCACCTCTGCT	TCCTTGCTCAACCACCTCGC	CACCTTGGCTCACCTCTGCTTTTTctcgtacgtatcTTTTACTCGTTTATCCAGAGATGTCTATCATGAGGGACTCTCTGCTTTTctcgtacgtatcTTTTTCCTTGCTCAACCACCTCGC
400	Chr2_1MB	chr2	191154593	191154633	TTTTCTTGGTTAAATCTTCTGCCTTGAACCTCTGTCTTCCT	42.06	Dp6	CTCGTACGTATC			CACCTTGGCTCACCTCTGCT	TCCTTGCTCAACCACCTCGC	CACCTTGGCTCACCTCTGCTTTTTctcgtacgtatcTTTTTTTTCTTGGTTAAATCTTCTGCCTTGAACCTCTGTCTTCCTTTTTctcgtacgtatcTTTTTCCTTGCTCAACCACCTCGC
401	Chr2_1MB	chr2	191154635	191154674	CTGTATTTCATGAGTGGAGGAAGACATCTAAGAAAGGGCG	42.14	Dp6	CTCGTACGTATC			CACCTTGGCTCACCTCTGCT	TCCTTGCTCAACCACCTCGC	CACCTTGGCTCACCTCTGCTTTTTctcgtacgtatcTTTTCTGTATTTCATGAGTGGAGGAAGACATCTAAGAAAGGGCGTTTTctcgtacgtatcTTTTTCCTTGCTCAACCACCTCGC
402	Chr2_1MB	chr2	191154704	191154745	AGAATCAAAACTAAATAAGCAGGTCTGCAGTTTCTTGACCCT	42.16	Dp6	CTCGTACGTATC			CACCTTGGCTCACCTCTGCT	TCCTTGCTCAACCACCTCGC	CACCTTGGCTCACCTCTGCTTTTTctcgtacgtatcTTTTAGAATCAAAACTAAATAAGCAGGTCTGCAGTTTCTTGACCCTTTTTctcgtacgtatcTTTTTCCTTGCTCAACCACCTCGC
403	Chr2_1MB	chr2	191154753	191154788	CCCTGGCCTTGTCAGTCCCTCAGAGACAAAGACATA	44.5	Dp6	CTCGTACGTATC			CACCTTGGCTCACCTCTGCT	TCCTTGCTCAACCACCTCGC	CACCTTGGCTCACCTCTGCTTTTTctcgtacgtatcTTTTCCCTGGCCTTGTCAGTCCCTCAGAGACAAAGACATATTTTctcgtacgtatcTTTTTCCTTGCTCAACCACCTCGC
404	Chr2_1MB	chr2	191154805	191154846	AATGAAGAACAAACCAAATGCTAAAATGAAACCCCTGGAAGG	42.27	Dp6	CTCGTACGTATC			CACCTTGGCTCACCTCTGCT	TCCTTGCTCAACCACCTCGC	CACCTTGGCTCACCTCTGCTTTTTctcgtacgtatcTTTTAATGAAGAACAAACCAAATGCTAAAATGAAACCCCTGGAAGGTTTTctcgtacgtatcTTTTTCCTTGCTCAACCACCTCGC
405	Chr2_1MB	chr2	191154865	191154900	CCCCACAGATTCCTGTCTCCTTTCTCAAACAGCCAC	44.31	Dp6	CTCGTACGTATC			CACCTTGGCTCACCTCTGCT	TCCTTGCTCAACCACCTCGC	CACCTTGGCTCACCTCTGCTTTTTctcgtacgtatcTTTTCCCCACAGATTCCTGTCTCCTTTCTCAAACAGCCACTTTTctcgtacgtatcTTTTTCCTTGCTCAACCACCTCGC
406	Chr2_1MB	chr2	191154983	191155024	AAAAGTAGCTTCTAGTTCTGGTGTGTCAATTTCTAGTGGCAC	42.16	Dp6	CTCGTACGTATC			CACCTTGGCTCACCTCTGCT	TCCTTGCTCAACCACCTCGC	CACCTTGGCTCACCTCTGCTTTTTctcgtacgtatcTTTTAAAAGTAGCTTCTAGTTCTGGTGTGTCAATTTCTAGTGGCACTTTTctcgtacgtatcTTTTTCCTTGCTCAACCACCTCGC
407	Chr2_1MB	chr2	191155044	191155084	AACTTCTCTAACCCCAAAACTCCCTGTCTATAAAAGTGGGG	42.84	Dp6	CTCGTACGTATC			CACCTTGGCTCACCTCTGCT	TCCTTGCTCAACCACCTCGC	CACCTTGGCTCACCTCTGCTTTTTctcgtacgtatcTTTTAACTTCTCTAACCCCAAAACTCCCTGTCTATAAAAGTGGGGTTTTctcgtacgtatcTTTTTCCTTGCTCAACCACCTCGC
408	Chr2_1MB	chr2	191155186	191155226	TAAACAAGTTATGGGTAACTTTGGCACTCACCAGGTTAACC	42.47	Dp6	CTCGTACGTATC			CACCTTGGCTCACCTCTGCT	TCCTTGCTCAACCACCTCGC	CACCTTGGCTCACCTCTGCTTTTTctcgtacgtatcTTTTTAAACAAGTTATGGGTAACTTTGGCACTCACCAGGTTAACCTTTTctcgtacgtatcTTTTTCCTTGCTCAACCACCTCGC
409	Chr2_1MB	chr2	191155238	191155273	CTGCCACCTTGCTGTACAGAGCGGAAATGGAGATGA	45.36	Dp6	CTCGTACGTATC			CACCTTGGCTCACCTCTGCT	TCCTTGCTCAACCACCTCGC	CACCTTGGCTCACCTCTGCTTTTTctcgtacgtatcTTTTCTGCCACCTTGCTGTACAGAGCGGAAATGGAGATGATTTTctcgtacgtatcTTTTTCCTTGCTCAACCACCTCGC
410	Chr2_1MB	chr2	191155275	191155310	GAGAGTCTGGGTGGGATAGGCAGGTTCACAGTTGTA	44.32	Dp6	CTCGTACGTATC			CACCTTGGCTCACCTCTGCT	TCCTTGCTCAACCACCTCGC	CACCTTGGCTCACCTCTGCTTTTTctcgtacgtatcTTTTGAGAGTCTGGGTGGGATAGGCAGGTTCACAGTTGTATTTTctcgtacgtatcTTTTTCCTTGCTCAACCACCTCGC
411	Chr2_1MB	chr2	191155314	191155352	AGAAGATAGGGTGGATTCAAAATCGGTTCTGATTGTGCT	42.17	Dp6	CTCGTACGTATC			CACCTTGGCTCACCTCTGCT	TCCTTGCTCAACCACCTCGC	CACCTTGGCTCACCTCTGCTTTTTctcgtacgtatcTTTTAGAAGATAGGGTGGATTCAAAATCGGTTCTGATTGTGCTTTTTctcgtacgtatcTTTTTCCTTGCTCAACCACCTCGC
412	Chr2_1MB	chr2	191155364	191155399	GCCCAGTGGAGCTGCTTTTGTGGGAAACAGAGAGAG	45.94	Dp6	CTCGTACGTATC			CACCTTGGCTCACCTCTGCT	TCCTTGCTCAACCACCTCGC	CACCTTGGCTCACCTCTGCTTTTTctcgtacgtatcTTTTGCCCAGTGGAGCTGCTTTTGTGGGAAACAGAGAGAGTTTTctcgtacgtatcTTTTTCCTTGCTCAACCACCTCGC
413	Chr2_1MB	chr2	191155401	191155436	AAGAGAGAGGATATCACTCTTGCCGCTGTAAGGGAG	42.79	Dp6	CTCGTACGTATC			CACCTTGGCTCACCTCTGCT	TCCTTGCTCAACCACCTCGC	CACCTTGGCTCACCTCTGCTTTTTctcgtacgtatcTTTTAAGAGAGAGGATATCACTCTTGCCGCTGTAAGGGAGTTTTctcgtacgtatcTTTTTCCTTGCTCAACCACCTCGC
414	Chr2_1MB	chr2	191155491	191155531	AGTTTCAGTTTTGTGATATCACCATACTTCTCCTCTCCCCT	42.28	Dp6	CTCGTACGTATC			CACCTTGGCTCACCTCTGCT	TCCTTGCTCAACCACCTCGC	CACCTTGGCTCACCTCTGCTTTTTctcgtacgtatcTTTTAGTTTCAGTTTTGTGATATCACCATACTTCTCCTCTCCCCTTTTTctcgtacgtatcTTTTTCCTTGCTCAACCACCTCGC
415	Chr2_1MB	chr2	191155533	191155568	TTAAGTGTTCTGAGGAAACTGGGGTGAGCTGGAGTT	43.36	Dp6	CTCGTACGTATC			CACCTTGGCTCACCTCTGCT	TCCTTGCTCAACCACCTCGC	CACCTTGGCTCACCTCTGCTTTTTctcgtacgtatcTTTTTTAAGTGTTCTGAGGAAACTGGGGTGAGCTGGAGTTTTTTctcgtacgtatcTTTTTCCTTGCTCAACCACCTCGC
416	Chr2_1MB	chr2	191155570	191155607	GAGGTTGGACAGACAATATGTACACGCAGAAAGATGCG	43.02	Dp6	CTCGTACGTATC			CACCTTGGCTCACCTCTGCT	TCCTTGCTCAACCACCTCGC	CACCTTGGCTCACCTCTGCTTTTTctcgtacgtatcTTTTGAGGTTGGACAGACAATATGTACACGCAGAAAGATGCGTTTTctcgtacgtatcTTTTTCCTTGCTCAACCACCTCGC
417	Chr2_1MB	chr2	191155609	191155644	TGAGTTCCCTGGTTGCATATGCTAGTACCACATGAG	42.21	Dp6	CTCGTACGTATC			CACCTTGGCTCACCTCTGCT	TCCTTGCTCAACCACCTCGC	CACCTTGGCTCACCTCTGCTTTTTctcgtacgtatcTTTTTGAGTTCCCTGGTTGCATATGCTAGTACCACATGAGTTTTctcgtacgtatcTTTTTCCTTGCTCAACCACCTCGC
418	Chr2_1MB	chr2	191155646	191155681	GGGACAGCAAGGATTATTGGGATAAGATGGCCTGGT	43.87	Dp6	CTCGTACGTATC			CACCTTGGCTCACCTCTGCT	TCCTTGCTCAACCACCTCGC	CACCTTGGCTCACCTCTGCTTTTTctcgtacgtatcTTTTGGGACAGCAAGGATTATTGGGATAAGATGGCCTGGTTTTTctcgtacgtatcTTTTTCCTTGCTCAACCACCTCGC
419	Chr2_1MB	chr2	191155683	191155718	TGAATCTCATCGACTCATCTGTGTGCAGGTTGCTCT	43.45	Dp6	CTCGTACGTATC			CACCTTGGCTCACCTCTGCT	TCCTTGCTCAACCACCTCGC	CACCTTGGCTCACCTCTGCTTTTTctcgtacgtatcTTTTTGAATCTCATCGACTCATCTGTGTGCAGGTTGCTCTTTTTctcgtacgtatcTTTTTCCTTGCTCAACCACCTCGC
420	Chr2_1MB	chr2	191155766	191155806	ATCTTGCTAATTTTCTGAAGTCCAGTTCCCATTGACTCTGC	42.52	Dp6	CTCGTACGTATC			CACCTTGGCTCACCTCTGCT	TCCTTGCTCAACCACCTCGC	CACCTTGGCTCACCTCTGCTTTTTctcgtacgtatcTTTTATCTTGCTAATTTTCTGAAGTCCAGTTCCCATTGACTCTGCTTTTctcgtacgtatcTTTTTCCTTGCTCAACCACCTCGC
421	Chr2_1MB	chr2	191155808	191155848	CCCTCTACTGCCATCTCAGAAGCATTGCAATTTACAAATCA	42.71	Dp6	CTCGTACGTATC			CACCTTGGCTCACCTCTGCT	TCCTTGCTCAACCACCTCGC	CACCTTGGCTCACCTCTGCTTTTTctcgtacgtatcTTTTCCCTCTACTGCCATCTCAGAAGCATTGCAATTTACAAATCATTTTctcgtacgtatcTTTTTCCTTGCTCAACCACCTCGC
422	Chr2_1MB	chr2	191155850	191155886	AGTCATATACCTCCATGCCAGACATAGTGCCAAGAAC	42.04	Dp6	CTCGTACGTATC			CACCTTGGCTCACCTCTGCT	TCCTTGCTCAACCACCTCGC	CACCTTGGCTCACCTCTGCTTTTTctcgtacgtatcTTTTAGTCATATACCTCCATGCCAGACATAGTGCCAAGAACTTTTctcgtacgtatcTTTTTCCTTGCTCAACCACCTCGC
423	Chr2_1MB	chr2	191155936	191155976	TATCATGATTATCTCCAATTGGCAGATAAGGGGACAGAGGT	42.2	Dp6	CTCGTACGTATC			CACCTTGGCTCACCTCTGCT	TCCTTGCTCAACCACCTCGC	CACCTTGGCTCACCTCTGCTTTTTctcgtacgtatcTTTTTATCATGATTATCTCCAATTGGCAGATAAGGGGACAGAGGTTTTTctcgtacgtatcTTTTTCCTTGCTCAACCACCTCGC
424	Chr2_1MB	chr2	191155980	191156021	GTGAGCTTTAGTGAGGCTTATCAGAGGTAAGGACAGATTTGG	42.93	Dp6	CTCGTACGTATC			CACCTTGGCTCACCTCTGCT	TCCTTGCTCAACCACCTCGC	CACCTTGGCTCACCTCTGCTTTTTctcgtacgtatcTTTTGTGAGCTTTAGTGAGGCTTATCAGAGGTAAGGACAGATTTGGTTTTctcgtacgtatcTTTTTCCTTGCTCAACCACCTCGC
425	Chr2_1MB	chr2	191156023	191156061	ATTCAAACTAAGGACTGTCTGAGCTCCAGAAACAAAGCC	42.6	Dp6	CTCGTACGTATC			CACCTTGGCTCACCTCTGCT	TCCTTGCTCAACCACCTCGC	CACCTTGGCTCACCTCTGCTTTTTctcgtacgtatcTTTTATTCAAACTAAGGACTGTCTGAGCTCCAGAAACAAAGCCTTTTctcgtacgtatcTTTTTCCTTGCTCAACCACCTCGC
426	Chr2_1MB	chr2	191156293	191156334	CTCATAACGTTTTAAGAAGTTTAAGAGTTTGTGTTGGGCCGC	42.25	Dp6	CTCGTACGTATC			CACCTTGGCTCACCTCTGCT	TCCTTGCTCAACCACCTCGC	CACCTTGGCTCACCTCTGCTTTTTctcgtacgtatcTTTTCTCATAACGTTTTAAGAAGTTTAAGAGTTTGTGTTGGGCCGCTTTTctcgtacgtatcTTTTTCCTTGCTCAACCACCTCGC
427	Chr2_1MB	chr2	191156354	191156389	CATATGCAGCCCATGGGCTGGACACACTTTGTCTAC	44.69	Dp6	CTCGTACGTATC			CACCTTGGCTCACCTCTGCT	TCCTTGCTCAACCACCTCGC	CACCTTGGCTCACCTCTGCTTTTTctcgtacgtatcTTTTCATATGCAGCCCATGGGCTGGACACACTTTGTCTACTTTTctcgtacgtatcTTTTTCCTTGCTCAACCACCTCGC
428	Chr2_1MB	chr2	191156558	191156598	GGTTACCTATTTTCTCTTGAGTGAGCTTTGCCAGTTTCTGT	42.42	Dp6	CTCGTACGTATC			CACCTTGGCTCACCTCTGCT	TCCTTGCTCAACCACCTCGC	CACCTTGGCTCACCTCTGCTTTTTctcgtacgtatcTTTTGGTTACCTATTTTCTCTTGAGTGAGCTTTGCCAGTTTCTGTTTTTctcgtacgtatcTTTTTCCTTGCTCAACCACCTCGC
429	Chr2_1MB	chr2	191156869	191156910	ATTGTGTTTCTGCCTTCTGTTTCATTGACTTCTACTCTTCGT	42.14	Dp6	CTCGTACGTATC			CACCTTGGCTCACCTCTGCT	TCCTTGCTCAACCACCTCGC	CACCTTGGCTCACCTCTGCTTTTTctcgtacgtatcTTTTATTGTGTTTCTGCCTTCTGTTTCATTGACTTCTACTCTTCGTTTTTctcgtacgtatcTTTTTCCTTGCTCAACCACCTCGC
430	Chr2_1MB	chr2	191157572	191157612	TTGAGTCTTGATCTATGGCTGAGAATGTTTTGGTCGATGTT	42.06	Dp6	CTCGTACGTATC			CACCTTGGCTCACCTCTGCT	TCCTTGCTCAACCACCTCGC	CACCTTGGCTCACCTCTGCTTTTTctcgtacgtatcTTTTTTGAGTCTTGATCTATGGCTGAGAATGTTTTGGTCGATGTTTTTTctcgtacgtatcTTTTTCCTTGCTCAACCACCTCGC
431	Chr2_1MB	chr2	191157614	191157652	AAGACACTTAAAAGAATGTCTTCTCTGCTCCTGTTGGGT	42.02	Dp6	CTCGTACGTATC			CACCTTGGCTCACCTCTGCT	TCCTTGCTCAACCACCTCGC	CACCTTGGCTCACCTCTGCTTTTTctcgtacgtatcTTTTAAGACACTTAAAAGAATGTCTTCTCTGCTCCTGTTGGGTTTTTctcgtacgtatcTTTTTCCTTGCTCAACCACCTCGC
432	Chr2_1MB	chr2	191157969	191158009	TATATAGCCACTGCAGGTGTCTATGATTAGTGTGAGCATGA	42.15	Dp6	CTCGTACGTATC			CACCTTGGCTCACCTCTGCT	TCCTTGCTCAACCACCTCGC	CACCTTGGCTCACCTCTGCTTTTTctcgtacgtatcTTTTTATATAGCCACTGCAGGTGTCTATGATTAGTGTGAGCATGATTTTctcgtacgtatcTTTTTCCTTGCTCAACCACCTCGC
433	Chr2_1MB	chr2	191158154	191158195	TTCCACTCTGGCTGTTGAGAATATAAATTATGCCTAGCCTTG	42.01	Dp7	TATTCGTATCGG			CACCTTGGCTCACCTCTGCT	TCCTTGCTCAACCACCTCGC	CACCTTGGCTCACCTCTGCTTTTTtattcgtatcggTTTTTTCCACTCTGGCTGTTGAGAATATAAATTATGCCTAGCCTTGTTTTtattcgtatcggTTTTTCCTTGCTCAACCACCTCGC
434	Chr2_1MB	chr2	191158212	191158247	TTTTCCACCTGCTCCTCTTTAGTGAGTCCTCCCCAC	44.65	Dp7	TATTCGTATCGG			CACCTTGGCTCACCTCTGCT	TCCTTGCTCAACCACCTCGC	CACCTTGGCTCACCTCTGCTTTTTtattcgtatcggTTTTTTTTCCACCTGCTCCTCTTTAGTGAGTCCTCCCCACTTTTtattcgtatcggTTTTTCCTTGCTCAACCACCTCGC
435	Chr2_1MB	chr2	191158253	191158294	TGAGTAGTTCCTTTGCAAACATGGACTATTCAGTACTCAGCT	42.61	Dp7	TATTCGTATCGG			CACCTTGGCTCACCTCTGCT	TCCTTGCTCAACCACCTCGC	CACCTTGGCTCACCTCTGCTTTTTtattcgtatcggTTTTTGAGTAGTTCCTTTGCAAACATGGACTATTCAGTACTCAGCTTTTTtattcgtatcggTTTTTCCTTGCTCAACCACCTCGC
436	Chr2_1MB	chr2	191158296	191158331	AAGAATCAAGGGGAGCCCTTTGCAGTCTTCTTCCTG	44.12	Dp7	TATTCGTATCGG			CACCTTGGCTCACCTCTGCT	TCCTTGCTCAACCACCTCGC	CACCTTGGCTCACCTCTGCTTTTTtattcgtatcggTTTTAAGAATCAAGGGGAGCCCTTTGCAGTCTTCTTCCTGTTTTtattcgtatcggTTTTTCCTTGCTCAACCACCTCGC
437	Chr2_1MB	chr2	191158333	191158369	TACTCTGCCCCGTAAATTCTGACCAAACTCTCAACTC	42.13	Dp7	TATTCGTATCGG			CACCTTGGCTCACCTCTGCT	TCCTTGCTCAACCACCTCGC	CACCTTGGCTCACCTCTGCTTTTTtattcgtatcggTTTTTACTCTGCCCCGTAAATTCTGACCAAACTCTCAACTCTTTTtattcgtatcggTTTTTCCTTGCTCAACCACCTCGC
438	Chr2_1MB	chr2	191158371	191158406	GCCTCTTCAACTCTGAGAGAATGCCAGGCTCTATTT	42.37	Dp7	TATTCGTATCGG			CACCTTGGCTCACCTCTGCT	TCCTTGCTCAACCACCTCGC	CACCTTGGCTCACCTCTGCTTTTTtattcgtatcggTTTTGCCTCTTCAACTCTGAGAGAATGCCAGGCTCTATTTTTTTtattcgtatcggTTTTTCCTTGCTCAACCACCTCGC
439	Chr2_1MB	chr2	191158408	191158443	AGCTTCCTCTTTCTGTGCTGGAGCTTGGAAACTTTC	43.18	Dp7	TATTCGTATCGG			CACCTTGGCTCACCTCTGCT	TCCTTGCTCAACCACCTCGC	CACCTTGGCTCACCTCTGCTTTTTtattcgtatcggTTTTAGCTTCCTCTTTCTGTGCTGGAGCTTGGAAACTTTCTTTTtattcgtatcggTTTTTCCTTGCTCAACCACCTCGC
440	Chr2_1MB	chr2	191158465	191158506	ATCATAAAGATTGCCTCATTTGTTCACTTCTCTTGCACTGCC	42.98	Dp7	TATTCGTATCGG			CACCTTGGCTCACCTCTGCT	TCCTTGCTCAACCACCTCGC	CACCTTGGCTCACCTCTGCTTTTTtattcgtatcggTTTTATCATAAAGATTGCCTCATTTGTTCACTTCTCTTGCACTGCCTTTTtattcgtatcggTTTTTCCTTGCTCAACCACCTCGC
441	Chr2_1MB	chr2	191158543	191158583	TTTTGTTTGTTTGCTTAGCTGTGTGTTTAACATGAGCAGGT	42.37	Dp7	TATTCGTATCGG			CACCTTGGCTCACCTCTGCT	TCCTTGCTCAACCACCTCGC	CACCTTGGCTCACCTCTGCTTTTTtattcgtatcggTTTTTTTTGTTTGTTTGCTTAGCTGTGTGTTTAACATGAGCAGGTTTTTtattcgtatcggTTTTTCCTTGCTCAACCACCTCGC
442	Chr2_1MB	chr2	191158762	191158803	ATCCCTGTTAATCTATTATGTCCAAAAGCAGAAGTCCCCTGA	42.44	Dp7	TATTCGTATCGG			CACCTTGGCTCACCTCTGCT	TCCTTGCTCAACCACCTCGC	CACCTTGGCTCACCTCTGCTTTTTtattcgtatcggTTTTATCCCTGTTAATCTATTATGTCCAAAAGCAGAAGTCCCCTGATTTTtattcgtatcggTTTTTCCTTGCTCAACCACCTCGC
443	Chr2_1MB	chr2	191158941	191158981	AATAATGCTCAGTTGAATGGCAATGCCAAATGTAAATGCCA	42.57	Dp7	TATTCGTATCGG			CACCTTGGCTCACCTCTGCT	TCCTTGCTCAACCACCTCGC	CACCTTGGCTCACCTCTGCTTTTTtattcgtatcggTTTTAATAATGCTCAGTTGAATGGCAATGCCAAATGTAAATGCCATTTTtattcgtatcggTTTTTCCTTGCTCAACCACCTCGC
444	Chr2_1MB	chr2	191158983	191159022	AGGAATTCAGAAGAATGACCACAATGAACTGAAGTGGTCA	42.12	Dp7	TATTCGTATCGG			CACCTTGGCTCACCTCTGCT	TCCTTGCTCAACCACCTCGC	CACCTTGGCTCACCTCTGCTTTTTtattcgtatcggTTTTAGGAATTCAGAAGAATGACCACAATGAACTGAAGTGGTCATTTTtattcgtatcggTTTTTCCTTGCTCAACCACCTCGC
445	Chr2_1MB	chr2	191159067	191159107	AGAACTGTATTCAGGTATGGAGAAGAACAGTGATGCTCAGC	42.86	Dp7	TATTCGTATCGG			CACCTTGGCTCACCTCTGCT	TCCTTGCTCAACCACCTCGC	CACCTTGGCTCACCTCTGCTTTTTtattcgtatcggTTTTAGAACTGTATTCAGGTATGGAGAAGAACAGTGATGCTCAGCTTTTtattcgtatcggTTTTTCCTTGCTCAACCACCTCGC
446	Chr2_1MB	chr2	191159117	191159152	AAAAGGCCGATCCTGATCCAGGACTAAGATCGGCAC	45.01	Dp7	TATTCGTATCGG			CACCTTGGCTCACCTCTGCT	TCCTTGCTCAACCACCTCGC	CACCTTGGCTCACCTCTGCTTTTTtattcgtatcggTTTTAAAAGGCCGATCCTGATCCAGGACTAAGATCGGCACTTTTtattcgtatcggTTTTTCCTTGCTCAACCACCTCGC
447	Chr2_1MB	chr2	191159242	191159282	TAGCTGTTTAGTTTGCTCATTATGCAAGAGTGACTGGTTGA	42.14	Dp7	TATTCGTATCGG			CACCTTGGCTCACCTCTGCT	TCCTTGCTCAACCACCTCGC	CACCTTGGCTCACCTCTGCTTTTTtattcgtatcggTTTTTAGCTGTTTAGTTTGCTCATTATGCAAGAGTGACTGGTTGATTTTtattcgtatcggTTTTTCCTTGCTCAACCACCTCGC
448	Chr2_1MB	chr2	191159284	191159325	GGGGATGAGTGAGGACTGAAATCTAAACTGAACTTCAATTCC	42.17	Dp7	TATTCGTATCGG			CACCTTGGCTCACCTCTGCT	TCCTTGCTCAACCACCTCGC	CACCTTGGCTCACCTCTGCTTTTTtattcgtatcggTTTTGGGGATGAGTGAGGACTGAAATCTAAACTGAACTTCAATTCCTTTTtattcgtatcggTTTTTCCTTGCTCAACCACCTCGC
449	Chr2_1MB	chr2	191159327	191159362	AAGACATAAGCATTGGTGCAGGGCTGCAGCCAATTG	45.53	Dp7	TATTCGTATCGG			CACCTTGGCTCACCTCTGCT	TCCTTGCTCAACCACCTCGC	CACCTTGGCTCACCTCTGCTTTTTtattcgtatcggTTTTAAGACATAAGCATTGGTGCAGGGCTGCAGCCAATTGTTTTtattcgtatcggTTTTTCCTTGCTCAACCACCTCGC
450	Chr2_1MB	chr2	191159377	191159414	TTTTCTAACTTGAATGTACCTTGTGGGGCATCTGAGGT	42.2	Dp7	TATTCGTATCGG			CACCTTGGCTCACCTCTGCT	TCCTTGCTCAACCACCTCGC	CACCTTGGCTCACCTCTGCTTTTTtattcgtatcggTTTTTTTTCTAACTTGAATGTACCTTGTGGGGCATCTGAGGTTTTTtattcgtatcggTTTTTCCTTGCTCAACCACCTCGC
451	Chr2_1MB	chr2	191159416	191159451	TTGGTGGGAACTTCAGTGTCTTCCTTCTGAGTAGCT	43	Dp7	TATTCGTATCGG			CACCTTGGCTCACCTCTGCT	TCCTTGCTCAACCACCTCGC	CACCTTGGCTCACCTCTGCTTTTTtattcgtatcggTTTTTTGGTGGGAACTTCAGTGTCTTCCTTCTGAGTAGCTTTTTtattcgtatcggTTTTTCCTTGCTCAACCACCTCGC
452	Chr2_1MB	chr2	191159486	191159521	TTTTAGTGCTAGAGTCACTACGGGGAGAGATGGGTG	42.71	Dp7	TATTCGTATCGG			CACCTTGGCTCACCTCTGCT	TCCTTGCTCAACCACCTCGC	CACCTTGGCTCACCTCTGCTTTTTtattcgtatcggTTTTTTTTAGTGCTAGAGTCACTACGGGGAGAGATGGGTGTTTTtattcgtatcggTTTTTCCTTGCTCAACCACCTCGC
453	Chr2_1MB	chr2	191159531	191159572	GAAGATACATCATCTCTGAACTGTGAGCATTCTGTACTGGGC	43.04	Dp7	TATTCGTATCGG			CACCTTGGCTCACCTCTGCT	TCCTTGCTCAACCACCTCGC	CACCTTGGCTCACCTCTGCTTTTTtattcgtatcggTTTTGAAGATACATCATCTCTGAACTGTGAGCATTCTGTACTGGGCTTTTtattcgtatcggTTTTTCCTTGCTCAACCACCTCGC
454	Chr2_1MB	chr2	191159574	191159609	ATTGTGCAGAAGAGGGTGAGAAGGGACAGGATGAAA	43.47	Dp7	TATTCGTATCGG			CACCTTGGCTCACCTCTGCT	TCCTTGCTCAACCACCTCGC	CACCTTGGCTCACCTCTGCTTTTTtattcgtatcggTTTTATTGTGCAGAAGAGGGTGAGAAGGGACAGGATGAAATTTTtattcgtatcggTTTTTCCTTGCTCAACCACCTCGC
455	Chr2_1MB	chr2	191159626	191159661	GGGGAACAAAGTAGGTGAAGGGAGATGGAGCTGATA	43.06	Dp7	TATTCGTATCGG			CACCTTGGCTCACCTCTGCT	TCCTTGCTCAACCACCTCGC	CACCTTGGCTCACCTCTGCTTTTTtattcgtatcggTTTTGGGGAACAAAGTAGGTGAAGGGAGATGGAGCTGATATTTTtattcgtatcggTTTTTCCTTGCTCAACCACCTCGC
456	Chr2_1MB	chr2	191159663	191159703	GGCTTTAGATGAATATGTGATAGAACACCTCCGAAGTTCGG	42.07	Dp7	TATTCGTATCGG			CACCTTGGCTCACCTCTGCT	TCCTTGCTCAACCACCTCGC	CACCTTGGCTCACCTCTGCTTTTTtattcgtatcggTTTTGGCTTTAGATGAATATGTGATAGAACACCTCCGAAGTTCGGTTTTtattcgtatcggTTTTTCCTTGCTCAACCACCTCGC
457	Chr2_1MB	chr2	191159709	191159750	GCACCCAGAGGTCTGAATATCAATAGTCTGAAATATTGGTGC	42.25	Dp7	TATTCGTATCGG			CACCTTGGCTCACCTCTGCT	TCCTTGCTCAACCACCTCGC	CACCTTGGCTCACCTCTGCTTTTTtattcgtatcggTTTTGCACCCAGAGGTCTGAATATCAATAGTCTGAAATATTGGTGCTTTTtattcgtatcggTTTTTCCTTGCTCAACCACCTCGC
458	Chr2_1MB	chr2	191159752	191159791	ATCCAATAAAGAGTGGCCCCTAAATCAAACACTGTGAACT	42.25	Dp7	TATTCGTATCGG			CACCTTGGCTCACCTCTGCT	TCCTTGCTCAACCACCTCGC	CACCTTGGCTCACCTCTGCTTTTTtattcgtatcggTTTTATCCAATAAAGAGTGGCCCCTAAATCAAACACTGTGAACTTTTTtattcgtatcggTTTTTCCTTGCTCAACCACCTCGC
459	Chr2_1MB	chr2	191159799	191159834	CTCCTGGGACAGCCAGATGATGGGTCTGTAGAGAAT	44.16	Dp7	TATTCGTATCGG			CACCTTGGCTCACCTCTGCT	TCCTTGCTCAACCACCTCGC	CACCTTGGCTCACCTCTGCTTTTTtattcgtatcggTTTTCTCCTGGGACAGCCAGATGATGGGTCTGTAGAGAATTTTTtattcgtatcggTTTTTCCTTGCTCAACCACCTCGC
460	Chr2_1MB	chr2	191160148	191160186	GTCCAGCCAGAGAATCTCTCTAACAGGAAACTGGAAATC	42.07	Dp7	TATTCGTATCGG			CACCTTGGCTCACCTCTGCT	TCCTTGCTCAACCACCTCGC	CACCTTGGCTCACCTCTGCTTTTTtattcgtatcggTTTTGTCCAGCCAGAGAATCTCTCTAACAGGAAACTGGAAATCTTTTtattcgtatcggTTTTTCCTTGCTCAACCACCTCGC
461	Chr2_1MB	chr2	191160323	191160364	TAGGTGTGAATGCTGCTAAATTTCCTTCTCTGTTTGAAAGCA	42.52	Dp7	TATTCGTATCGG			CACCTTGGCTCACCTCTGCT	TCCTTGCTCAACCACCTCGC	CACCTTGGCTCACCTCTGCTTTTTtattcgtatcggTTTTTAGGTGTGAATGCTGCTAAATTTCCTTCTCTGTTTGAAAGCATTTTtattcgtatcggTTTTTCCTTGCTCAACCACCTCGC
462	Chr2_1MB	chr2	191160366	191160401	TATTTCCCAGCCCTAATCATCCTGTGCACTGTCACT	43.38	Dp7	TATTCGTATCGG			CACCTTGGCTCACCTCTGCT	TCCTTGCTCAACCACCTCGC	CACCTTGGCTCACCTCTGCTTTTTtattcgtatcggTTTTTATTTCCCAGCCCTAATCATCCTGTGCACTGTCACTTTTTtattcgtatcggTTTTTCCTTGCTCAACCACCTCGC
463	Chr2_1MB	chr2	191160424	191160462	AAAATTGGAAAGAAAGGGAAGAGGGAGGAAGAGGAGAAC	42.17	Dp7	TATTCGTATCGG			CACCTTGGCTCACCTCTGCT	TCCTTGCTCAACCACCTCGC	CACCTTGGCTCACCTCTGCTTTTTtattcgtatcggTTTTAAAATTGGAAAGAAAGGGAAGAGGGAGGAAGAGGAGAACTTTTtattcgtatcggTTTTTCCTTGCTCAACCACCTCGC
464	Chr2_1MB	chr2	191160474	191160514	TTACTCTTTAGAGCCAGGTGGGTGAATGTAAGTACTTTGGA	42.32	Dp7	TATTCGTATCGG			CACCTTGGCTCACCTCTGCT	TCCTTGCTCAACCACCTCGC	CACCTTGGCTCACCTCTGCTTTTTtattcgtatcggTTTTTTACTCTTTAGAGCCAGGTGGGTGAATGTAAGTACTTTGGATTTTtattcgtatcggTTTTTCCTTGCTCAACCACCTCGC
465	Chr2_1MB	chr2	191160518	191160559	TGTGAATCCGAACAGTTACTTTCACCCCTCTTATCATTCAGC	43.17	Dp7	TATTCGTATCGG			CACCTTGGCTCACCTCTGCT	TCCTTGCTCAACCACCTCGC	CACCTTGGCTCACCTCTGCTTTTTtattcgtatcggTTTTTGTGAATCCGAACAGTTACTTTCACCCCTCTTATCATTCAGCTTTTtattcgtatcggTTTTTCCTTGCTCAACCACCTCGC
466	Chr2_1MB	chr2	191160570	191160605	TTTTAAAAGGATGAGGCAGCATAGGAACAGCTCCGG	43.01	Dp7	TATTCGTATCGG			CACCTTGGCTCACCTCTGCT	TCCTTGCTCAACCACCTCGC	CACCTTGGCTCACCTCTGCTTTTTtattcgtatcggTTTTTTTTAAAAGGATGAGGCAGCATAGGAACAGCTCCGGTTTTtattcgtatcggTTTTTCCTTGCTCAACCACCTCGC
467	Chr2_1MB	chr2	191160820	191160855	AAAATGGGACACTCTAGCTCAAATACTGCGCTTTGC	42.3	Dp7	TATTCGTATCGG			CACCTTGGCTCACCTCTGCT	TCCTTGCTCAACCACCTCGC	CACCTTGGCTCACCTCTGCTTTTTtattcgtatcggTTTTAAAATGGGACACTCTAGCTCAAATACTGCGCTTTGCTTTTtattcgtatcggTTTTTCCTTGCTCAACCACCTCGC
468	Chr2_1MB	chr2	191161459	191161494	ACCTGCACCTGAGGGACCTGACTGTGAGAAGGAAAA	45.87	Dp7	TATTCGTATCGG			CACCTTGGCTCACCTCTGCT	TCCTTGCTCAACCACCTCGC	CACCTTGGCTCACCTCTGCTTTTTtattcgtatcggTTTTACCTGCACCTGAGGGACCTGACTGTGAGAAGGAAAATTTTtattcgtatcggTTTTTCCTTGCTCAACCACCTCGC
469	Chr2_1MB	chr2	191161641	191161676	AAAACCTGAGTGCCTCTTCTCCTACAAAGGATCGCA	43.52	Dp7	TATTCGTATCGG			CACCTTGGCTCACCTCTGCT	TCCTTGCTCAACCACCTCGC	CACCTTGGCTCACCTCTGCTTTTTtattcgtatcggTTTTAAAACCTGAGTGCCTCTTCTCCTACAAAGGATCGCATTTTtattcgtatcggTTTTTCCTTGCTCAACCACCTCGC
470	Chr2_1MB	chr2	191164099	191164140	CGAGGACCAGACGGATTTATAGACAAATTCTACTAGAGGTCC	42.09	Dp7	TATTCGTATCGG			CACCTTGGCTCACCTCTGCT	TCCTTGCTCAACCACCTCGC	CACCTTGGCTCACCTCTGCTTTTTtattcgtatcggTTTTCGAGGACCAGACGGATTTATAGACAAATTCTACTAGAGGTCCTTTTtattcgtatcggTTTTTCCTTGCTCAACCACCTCGC
471	Chr2_1MB	chr2	191164502	191164542	AAAATTCCCCAGGCCTTCATGTGATAAACTCTCAACAAACT	42.59	Dp7	TATTCGTATCGG			CACCTTGGCTCACCTCTGCT	TCCTTGCTCAACCACCTCGC	CACCTTGGCTCACCTCTGCTTTTTtattcgtatcggTTTTAAAATTCCCCAGGCCTTCATGTGATAAACTCTCAACAAACTTTTTtattcgtatcggTTTTTCCTTGCTCAACCACCTCGC
472	Chr2_1MB	chr2	191164972	191165013	AATGAAGGGTTGGCATCATCTTTCTCTTGAGAATTGTTTGGC	43.18	Dp7	TATTCGTATCGG			CACCTTGGCTCACCTCTGCT	TCCTTGCTCAACCACCTCGC	CACCTTGGCTCACCTCTGCTTTTTtattcgtatcggTTTTAATGAAGGGTTGGCATCATCTTTCTCTTGAGAATTGTTTGGCTTTTtattcgtatcggTTTTTCCTTGCTCAACCACCTCGC
473	Chr2_1MB	chr2	191165015	191165055	TCACAGAGTCACATCATTGTTGATGAGCTGGAATAAATGCA	42.37	Dp7	TATTCGTATCGG			CACCTTGGCTCACCTCTGCT	TCCTTGCTCAACCACCTCGC	CACCTTGGCTCACCTCTGCTTTTTtattcgtatcggTTTTTCACAGAGTCACATCATTGTTGATGAGCTGGAATAAATGCATTTTtattcgtatcggTTTTTCCTTGCTCAACCACCTCGC
474	Chr2_1MB	chr2	191165057	191165094	GTTTTCCATTTGACTACTGCTTCCATCTTTCTGGGTGG	42.03	Dp7	TATTCGTATCGG			CACCTTGGCTCACCTCTGCT	TCCTTGCTCAACCACCTCGC	CACCTTGGCTCACCTCTGCTTTTTtattcgtatcggTTTTGTTTTCCATTTGACTACTGCTTCCATCTTTCTGGGTGGTTTTtattcgtatcggTTTTTCCTTGCTCAACCACCTCGC
475	Chr2_1MB	chr2	191165166	191165206	AAATGGAAAAGGAAAGCGCTATTTGAACGATAGTCAGTCCT	42.34	Dp7	TATTCGTATCGG			CACCTTGGCTCACCTCTGCT	TCCTTGCTCAACCACCTCGC	CACCTTGGCTCACCTCTGCTTTTTtattcgtatcggTTTTAAATGGAAAAGGAAAGCGCTATTTGAACGATAGTCAGTCCTTTTTtattcgtatcggTTTTTCCTTGCTCAACCACCTCGC
476	Chr2_1MB	chr2	191165222	191165261	AATGTTGGTCAAATTGCAAAGGACTTCTTTTCCTTAGCCA	42.06	Dp7	TATTCGTATCGG			CACCTTGGCTCACCTCTGCT	TCCTTGCTCAACCACCTCGC	CACCTTGGCTCACCTCTGCTTTTTtattcgtatcggTTTTAATGTTGGTCAAATTGCAAAGGACTTCTTTTCCTTAGCCATTTTtattcgtatcggTTTTTCCTTGCTCAACCACCTCGC
477	Chr2_1MB	chr2	191165283	191165318	AAAAGCACCAGAGGGCACTATTCTCACGTGAAAGCC	44.56	Dp7	TATTCGTATCGG			CACCTTGGCTCACCTCTGCT	TCCTTGCTCAACCACCTCGC	CACCTTGGCTCACCTCTGCTTTTTtattcgtatcggTTTTAAAAGCACCAGAGGGCACTATTCTCACGTGAAAGCCTTTTtattcgtatcggTTTTTCCTTGCTCAACCACCTCGC
478	Chr2_1MB	chr2	191165374	191165414	AAACAAGACCAGTATTAGTCTCTAGCCTTTTGGCATCTGTG	42.06	Dp7	TATTCGTATCGG			CACCTTGGCTCACCTCTGCT	TCCTTGCTCAACCACCTCGC	CACCTTGGCTCACCTCTGCTTTTTtattcgtatcggTTTTAAACAAGACCAGTATTAGTCTCTAGCCTTTTGGCATCTGTGTTTTtattcgtatcggTTTTTCCTTGCTCAACCACCTCGC
479	Chr2_1MB	chr2	191165454	191165494	AGGATTAATAAACTAGACCCCTACCAACTTGCTCTATGGCT	42.11	Dp7	TATTCGTATCGG			CACCTTGGCTCACCTCTGCT	TCCTTGCTCAACCACCTCGC	CACCTTGGCTCACCTCTGCTTTTTtattcgtatcggTTTTAGGATTAATAAACTAGACCCCTACCAACTTGCTCTATGGCTTTTTtattcgtatcggTTTTTCCTTGCTCAACCACCTCGC
480	Chr2_1MB	chr2	191165496	191165535	TCGCAAGTGTATCAGTCTTACTTTACACCAGGATGGATGT	42.65	Dp7	TATTCGTATCGG			CACCTTGGCTCACCTCTGCT	TCCTTGCTCAACCACCTCGC	CACCTTGGCTCACCTCTGCTTTTTtattcgtatcggTTTTTCGCAAGTGTATCAGTCTTACTTTACACCAGGATGGATGTTTTTtattcgtatcggTTTTTCCTTGCTCAACCACCTCGC
481	Chr2_1MB	chr2	191165539	191165579	AGAAGGAGAGAGGATGCAAGCAATAGTACTCATGTGAAAGG	42.79	Dp7	TATTCGTATCGG			CACCTTGGCTCACCTCTGCT	TCCTTGCTCAACCACCTCGC	CACCTTGGCTCACCTCTGCTTTTTtattcgtatcggTTTTAGAAGGAGAGAGGATGCAAGCAATAGTACTCATGTGAAAGGTTTTtattcgtatcggTTTTTCCTTGCTCAACCACCTCGC
482	Chr2_1MB	chr2	191165593	191165632	ATTCTTGGCTTTGTTTAACCTGAGTACCTGAATGGTGACA	42.28	Dp7	TATTCGTATCGG			CACCTTGGCTCACCTCTGCT	TCCTTGCTCAACCACCTCGC	CACCTTGGCTCACCTCTGCTTTTTtattcgtatcggTTTTATTCTTGGCTTTGTTTAACCTGAGTACCTGAATGGTGACATTTTtattcgtatcggTTTTTCCTTGCTCAACCACCTCGC
483	Chr2_1MB	chr2	191165690	191165731	AGGTATTTAGGTATGTCAAACTTACACAGGGTGGTGATGACA	42.42	Dp7	TATTCGTATCGG			CACCTTGGCTCACCTCTGCT	TCCTTGCTCAACCACCTCGC	CACCTTGGCTCACCTCTGCTTTTTtattcgtatcggTTTTAGGTATTTAGGTATGTCAAACTTACACAGGGTGGTGATGACATTTTtattcgtatcggTTTTTCCTTGCTCAACCACCTCGC
484	Chr2_1MB	chr2	191165733	191165768	GAGATGGCTCAGAGGTCTCTTGCCTGTCTCCAAAAT	43.6	Dp7	TATTCGTATCGG			CACCTTGGCTCACCTCTGCT	TCCTTGCTCAACCACCTCGC	CACCTTGGCTCACCTCTGCTTTTTtattcgtatcggTTTTGAGATGGCTCAGAGGTCTCTTGCCTGTCTCCAAAATTTTTtattcgtatcggTTTTTCCTTGCTCAACCACCTCGC
485	Chr2_1MB	chr2	191165770	191165809	CACCCTACCACCCCATATTATCTAGGTAAAGGTGGTTTCT	42.34	Dp7	TATTCGTATCGG			CACCTTGGCTCACCTCTGCT	TCCTTGCTCAACCACCTCGC	CACCTTGGCTCACCTCTGCTTTTTtattcgtatcggTTTTCACCCTACCACCCCATATTATCTAGGTAAAGGTGGTTTCTTTTTtattcgtatcggTTTTTCCTTGCTCAACCACCTCGC
486	Chr2_1MB	chr2	191165811	191165848	TGCTATACAACTTTAAGACAAATTCCCTGGCTGTCCCA	42.22	Dp7	TATTCGTATCGG			CACCTTGGCTCACCTCTGCT	TCCTTGCTCAACCACCTCGC	CACCTTGGCTCACCTCTGCTTTTTtattcgtatcggTTTTTGCTATACAACTTTAAGACAAATTCCCTGGCTGTCCCATTTTtattcgtatcggTTTTTCCTTGCTCAACCACCTCGC
487	Chr2_1MB	chr2	191165856	191165897	GCCCCGTTTAACTCCTTTATAGAAATTCTAGAGCCATGACTG	42.07	Dp7	TATTCGTATCGG			CACCTTGGCTCACCTCTGCT	TCCTTGCTCAACCACCTCGC	CACCTTGGCTCACCTCTGCTTTTTtattcgtatcggTTTTGCCCCGTTTAACTCCTTTATAGAAATTCTAGAGCCATGACTGTTTTtattcgtatcggTTTTTCCTTGCTCAACCACCTCGC
488	Chr2_1MB	chr2	191165947	191165988	CCCATACAAAGGCATAAACTCTGTATTCACTTCCTCATTGCT	42.24	Dp7	TATTCGTATCGG			CACCTTGGCTCACCTCTGCT	TCCTTGCTCAACCACCTCGC	CACCTTGGCTCACCTCTGCTTTTTtattcgtatcggTTTTCCCATACAAAGGCATAAACTCTGTATTCACTTCCTCATTGCTTTTTtattcgtatcggTTTTTCCTTGCTCAACCACCTCGC
489	Chr2_1MB	chr2	191166001	191166037	AAAATCCACGAGGAAATCACAAGGGCAGTAGTCATCT	42.27	Dp7	TATTCGTATCGG			CACCTTGGCTCACCTCTGCT	TCCTTGCTCAACCACCTCGC	CACCTTGGCTCACCTCTGCTTTTTtattcgtatcggTTTTAAAATCCACGAGGAAATCACAAGGGCAGTAGTCATCTTTTTtattcgtatcggTTTTTCCTTGCTCAACCACCTCGC
490	Chr2_1MB	chr2	191166110	191166151	AGAGCTATCTATTTAGGCTCCCTTTTAGATGGCATTCAGTCT	42.05	Dp7	TATTCGTATCGG			CACCTTGGCTCACCTCTGCT	TCCTTGCTCAACCACCTCGC	CACCTTGGCTCACCTCTGCTTTTTtattcgtatcggTTTTAGAGCTATCTATTTAGGCTCCCTTTTAGATGGCATTCAGTCTTTTTtattcgtatcggTTTTTCCTTGCTCAACCACCTCGC
491	Chr2_1MB	chr2	191166153	191166191	CAGATTCTCTCAGAATGGAGAAGCTTGTCATGTTTGGCC	42.95	Dp7	TATTCGTATCGG			CACCTTGGCTCACCTCTGCT	TCCTTGCTCAACCACCTCGC	CACCTTGGCTCACCTCTGCTTTTTtattcgtatcggTTTTCAGATTCTCTCAGAATGGAGAAGCTTGTCATGTTTGGCCTTTTtattcgtatcggTTTTTCCTTGCTCAACCACCTCGC
492	Chr2_1MB	chr2	191166193	191166229	TGTCAGAAGCAGCCAGTTAATCAGCTGTAACATGAGA	42.16	Dp7	TATTCGTATCGG			CACCTTGGCTCACCTCTGCT	TCCTTGCTCAACCACCTCGC	CACCTTGGCTCACCTCTGCTTTTTtattcgtatcggTTTTTGTCAGAAGCAGCCAGTTAATCAGCTGTAACATGAGATTTTtattcgtatcggTTTTTCCTTGCTCAACCACCTCGC
493	Chr2_1MB	chr2	191166231	191166266	TTTGACAGAACCAACTGCACAGTGGTAGCTTGTACT	42.6	Dp7	TATTCGTATCGG			CACCTTGGCTCACCTCTGCT	TCCTTGCTCAACCACCTCGC	CACCTTGGCTCACCTCTGCTTTTTtattcgtatcggTTTTTTTGACAGAACCAACTGCACAGTGGTAGCTTGTACTTTTTtattcgtatcggTTTTTCCTTGCTCAACCACCTCGC
494	Chr2_1MB	chr2	191166268	191166303	TGAGTGCATTGTCCTCTCACCCACACTCTGCAATAC	43.93	Dp7	TATTCGTATCGG			CACCTTGGCTCACCTCTGCT	TCCTTGCTCAACCACCTCGC	CACCTTGGCTCACCTCTGCTTTTTtattcgtatcggTTTTTGAGTGCATTGTCCTCTCACCCACACTCTGCAATACTTTTtattcgtatcggTTTTTCCTTGCTCAACCACCTCGC
495	Chr2_1MB	chr2	191166305	191166340	GCCCCATTGTAAACAAGATGTCTGGCTTAAATGGGA	42.01	Dp7	TATTCGTATCGG			CACCTTGGCTCACCTCTGCT	TCCTTGCTCAACCACCTCGC	CACCTTGGCTCACCTCTGCTTTTTtattcgtatcggTTTTGCCCCATTGTAAACAAGATGTCTGGCTTAAATGGGATTTTtattcgtatcggTTTTTCCTTGCTCAACCACCTCGC
496	Chr2_1MB	chr2	191166352	191166393	AGTATTTAGGCTAAAACAGAAGCTGACATCATACGGGAAAGC	42.16	Dp7	TATTCGTATCGG			CACCTTGGCTCACCTCTGCT	TCCTTGCTCAACCACCTCGC	CACCTTGGCTCACCTCTGCTTTTTtattcgtatcggTTTTAGTATTTAGGCTAAAACAGAAGCTGACATCATACGGGAAAGCTTTTtattcgtatcggTTTTTCCTTGCTCAACCACCTCGC
497	Chr2_1MB	chr2	191166419	191166459	ACTTCCTATACTATTCCCAGAGAATTCCAGTGGATGTTGCT	42.22	Dp7	TATTCGTATCGG			CACCTTGGCTCACCTCTGCT	TCCTTGCTCAACCACCTCGC	CACCTTGGCTCACCTCTGCTTTTTtattcgtatcggTTTTACTTCCTATACTATTCCCAGAGAATTCCAGTGGATGTTGCTTTTTtattcgtatcggTTTTTCCTTGCTCAACCACCTCGC
498	Chr2_1MB	chr2	191166507	191166548	ATTATTAGATCATCCAGTCAATTGGTCTTTCCAGCAAAGGGC	42.47	Dp7	TATTCGTATCGG			CACCTTGGCTCACCTCTGCT	TCCTTGCTCAACCACCTCGC	CACCTTGGCTCACCTCTGCTTTTTtattcgtatcggTTTTATTATTAGATCATCCAGTCAATTGGTCTTTCCAGCAAAGGGCTTTTtattcgtatcggTTTTTCCTTGCTCAACCACCTCGC
499	Chr2_1MB	chr2	191166552	191166593	ATCTCCAGATAGGGAATCTAACACTTCATTTAAGGCAACGGG	42.8	Dp7	TATTCGTATCGG			CACCTTGGCTCACCTCTGCT	TCCTTGCTCAACCACCTCGC	CACCTTGGCTCACCTCTGCTTTTTtattcgtatcggTTTTATCTCCAGATAGGGAATCTAACACTTCATTTAAGGCAACGGGTTTTtattcgtatcggTTTTTCCTTGCTCAACCACCTCGC
500	Chr2_1MB	chr2	191166595	191166634	CAAGTAGTAGGAACCACACTGACTTTGTTGTCTTCTCTGC	42.34	Dp7	TATTCGTATCGG			CACCTTGGCTCACCTCTGCT	TCCTTGCTCAACCACCTCGC	CACCTTGGCTCACCTCTGCTTTTTtattcgtatcggTTTTCAAGTAGTAGGAACCACACTGACTTTGTTGTCTTCTCTGCTTTTtattcgtatcggTTTTTCCTTGCTCAACCACCTCGC
501	Chr2_1MB	chr2	191166638	191166678	ACTGCCAGAGCATTGAATCTATTTTAGTTGGCTGTACTTGT	42.24	Dp7	TATTCGTATCGG			CACCTTGGCTCACCTCTGCT	TCCTTGCTCAACCACCTCGC	CACCTTGGCTCACCTCTGCTTTTTtattcgtatcggTTTTACTGCCAGAGCATTGAATCTATTTTAGTTGGCTGTACTTGTTTTTtattcgtatcggTTTTTCCTTGCTCAACCACCTCGC
502	Chr2_1MB	chr2	191166680	191166719	CCCTACTTAATTCCTTAAACACGAGCTTCCAACACAGTGT	42.33	Dp7	TATTCGTATCGG			CACCTTGGCTCACCTCTGCT	TCCTTGCTCAACCACCTCGC	CACCTTGGCTCACCTCTGCTTTTTtattcgtatcggTTTTCCCTACTTAATTCCTTAAACACGAGCTTCCAACACAGTGTTTTTtattcgtatcggTTTTTCCTTGCTCAACCACCTCGC
503	Chr2_1MB	chr2	191166721	191166762	GCTCTTTCCTTTGGAGATAACCAGTGGAGTAAATGCTATCTG	42.06	Dp7	TATTCGTATCGG			CACCTTGGCTCACCTCTGCT	TCCTTGCTCAACCACCTCGC	CACCTTGGCTCACCTCTGCTTTTTtattcgtatcggTTTTGCTCTTTCCTTTGGAGATAACCAGTGGAGTAAATGCTATCTGTTTTtattcgtatcggTTTTTCCTTGCTCAACCACCTCGC
504	Chr2_1MB	chr2	191166764	191166803	TGGAAGGCAATTAACTCTTGTAAATGATGCCTGTGCAAAA	42.07	Dp7	TATTCGTATCGG			CACCTTGGCTCACCTCTGCT	TCCTTGCTCAACCACCTCGC	CACCTTGGCTCACCTCTGCTTTTTtattcgtatcggTTTTTGGAAGGCAATTAACTCTTGTAAATGATGCCTGTGCAAAATTTTtattcgtatcggTTTTTCCTTGCTCAACCACCTCGC
505	Chr2_1MB	chr2	191166805	191166841	CCAAGGTCTTGTTACCACTGAGAACACCTTGACAAGA	42.38	Dp7	TATTCGTATCGG			CACCTTGGCTCACCTCTGCT	TCCTTGCTCAACCACCTCGC	CACCTTGGCTCACCTCTGCTTTTTtattcgtatcggTTTTCCAAGGTCTTGTTACCACTGAGAACACCTTGACAAGATTTTtattcgtatcggTTTTTCCTTGCTCAACCACCTCGC
506	Chr2_1MB	chr2	191166843	191166878	AAGGCCAACACAGGAGAAAAGTCCTAAAGAGTCGTC	42.49	Dp7	TATTCGTATCGG			CACCTTGGCTCACCTCTGCT	TCCTTGCTCAACCACCTCGC	CACCTTGGCTCACCTCTGCTTTTTtattcgtatcggTTTTAAGGCCAACACAGGAGAAAAGTCCTAAAGAGTCGTCTTTTtattcgtatcggTTTTTCCTTGCTCAACCACCTCGC
507	Chr2_1MB	chr2	191166880	191166917	TGTGGAGAGTCTCTCACCTTTGCTGTGTACTGTATTGT	42.73	Dp7	TATTCGTATCGG			CACCTTGGCTCACCTCTGCT	TCCTTGCTCAACCACCTCGC	CACCTTGGCTCACCTCTGCTTTTTtattcgtatcggTTTTTGTGGAGAGTCTCTCACCTTTGCTGTGTACTGTATTGTTTTTtattcgtatcggTTTTTCCTTGCTCAACCACCTCGC
508	Chr2_1MB	chr2	191166919	191166954	TAAAACCTGGCTCAGAAAGGGCTATTGTTTCAGGCT	42.72	Dp7	TATTCGTATCGG			CACCTTGGCTCACCTCTGCT	TCCTTGCTCAACCACCTCGC	CACCTTGGCTCACCTCTGCTTTTTtattcgtatcggTTTTTAAAACCTGGCTCAGAAAGGGCTATTGTTTCAGGCTTTTTtattcgtatcggTTTTTCCTTGCTCAACCACCTCGC
509	Chr2_1MB	chr2	191166964	191167005	ACCTGATGGAATTTATTCAATAGCACAGCTGAAACACTTCGT	42.41	Dp7	TATTCGTATCGG			CACCTTGGCTCACCTCTGCT	TCCTTGCTCAACCACCTCGC	CACCTTGGCTCACCTCTGCTTTTTtattcgtatcggTTTTACCTGATGGAATTTATTCAATAGCACAGCTGAAACACTTCGTTTTTtattcgtatcggTTTTTCCTTGCTCAACCACCTCGC
510	Chr2_1MB	chr2	191167111	191167152	ATATCTGGGAGTAAGACACAAATTATCCAGAATGGGTGCTGG	42.86	Dp7	TATTCGTATCGG			CACCTTGGCTCACCTCTGCT	TCCTTGCTCAACCACCTCGC	CACCTTGGCTCACCTCTGCTTTTTtattcgtatcggTTTTATATCTGGGAGTAAGACACAAATTATCCAGAATGGGTGCTGGTTTTtattcgtatcggTTTTTCCTTGCTCAACCACCTCGC
511	Chr2_1MB	chr2	191167156	191167197	CCTACTTCACTTTGGTCTTTGTTGTCAAGAAACCAGAAGTCT	42.24	Dp7	TATTCGTATCGG			CACCTTGGCTCACCTCTGCT	TCCTTGCTCAACCACCTCGC	CACCTTGGCTCACCTCTGCTTTTTtattcgtatcggTTTTCCTACTTCACTTTGGTCTTTGTTGTCAAGAAACCAGAAGTCTTTTTtattcgtatcggTTTTTCCTTGCTCAACCACCTCGC
512	Chr2_1MB	chr2	191167205	191167245	GCACTTTATTCTTACAGTGACTCATACTTTTGGACCGGTGT	42.24	Dp7	TATTCGTATCGG			CACCTTGGCTCACCTCTGCT	TCCTTGCTCAACCACCTCGC	CACCTTGGCTCACCTCTGCTTTTTtattcgtatcggTTTTGCACTTTATTCTTACAGTGACTCATACTTTTGGACCGGTGTTTTTtattcgtatcggTTTTTCCTTGCTCAACCACCTCGC
513	Chr2_1MB	chr2	191167247	191167282	AGGACCCAGTCTCTCTGACTCTCTCTCTTTGGGAAT	43.27	Dp7	TATTCGTATCGG			CACCTTGGCTCACCTCTGCT	TCCTTGCTCAACCACCTCGC	CACCTTGGCTCACCTCTGCTTTTTtattcgtatcggTTTTAGGACCCAGTCTCTCTGACTCTCTCTCTTTGGGAATTTTTtattcgtatcggTTTTTCCTTGCTCAACCACCTCGC
514	Chr2_1MB	chr2	191167294	191167329	AAAACCATGTAGGCCTGAAGCTTTCAGTGGCCTCTT	44.27	Dp7	TATTCGTATCGG			CACCTTGGCTCACCTCTGCT	TCCTTGCTCAACCACCTCGC	CACCTTGGCTCACCTCTGCTTTTTtattcgtatcggTTTTAAAACCATGTAGGCCTGAAGCTTTCAGTGGCCTCTTTTTTtattcgtatcggTTTTTCCTTGCTCAACCACCTCGC
515	Chr2_1MB	chr2	191167409	191167450	TACAATGTAAGATAGTACCAAACTATGGGCCAGATACGGTGG	42.35	Dp7	TATTCGTATCGG			CACCTTGGCTCACCTCTGCT	TCCTTGCTCAACCACCTCGC	CACCTTGGCTCACCTCTGCTTTTTtattcgtatcggTTTTTACAATGTAAGATAGTACCAAACTATGGGCCAGATACGGTGGTTTTtattcgtatcggTTTTTCCTTGCTCAACCACCTCGC
516	Chr2_1MB	chr2	191167750	191167790	TAGTACCAAACTATGGACTAGAGAGAAGGACAGAGAACCCC	42.59	Dp7	TATTCGTATCGG			CACCTTGGCTCACCTCTGCT	TCCTTGCTCAACCACCTCGC	CACCTTGGCTCACCTCTGCTTTTTtattcgtatcggTTTTTAGTACCAAACTATGGACTAGAGAGAAGGACAGAGAACCCCTTTTtattcgtatcggTTTTTCCTTGCTCAACCACCTCGC
517	Chr2_1MB	chr2	191167798	191167839	GAGCAACAGACAAACAGTAGAGTGGTTATAAAGAAGCTGTGT	42.12	Dp7	TATTCGTATCGG			CACCTTGGCTCACCTCTGCT	TCCTTGCTCAACCACCTCGC	CACCTTGGCTCACCTCTGCTTTTTtattcgtatcggTTTTGAGCAACAGACAAACAGTAGAGTGGTTATAAAGAAGCTGTGTTTTTtattcgtatcggTTTTTCCTTGCTCAACCACCTCGC
518	Chr2_1MB	chr2	191167863	191167903	TACTTCACAGAGTACTTGATGAATTGGTTGAAGCCTTTGCT	42.16	Dp7	TATTCGTATCGG			CACCTTGGCTCACCTCTGCT	TCCTTGCTCAACCACCTCGC	CACCTTGGCTCACCTCTGCTTTTTtattcgtatcggTTTTTACTTCACAGAGTACTTGATGAATTGGTTGAAGCCTTTGCTTTTTtattcgtatcggTTTTTCCTTGCTCAACCACCTCGC
519	Chr2_1MB	chr2	191167905	191167946	GGTTACATCTGTTACTCTTTAGCGTTTCTTGGGGAACTAAGG	42.07	Dp7	TATTCGTATCGG			CACCTTGGCTCACCTCTGCT	TCCTTGCTCAACCACCTCGC	CACCTTGGCTCACCTCTGCTTTTTtattcgtatcggTTTTGGTTACATCTGTTACTCTTTAGCGTTTCTTGGGGAACTAAGGTTTTtattcgtatcggTTTTTCCTTGCTCAACCACCTCGC
520	Chr2_1MB	chr2	191167948	191167983	AGTGCCAGGACACTGGGAAAAGAGCCAGCATAAAAT	44.31	Dp7	TATTCGTATCGG			CACCTTGGCTCACCTCTGCT	TCCTTGCTCAACCACCTCGC	CACCTTGGCTCACCTCTGCTTTTTtattcgtatcggTTTTAGTGCCAGGACACTGGGAAAAGAGCCAGCATAAAATTTTTtattcgtatcggTTTTTCCTTGCTCAACCACCTCGC
521	Chr2_1MB	chr2	191168093	191168134	GAACAAGATACTGACTTCACATGAACAACATTTCCCGTCAGA	42.27	Dp7	TATTCGTATCGG			CACCTTGGCTCACCTCTGCT	TCCTTGCTCAACCACCTCGC	CACCTTGGCTCACCTCTGCTTTTTtattcgtatcggTTTTGAACAAGATACTGACTTCACATGAACAACATTTCCCGTCAGATTTTtattcgtatcggTTTTTCCTTGCTCAACCACCTCGC
522	Chr2_1MB	chr2	191168162	191168202	AAGGATAGGTAAATTGTATCTGTGGATTAGAGCTGGGACCA	42.1	Dp7	TATTCGTATCGG			CACCTTGGCTCACCTCTGCT	TCCTTGCTCAACCACCTCGC	CACCTTGGCTCACCTCTGCTTTTTtattcgtatcggTTTTAAGGATAGGTAAATTGTATCTGTGGATTAGAGCTGGGACCATTTTtattcgtatcggTTTTTCCTTGCTCAACCACCTCGC
523	Chr2_1MB	chr2	191168204	191168239	AGGTATCTGGGAGCACAGATACAGAGCTAAGCCTAA	42.25	Dp7	TATTCGTATCGG			CACCTTGGCTCACCTCTGCT	TCCTTGCTCAACCACCTCGC	CACCTTGGCTCACCTCTGCTTTTTtattcgtatcggTTTTAGGTATCTGGGAGCACAGATACAGAGCTAAGCCTAATTTTtattcgtatcggTTTTTCCTTGCTCAACCACCTCGC
524	Chr2_1MB	chr2	191168241	191168276	AAACCATGGCAAGACTGGAGTCTCAAAGCAGGAACA	44.16	Dp7	TATTCGTATCGG			CACCTTGGCTCACCTCTGCT	TCCTTGCTCAACCACCTCGC	CACCTTGGCTCACCTCTGCTTTTTtattcgtatcggTTTTAAACCATGGCAAGACTGGAGTCTCAAAGCAGGAACATTTTtattcgtatcggTTTTTCCTTGCTCAACCACCTCGC
525	Chr2_1MB	chr2	191168278	191168313	AGGAGGTAGAGGTCAGAGATGGGGACAGACCTGGAA	45.72	Dp7	TATTCGTATCGG			CACCTTGGCTCACCTCTGCT	TCCTTGCTCAACCACCTCGC	CACCTTGGCTCACCTCTGCTTTTTtattcgtatcggTTTTAGGAGGTAGAGGTCAGAGATGGGGACAGACCTGGAATTTTtattcgtatcggTTTTTCCTTGCTCAACCACCTCGC
526	Chr2_1MB	chr2	191168315	191168351	CAGGGGCCTAATGCCCAGATAATAAGATGATGTAGGG	42.12	Dp7	TATTCGTATCGG			CACCTTGGCTCACCTCTGCT	TCCTTGCTCAACCACCTCGC	CACCTTGGCTCACCTCTGCTTTTTtattcgtatcggTTTTCAGGGGCCTAATGCCCAGATAATAAGATGATGTAGGGTTTTtattcgtatcggTTTTTCCTTGCTCAACCACCTCGC
527	Chr2_1MB	chr2	191168692	191168732	TTGAATTTCCAGGCATGAGCCTGTGAAGATTGTTTAATTCC	42.05	Dp7	TATTCGTATCGG			CACCTTGGCTCACCTCTGCT	TCCTTGCTCAACCACCTCGC	CACCTTGGCTCACCTCTGCTTTTTtattcgtatcggTTTTTTGAATTTCCAGGCATGAGCCTGTGAAGATTGTTTAATTCCTTTTtattcgtatcggTTTTTCCTTGCTCAACCACCTCGC
528	Chr2_1MB	chr2	191168734	191168770	TTGAGAACCTGAGCCCATCATTCAAAGAACTGTCACT	42.36	Dp7	TATTCGTATCGG			CACCTTGGCTCACCTCTGCT	TCCTTGCTCAACCACCTCGC	CACCTTGGCTCACCTCTGCTTTTTtattcgtatcggTTTTTTGAGAACCTGAGCCCATCATTCAAAGAACTGTCACTTTTTtattcgtatcggTTTTTCCTTGCTCAACCACCTCGC
529	Chr2_1MB	chr2	191169125	191169166	AAAACTTACAGTTGCAGCCTTGATTAAAGACCTCAGGTTTCC	42.78	Dp7	TATTCGTATCGG			CACCTTGGCTCACCTCTGCT	TCCTTGCTCAACCACCTCGC	CACCTTGGCTCACCTCTGCTTTTTtattcgtatcggTTTTAAAACTTACAGTTGCAGCCTTGATTAAAGACCTCAGGTTTCCTTTTtattcgtatcggTTTTTCCTTGCTCAACCACCTCGC
530	Chr2_1MB	chr2	191169206	191169246	ATATTGCTGCTAATCAGTGCCCTGTTCTTACCAACTAAAGG	42.31	Dp7	TATTCGTATCGG			CACCTTGGCTCACCTCTGCT	TCCTTGCTCAACCACCTCGC	CACCTTGGCTCACCTCTGCTTTTTtattcgtatcggTTTTATATTGCTGCTAATCAGTGCCCTGTTCTTACCAACTAAAGGTTTTtattcgtatcggTTTTTCCTTGCTCAACCACCTCGC
531	Chr2_1MB	chr2	191169250	191169291	TATCTTTTATCTGCAACTTCGTTTGTGTCATGTCCAGAAGCA	42.31	Dp7	TATTCGTATCGG			CACCTTGGCTCACCTCTGCT	TCCTTGCTCAACCACCTCGC	CACCTTGGCTCACCTCTGCTTTTTtattcgtatcggTTTTTATCTTTTATCTGCAACTTCGTTTGTGTCATGTCCAGAAGCATTTTtattcgtatcggTTTTTCCTTGCTCAACCACCTCGC
532	Chr2_1MB	chr2	191169383	191169423	AAATGTTACTCTTGAACTACCATCACACCCACTTACTGTGG	42.01	Dp7	TATTCGTATCGG			CACCTTGGCTCACCTCTGCT	TCCTTGCTCAACCACCTCGC	CACCTTGGCTCACCTCTGCTTTTTtattcgtatcggTTTTAAATGTTACTCTTGAACTACCATCACACCCACTTACTGTGGTTTTtattcgtatcggTTTTTCCTTGCTCAACCACCTCGC
533	Chr2_1MB	chr2	191169566	191169607	CCTTACAGCTATATAGGGGTGCCTATAAGATGAGTCAATGGG	42.24	Dp7	TATTCGTATCGG			CACCTTGGCTCACCTCTGCT	TCCTTGCTCAACCACCTCGC	CACCTTGGCTCACCTCTGCTTTTTtattcgtatcggTTTTCCTTACAGCTATATAGGGGTGCCTATAAGATGAGTCAATGGGTTTTtattcgtatcggTTTTTCCTTGCTCAACCACCTCGC
534	Chr2_1MB	chr2	191169629	191169670	TATTCAGCAAGTTATAGAGTGCCAACATTGAACAATGAGCCA	42.32	Dp7	TATTCGTATCGG			CACCTTGGCTCACCTCTGCT	TCCTTGCTCAACCACCTCGC	CACCTTGGCTCACCTCTGCTTTTTtattcgtatcggTTTTTATTCAGCAAGTTATAGAGTGCCAACATTGAACAATGAGCCATTTTtattcgtatcggTTTTTCCTTGCTCAACCACCTCGC
535	Chr2_1MB	chr2	191169674	191169715	TAGGTTAAAATCAGGTAAAATACCAGCTTGTGCAAGAGGTGT	42.03	Dp7	TATTCGTATCGG			CACCTTGGCTCACCTCTGCT	TCCTTGCTCAACCACCTCGC	CACCTTGGCTCACCTCTGCTTTTTtattcgtatcggTTTTTAGGTTAAAATCAGGTAAAATACCAGCTTGTGCAAGAGGTGTTTTTtattcgtatcggTTTTTCCTTGCTCAACCACCTCGC
536	Chr2_1MB	chr2	191169717	191169752	CCTGCCATCACATTTGAACCCAATTGCTGGAAGAGA	43.51	Dp7	TATTCGTATCGG			CACCTTGGCTCACCTCTGCT	TCCTTGCTCAACCACCTCGC	CACCTTGGCTCACCTCTGCTTTTTtattcgtatcggTTTTCCTGCCATCACATTTGAACCCAATTGCTGGAAGAGATTTTtattcgtatcggTTTTTCCTTGCTCAACCACCTCGC
537	Chr2_1MB	chr2	191169826	191169867	TAAGAAAGACTGAGTGAAGAAGATGGACCCTAAAAGAACGGT	42.31	Dp7	TATTCGTATCGG			CACCTTGGCTCACCTCTGCT	TCCTTGCTCAACCACCTCGC	CACCTTGGCTCACCTCTGCTTTTTtattcgtatcggTTTTTAAGAAAGACTGAGTGAAGAAGATGGACCCTAAAAGAACGGTTTTTtattcgtatcggTTTTTCCTTGCTCAACCACCTCGC
538	Chr2_1MB	chr2	191169898	191169939	ATAAGTGAAGAGAAAGACATAAGTACGGGCTGAATAGGCAGG	42.57	Dp7	TATTCGTATCGG			CACCTTGGCTCACCTCTGCT	TCCTTGCTCAACCACCTCGC	CACCTTGGCTCACCTCTGCTTTTTtattcgtatcggTTTTATAAGTGAAGAGAAAGACATAAGTACGGGCTGAATAGGCAGGTTTTtattcgtatcggTTTTTCCTTGCTCAACCACCTCGC
539	Chr2_1MB	chr2	191169941	191169977	AAACCCAGTGTGTATTCAGGGAAGGTCAAACAGAACA	42.49	Dp7	TATTCGTATCGG			CACCTTGGCTCACCTCTGCT	TCCTTGCTCAACCACCTCGC	CACCTTGGCTCACCTCTGCTTTTTtattcgtatcggTTTTAAACCCAGTGTGTATTCAGGGAAGGTCAAACAGAACATTTTtattcgtatcggTTTTTCCTTGCTCAACCACCTCGC
540	Chr2_1MB	chr2	191169979	191170017	ATTGGCAGGAGCAGAAGCTTCATACTGGAAAATAGAAGC	42.76	Dp7	TATTCGTATCGG			CACCTTGGCTCACCTCTGCT	TCCTTGCTCAACCACCTCGC	CACCTTGGCTCACCTCTGCTTTTTtattcgtatcggTTTTATTGGCAGGAGCAGAAGCTTCATACTGGAAAATAGAAGCTTTTtattcgtatcggTTTTTCCTTGCTCAACCACCTCGC
541	Chr2_1MB	chr2	191170019	191170057	GGTAAAGCTGGTGATGCGTGGAAGTGCTGTGGTGTTTTA	45.63	Dp9	CGATCGGTATAC			CACCTTGGCTCACCTCTGCT	TCCTTGCTCAACCACCTCGC	CACCTTGGCTCACCTCTGCTTTTTcgatcggtatacTTTTGGTAAAGCTGGTGATGCGTGGAAGTGCTGTGGTGTTTTATTTTcgatcggtatacTTTTTCCTTGCTCAACCACCTCGC
542	Chr2_1MB	chr2	191170059	191170096	ATGCGAGGTGCCTGAGTTTGAAGTATTTCTACGATTCA	42.23	Dp9	CGATCGGTATAC			CACCTTGGCTCACCTCTGCT	TCCTTGCTCAACCACCTCGC	CACCTTGGCTCACCTCTGCTTTTTcgatcggtatacTTTTATGCGAGGTGCCTGAGTTTGAAGTATTTCTACGATTCATTTTcgatcggtatacTTTTTCCTTGCTCAACCACCTCGC
543	Chr2_1MB	chr2	191170098	191170134	TTGCCACTCCCTTGTCATTCTTAGCCACTCCAGCCTA	45.79	Dp9	CGATCGGTATAC			CACCTTGGCTCACCTCTGCT	TCCTTGCTCAACCACCTCGC	CACCTTGGCTCACCTCTGCTTTTTcgatcggtatacTTTTTTGCCACTCCCTTGTCATTCTTAGCCACTCCAGCCTATTTTcgatcggtatacTTTTTCCTTGCTCAACCACCTCGC
544	Chr2_1MB	chr2	191170136	191170176	CCTCAAGCTGCTGCCAACATGATTCCTCTAAAAGATAAAGT	42.56	Dp9	CGATCGGTATAC			CACCTTGGCTCACCTCTGCT	TCCTTGCTCAACCACCTCGC	CACCTTGGCTCACCTCTGCTTTTTcgatcggtatacTTTTCCTCAAGCTGCTGCCAACATGATTCCTCTAAAAGATAAAGTTTTTcgatcggtatacTTTTTCCTTGCTCAACCACCTCGC
545	Chr2_1MB	chr2	191170184	191170225	TAACTCCTCTGTTGAGGATTTCTCAGTGGATTTTAGAAGGGT	42.16	Dp9	CGATCGGTATAC			CACCTTGGCTCACCTCTGCT	TCCTTGCTCAACCACCTCGC	CACCTTGGCTCACCTCTGCTTTTTcgatcggtatacTTTTTAACTCCTCTGTTGAGGATTTCTCAGTGGATTTTAGAAGGGTTTTTcgatcggtatacTTTTTCCTTGCTCAACCACCTCGC
546	Chr2_1MB	chr2	191170253	191170288	GGGGTCTATGAGACTGTTCAGAACTGAGCACCAAGA	43.16	Dp9	CGATCGGTATAC			CACCTTGGCTCACCTCTGCT	TCCTTGCTCAACCACCTCGC	CACCTTGGCTCACCTCTGCTTTTTcgatcggtatacTTTTGGGGTCTATGAGACTGTTCAGAACTGAGCACCAAGATTTTcgatcggtatacTTTTTCCTTGCTCAACCACCTCGC
547	Chr2_1MB	chr2	191170334	191170369	CCCTGCCTGGTCTCATAGGGAGCTGGATAAACAAGA	44.49	Dp9	CGATCGGTATAC			CACCTTGGCTCACCTCTGCT	TCCTTGCTCAACCACCTCGC	CACCTTGGCTCACCTCTGCTTTTTcgatcggtatacTTTTCCCTGCCTGGTCTCATAGGGAGCTGGATAAACAAGATTTTcgatcggtatacTTTTTCCTTGCTCAACCACCTCGC
548	Chr2_1MB	chr2	191170371	191170406	CCCTCTTTGATCCAAGCAATGGTCTCAGACAGAGGT	43.61	Dp9	CGATCGGTATAC			CACCTTGGCTCACCTCTGCT	TCCTTGCTCAACCACCTCGC	CACCTTGGCTCACCTCTGCTTTTTcgatcggtatacTTTTCCCTCTTTGATCCAAGCAATGGTCTCAGACAGAGGTTTTTcgatcggtatacTTTTTCCTTGCTCAACCACCTCGC
549	Chr2_1MB	chr2	191170408	191170443	AAATTGCACCTGGCAACCCATTATGCGATGGCAAAT	44.42	Dp9	CGATCGGTATAC			CACCTTGGCTCACCTCTGCT	TCCTTGCTCAACCACCTCGC	CACCTTGGCTCACCTCTGCTTTTTcgatcggtatacTTTTAAATTGCACCTGGCAACCCATTATGCGATGGCAAATTTTTcgatcggtatacTTTTTCCTTGCTCAACCACCTCGC
550	Chr2_1MB	chr2	191170445	191170480	ATGGCAAACAGGCTGAGAGATCTCTGGGTTCTGATT	43.53	Dp9	CGATCGGTATAC			CACCTTGGCTCACCTCTGCT	TCCTTGCTCAACCACCTCGC	CACCTTGGCTCACCTCTGCTTTTTcgatcggtatacTTTTATGGCAAACAGGCTGAGAGATCTCTGGGTTCTGATTTTTTcgatcggtatacTTTTTCCTTGCTCAACCACCTCGC
551	Chr2_1MB	chr2	191170482	191170522	AATTCCAGGACACTTACACAGTGGAATTTGATGTTACTGGC	42.63	Dp9	CGATCGGTATAC			CACCTTGGCTCACCTCTGCT	TCCTTGCTCAACCACCTCGC	CACCTTGGCTCACCTCTGCTTTTTcgatcggtatacTTTTAATTCCAGGACACTTACACAGTGGAATTTGATGTTACTGGCTTTTcgatcggtatacTTTTTCCTTGCTCAACCACCTCGC
552	Chr2_1MB	chr2	191170835	191170876	GGGATTTTAAACCAGTTCTATTCAATGCCACTTCTTCTGCAC	42.05	Dp9	CGATCGGTATAC			CACCTTGGCTCACCTCTGCT	TCCTTGCTCAACCACCTCGC	CACCTTGGCTCACCTCTGCTTTTTcgatcggtatacTTTTGGGATTTTAAACCAGTTCTATTCAATGCCACTTCTTCTGCACTTTTcgatcggtatacTTTTTCCTTGCTCAACCACCTCGC
553	Chr2_1MB	chr2	191170912	191170953	GTAGAATTTGTAAATGACAGAAGCTGAGAAGTGCAAGGACCC	42.62	Dp9	CGATCGGTATAC			CACCTTGGCTCACCTCTGCT	TCCTTGCTCAACCACCTCGC	CACCTTGGCTCACCTCTGCTTTTTcgatcggtatacTTTTGTAGAATTTGTAAATGACAGAAGCTGAGAAGTGCAAGGACCCTTTTcgatcggtatacTTTTTCCTTGCTCAACCACCTCGC
554	Chr2_1MB	chr2	191170955	191170994	GACTCATCTACAATATCTACTTCCTGGCCGTGACTCATCA	42.26	Dp9	CGATCGGTATAC			CACCTTGGCTCACCTCTGCT	TCCTTGCTCAACCACCTCGC	CACCTTGGCTCACCTCTGCTTTTTcgatcggtatacTTTTGACTCATCTACAATATCTACTTCCTGGCCGTGACTCATCATTTTcgatcggtatacTTTTTCCTTGCTCAACCACCTCGC
555	Chr2_1MB	chr2	191171046	191171087	ACTTTTCAAATCTTCTCTCATCCCCTTGAGTCTATGATCCCT	42.14	Dp9	CGATCGGTATAC			CACCTTGGCTCACCTCTGCT	TCCTTGCTCAACCACCTCGC	CACCTTGGCTCACCTCTGCTTTTTcgatcggtatacTTTTACTTTTCAAATCTTCTCTCATCCCCTTGAGTCTATGATCCCTTTTTcgatcggtatacTTTTTCCTTGCTCAACCACCTCGC
556	Chr2_1MB	chr2	191171183	191171221	TAGTGATATGTTCCTGTTTCCCTAAAACACCACGAGCAA	42.02	Dp9	CGATCGGTATAC			CACCTTGGCTCACCTCTGCT	TCCTTGCTCAACCACCTCGC	CACCTTGGCTCACCTCTGCTTTTTcgatcggtatacTTTTTAGTGATATGTTCCTGTTTCCCTAAAACACCACGAGCAATTTTcgatcggtatacTTTTTCCTTGCTCAACCACCTCGC
557	Chr2_1MB	chr2	191171298	191171333	AAAACCAACAAAATTTGGCCCTAGCCCATCTGAAGT	42.33	Dp9	CGATCGGTATAC			CACCTTGGCTCACCTCTGCT	TCCTTGCTCAACCACCTCGC	CACCTTGGCTCACCTCTGCTTTTTcgatcggtatacTTTTAAAACCAACAAAATTTGGCCCTAGCCCATCTGAAGTTTTTcgatcggtatacTTTTTCCTTGCTCAACCACCTCGC
558	Chr2_1MB	chr2	191171335	191171370	TCAGCCAGATTTGCATTTAGTTCCCCAGACCAAAGT	42.88	Dp9	CGATCGGTATAC			CACCTTGGCTCACCTCTGCT	TCCTTGCTCAACCACCTCGC	CACCTTGGCTCACCTCTGCTTTTTcgatcggtatacTTTTTCAGCCAGATTTGCATTTAGTTCCCCAGACCAAAGTTTTTcgatcggtatacTTTTTCCTTGCTCAACCACCTCGC
559	Chr2_1MB	chr2	191171372	191171407	GGAGAAGCAGTTAGCTGGTTACAAGCCCTTCACAGT	43.96	Dp9	CGATCGGTATAC			CACCTTGGCTCACCTCTGCT	TCCTTGCTCAACCACCTCGC	CACCTTGGCTCACCTCTGCTTTTTcgatcggtatacTTTTGGAGAAGCAGTTAGCTGGTTACAAGCCCTTCACAGTTTTTcgatcggtatacTTTTTCCTTGCTCAACCACCTCGC
560	Chr2_1MB	chr2	191171415	191171456	AACAATGAATGGAGGGCTTCAAAATCAAAACCATACGTTTGG	42.49	Dp9	CGATCGGTATAC			CACCTTGGCTCACCTCTGCT	TCCTTGCTCAACCACCTCGC	CACCTTGGCTCACCTCTGCTTTTTcgatcggtatacTTTTAACAATGAATGGAGGGCTTCAAAATCAAAACCATACGTTTGGTTTTcgatcggtatacTTTTTCCTTGCTCAACCACCTCGC
561	Chr2_1MB	chr2	191171458	191171495	AGGAAACAGCTCCAACTGGTGCTTGATTACTAACTAGG	42.14	Dp9	CGATCGGTATAC			CACCTTGGCTCACCTCTGCT	TCCTTGCTCAACCACCTCGC	CACCTTGGCTCACCTCTGCTTTTTcgatcggtatacTTTTAGGAAACAGCTCCAACTGGTGCTTGATTACTAACTAGGTTTTcgatcggtatacTTTTTCCTTGCTCAACCACCTCGC
562	Chr2_1MB	chr2	191171499	191171539	TCTGCTTCTAACATGATTAGGACAAACACAGAAAACCCTGT	42.03	Dp9	CGATCGGTATAC			CACCTTGGCTCACCTCTGCT	TCCTTGCTCAACCACCTCGC	CACCTTGGCTCACCTCTGCTTTTTcgatcggtatacTTTTTCTGCTTCTAACATGATTAGGACAAACACAGAAAACCCTGTTTTTcgatcggtatacTTTTTCCTTGCTCAACCACCTCGC
563	Chr2_1MB	chr2	191171541	191171576	GGGTTTGAACTGATGGACTGATGTTTCCCTCCCAGG	44.28	Dp9	CGATCGGTATAC			CACCTTGGCTCACCTCTGCT	TCCTTGCTCAACCACCTCGC	CACCTTGGCTCACCTCTGCTTTTTcgatcggtatacTTTTGGGTTTGAACTGATGGACTGATGTTTCCCTCCCAGGTTTTcgatcggtatacTTTTTCCTTGCTCAACCACCTCGC
564	Chr2_1MB	chr2	191171581	191171622	AAAAGAGCAGTATCCAATGGCATTGAATCACTGTGATTCTGG	42.78	Dp9	CGATCGGTATAC			CACCTTGGCTCACCTCTGCT	TCCTTGCTCAACCACCTCGC	CACCTTGGCTCACCTCTGCTTTTTcgatcggtatacTTTTAAAAGAGCAGTATCCAATGGCATTGAATCACTGTGATTCTGGTTTTcgatcggtatacTTTTTCCTTGCTCAACCACCTCGC
565	Chr2_1MB	chr2	191171649	191171684	GGGGTTCTCATTTCTATGCCACACAGTGAGCCCTTC	44.38	Dp9	CGATCGGTATAC			CACCTTGGCTCACCTCTGCT	TCCTTGCTCAACCACCTCGC	CACCTTGGCTCACCTCTGCTTTTTcgatcggtatacTTTTGGGGTTCTCATTTCTATGCCACACAGTGAGCCCTTCTTTTcgatcggtatacTTTTTCCTTGCTCAACCACCTCGC
566	Chr2_1MB	chr2	191171686	191171722	CTTTCTCAGGAATCCTCTCCAGAGAGAGAGGCTTTGT	42.68	Dp9	CGATCGGTATAC			CACCTTGGCTCACCTCTGCT	TCCTTGCTCAACCACCTCGC	CACCTTGGCTCACCTCTGCTTTTTcgatcggtatacTTTTCTTTCTCAGGAATCCTCTCCAGAGAGAGAGGCTTTGTTTTTcgatcggtatacTTTTTCCTTGCTCAACCACCTCGC
567	Chr2_1MB	chr2	191171724	191171765	TAGAATTTTCCTGAATGCAATGAATGTCAGCACATTCCCAGC	43.18	Dp9	CGATCGGTATAC			CACCTTGGCTCACCTCTGCT	TCCTTGCTCAACCACCTCGC	CACCTTGGCTCACCTCTGCTTTTTcgatcggtatacTTTTTAGAATTTTCCTGAATGCAATGAATGTCAGCACATTCCCAGCTTTTcgatcggtatacTTTTTCCTTGCTCAACCACCTCGC
568	Chr2_1MB	chr2	191171769	191171810	AATGTGCATTCTATTCTTATCAAGTGAAACTGACCTCCCTGC	42.34	Dp9	CGATCGGTATAC			CACCTTGGCTCACCTCTGCT	TCCTTGCTCAACCACCTCGC	CACCTTGGCTCACCTCTGCTTTTTcgatcggtatacTTTTAATGTGCATTCTATTCTTATCAAGTGAAACTGACCTCCCTGCTTTTcgatcggtatacTTTTTCCTTGCTCAACCACCTCGC
569	Chr2_1MB	chr2	191171852	191171893	TGATGCAGGTTTCTAGATGAATTGCACTAGAATTTGCATCCA	42.37	Dp9	CGATCGGTATAC			CACCTTGGCTCACCTCTGCT	TCCTTGCTCAACCACCTCGC	CACCTTGGCTCACCTCTGCTTTTTcgatcggtatacTTTTTGATGCAGGTTTCTAGATGAATTGCACTAGAATTTGCATCCATTTTcgatcggtatacTTTTTCCTTGCTCAACCACCTCGC
570	Chr2_1MB	chr2	191171895	191171932	TCCAGATGGCAAATATGTACCTCTGGAATCTCCTCACC	42.9	Dp9	CGATCGGTATAC			CACCTTGGCTCACCTCTGCT	TCCTTGCTCAACCACCTCGC	CACCTTGGCTCACCTCTGCTTTTTcgatcggtatacTTTTTCCAGATGGCAAATATGTACCTCTGGAATCTCCTCACCTTTTcgatcggtatacTTTTTCCTTGCTCAACCACCTCGC
571	Chr2_1MB	chr2	191171934	191171971	TTAGGAAAGAGGTCATGTGCTAGCTTGCAAGAATGAGG	42.47	Dp9	CGATCGGTATAC			CACCTTGGCTCACCTCTGCT	TCCTTGCTCAACCACCTCGC	CACCTTGGCTCACCTCTGCTTTTTcgatcggtatacTTTTTTAGGAAAGAGGTCATGTGCTAGCTTGCAAGAATGAGGTTTTcgatcggtatacTTTTTCCTTGCTCAACCACCTCGC
572	Chr2_1MB	chr2	191171982	191172022	TAGTTGGCTTACAATCAAATCTGTGTCCCACAAAATGCTCT	42.51	Dp9	CGATCGGTATAC			CACCTTGGCTCACCTCTGCT	TCCTTGCTCAACCACCTCGC	CACCTTGGCTCACCTCTGCTTTTTcgatcggtatacTTTTTAGTTGGCTTACAATCAAATCTGTGTCCCACAAAATGCTCTTTTTcgatcggtatacTTTTTCCTTGCTCAACCACCTCGC
573	Chr2_1MB	chr2	191172024	191172059	TCCAGACTAGCCTCTCTCCTTTTAGTTGGCAGCGAT	44.17	Dp9	CGATCGGTATAC			CACCTTGGCTCACCTCTGCT	TCCTTGCTCAACCACCTCGC	CACCTTGGCTCACCTCTGCTTTTTcgatcggtatacTTTTTCCAGACTAGCCTCTCTCCTTTTAGTTGGCAGCGATTTTTcgatcggtatacTTTTTCCTTGCTCAACCACCTCGC
574	Chr2_1MB	chr2	191172061	191172102	CTCTCCTTCCTACTCATTTTCCATCTGATACCATGTGACTCA	42.17	Dp9	CGATCGGTATAC			CACCTTGGCTCACCTCTGCT	TCCTTGCTCAACCACCTCGC	CACCTTGGCTCACCTCTGCTTTTTcgatcggtatacTTTTCTCTCCTTCCTACTCATTTTCCATCTGATACCATGTGACTCATTTTcgatcggtatacTTTTTCCTTGCTCAACCACCTCGC
575	Chr2_1MB	chr2	191172163	191172201	TTTTCAGCCAATGGAAGCAACCAGGATTCATAAGAGTCT	42.47	Dp9	CGATCGGTATAC			CACCTTGGCTCACCTCTGCT	TCCTTGCTCAACCACCTCGC	CACCTTGGCTCACCTCTGCTTTTTcgatcggtatacTTTTTTTTCAGCCAATGGAAGCAACCAGGATTCATAAGAGTCTTTTTcgatcggtatacTTTTTCCTTGCTCAACCACCTCGC
576	Chr2_1MB	chr2	191172203	191172244	CAAGTTGATGTTCAATAGGCCCCTGAATCATGCTTATTCACA	42.67	Dp9	CGATCGGTATAC			CACCTTGGCTCACCTCTGCT	TCCTTGCTCAACCACCTCGC	CACCTTGGCTCACCTCTGCTTTTTcgatcggtatacTTTTCAAGTTGATGTTCAATAGGCCCCTGAATCATGCTTATTCACATTTTcgatcggtatacTTTTTCCTTGCTCAACCACCTCGC
577	Chr2_1MB	chr2	191172246	191172286	ATTTCCAAGTTAATTGCCCTGATACATGCTACTGAGCTTCT	42.07	Dp9	CGATCGGTATAC			CACCTTGGCTCACCTCTGCT	TCCTTGCTCAACCACCTCGC	CACCTTGGCTCACCTCTGCTTTTTcgatcggtatacTTTTATTTCCAAGTTAATTGCCCTGATACATGCTACTGAGCTTCTTTTTcgatcggtatacTTTTTCCTTGCTCAACCACCTCGC
578	Chr2_1MB	chr2	191172320	191172361	CACTGTCAAAAGGAATACAGTACGCAAAATAAAAGCTGGTCC	42.06	Dp9	CGATCGGTATAC			CACCTTGGCTCACCTCTGCT	TCCTTGCTCAACCACCTCGC	CACCTTGGCTCACCTCTGCTTTTTcgatcggtatacTTTTCACTGTCAAAAGGAATACAGTACGCAAAATAAAAGCTGGTCCTTTTcgatcggtatacTTTTTCCTTGCTCAACCACCTCGC
579	Chr2_1MB	chr2	191172367	191172407	TTGTGTGCATTTCTGCATCAGAGTGATTGTTTCAACATTGA	42.15	Dp9	CGATCGGTATAC			CACCTTGGCTCACCTCTGCT	TCCTTGCTCAACCACCTCGC	CACCTTGGCTCACCTCTGCTTTTTcgatcggtatacTTTTTTGTGTGCATTTCTGCATCAGAGTGATTGTTTCAACATTGATTTTcgatcggtatacTTTTTCCTTGCTCAACCACCTCGC
580	Chr2_1MB	chr2	191172424	191172459	CCCCAAAGCTTTGTTGGAAGCGCTAAGTGGTTCAGG	45.33	Dp9	CGATCGGTATAC			CACCTTGGCTCACCTCTGCT	TCCTTGCTCAACCACCTCGC	CACCTTGGCTCACCTCTGCTTTTTcgatcggtatacTTTTCCCCAAAGCTTTGTTGGAAGCGCTAAGTGGTTCAGGTTTTcgatcggtatacTTTTTCCTTGCTCAACCACCTCGC
581	Chr2_1MB	chr2	191172557	191172598	TGTATCAAGGAAGTCCAAATACTCACATGGACAAATAGCTGC	42.18	Dp9	CGATCGGTATAC			CACCTTGGCTCACCTCTGCT	TCCTTGCTCAACCACCTCGC	CACCTTGGCTCACCTCTGCTTTTTcgatcggtatacTTTTTGTATCAAGGAAGTCCAAATACTCACATGGACAAATAGCTGCTTTTcgatcggtatacTTTTTCCTTGCTCAACCACCTCGC
582	Chr2_1MB	chr2	191172600	191172635	CCACTTCATTCGCCCTTCTTTGCATCCCAGAACTGT	44.64	Dp9	CGATCGGTATAC			CACCTTGGCTCACCTCTGCT	TCCTTGCTCAACCACCTCGC	CACCTTGGCTCACCTCTGCTTTTTcgatcggtatacTTTTCCACTTCATTCGCCCTTCTTTGCATCCCAGAACTGTTTTTcgatcggtatacTTTTTCCTTGCTCAACCACCTCGC
583	Chr2_1MB	chr2	191172649	191172684	CTCTGCTGAGGTTACCATGGAGCTGTGGGGAAAATT	44.14	Dp9	CGATCGGTATAC			CACCTTGGCTCACCTCTGCT	TCCTTGCTCAACCACCTCGC	CACCTTGGCTCACCTCTGCTTTTTcgatcggtatacTTTTCTCTGCTGAGGTTACCATGGAGCTGTGGGGAAAATTTTTTcgatcggtatacTTTTTCCTTGCTCAACCACCTCGC
584	Chr2_1MB	chr2	191172686	191172721	TGTTTGGAGCTTTCAGAGGATCTGTGGGGATAAACG	42.63	Dp9	CGATCGGTATAC			CACCTTGGCTCACCTCTGCT	TCCTTGCTCAACCACCTCGC	CACCTTGGCTCACCTCTGCTTTTTcgatcggtatacTTTTTGTTTGGAGCTTTCAGAGGATCTGTGGGGATAAACGTTTTcgatcggtatacTTTTTCCTTGCTCAACCACCTCGC
585	Chr2_1MB	chr2	191172734	191172769	AAAACCTGAAAATCTAGGGGCTGGCTCTGGGTTGGG	45.64	Dp9	CGATCGGTATAC			CACCTTGGCTCACCTCTGCT	TCCTTGCTCAACCACCTCGC	CACCTTGGCTCACCTCTGCTTTTTcgatcggtatacTTTTAAAACCTGAAAATCTAGGGGCTGGCTCTGGGTTGGGTTTTcgatcggtatacTTTTTCCTTGCTCAACCACCTCGC
586	Chr2_1MB	chr2	191172797	191172832	CCCAGCAGTGTCCTGGCTCCCTCATTACCTGAAATT	45.26	Dp9	CGATCGGTATAC			CACCTTGGCTCACCTCTGCT	TCCTTGCTCAACCACCTCGC	CACCTTGGCTCACCTCTGCTTTTTcgatcggtatacTTTTCCCAGCAGTGTCCTGGCTCCCTCATTACCTGAAATTTTTTcgatcggtatacTTTTTCCTTGCTCAACCACCTCGC
587	Chr2_1MB	chr2	191172834	191172873	CACAAATTTAGTTCAAGACAACGCACATTTGCTGTGTCCT	42.55	Dp9	CGATCGGTATAC			CACCTTGGCTCACCTCTGCT	TCCTTGCTCAACCACCTCGC	CACCTTGGCTCACCTCTGCTTTTTcgatcggtatacTTTTCACAAATTTAGTTCAAGACAACGCACATTTGCTGTGTCCTTTTTcgatcggtatacTTTTTCCTTGCTCAACCACCTCGC
588	Chr2_1MB	chr2	191172939	191172978	AGATAACTCTGCCTGAAAGAGGTGAAAAGGCATTACTGAG	42.01	Dp9	CGATCGGTATAC			CACCTTGGCTCACCTCTGCT	TCCTTGCTCAACCACCTCGC	CACCTTGGCTCACCTCTGCTTTTTcgatcggtatacTTTTAGATAACTCTGCCTGAAAGAGGTGAAAAGGCATTACTGAGTTTTcgatcggtatacTTTTTCCTTGCTCAACCACCTCGC
589	Chr2_1MB	chr2	191172983	191173019	TTTTGAGCCAGATTTTGAAGGCAGGATGGAAGATTGC	42.51	Dp9	CGATCGGTATAC			CACCTTGGCTCACCTCTGCT	TCCTTGCTCAACCACCTCGC	CACCTTGGCTCACCTCTGCTTTTTcgatcggtatacTTTTTTTTGAGCCAGATTTTGAAGGCAGGATGGAAGATTGCTTTTcgatcggtatacTTTTTCCTTGCTCAACCACCTCGC
590	Chr2_1MB	chr2	191173021	191173060	AAATGCAGAAGAGAAAGCCAAGGGAATCCCATTTACAAAG	42.01	Dp9	CGATCGGTATAC			CACCTTGGCTCACCTCTGCT	TCCTTGCTCAACCACCTCGC	CACCTTGGCTCACCTCTGCTTTTTcgatcggtatacTTTTAAATGCAGAAGAGAAAGCCAAGGGAATCCCATTTACAAAGTTTTcgatcggtatacTTTTTCCTTGCTCAACCACCTCGC
591	Chr2_1MB	chr2	191173062	191173097	TCAGGGCCTGATTTGCTGTGGCAGAAGAATGGGATC	45.73	Dp9	CGATCGGTATAC			CACCTTGGCTCACCTCTGCT	TCCTTGCTCAACCACCTCGC	CACCTTGGCTCACCTCTGCTTTTTcgatcggtatacTTTTTCAGGGCCTGATTTGCTGTGGCAGAAGAATGGGATCTTTTcgatcggtatacTTTTTCCTTGCTCAACCACCTCGC
592	Chr2_1MB	chr2	191173099	191173134	GGAGGAACCTAGCACTCACAGGAGAGGAGATGAGGC	45.58	Dp9	CGATCGGTATAC			CACCTTGGCTCACCTCTGCT	TCCTTGCTCAACCACCTCGC	CACCTTGGCTCACCTCTGCTTTTTcgatcggtatacTTTTGGAGGAACCTAGCACTCACAGGAGAGGAGATGAGGCTTTTcgatcggtatacTTTTTCCTTGCTCAACCACCTCGC
593	Chr2_1MB	chr2	191173144	191173179	CAGGCCCGAAGACGTGGCCACCAAAGTGTAAGATAG	45.58	Dp9	CGATCGGTATAC			CACCTTGGCTCACCTCTGCT	TCCTTGCTCAACCACCTCGC	CACCTTGGCTCACCTCTGCTTTTTcgatcggtatacTTTTCAGGCCCGAAGACGTGGCCACCAAAGTGTAAGATAGTTTTcgatcggtatacTTTTTCCTTGCTCAACCACCTCGC
594	Chr2_1MB	chr2	191173181	191173216	GTGATCTGCAACAGTGCTGGAAATAGACTGGGGTAG	42.77	Dp9	CGATCGGTATAC			CACCTTGGCTCACCTCTGCT	TCCTTGCTCAACCACCTCGC	CACCTTGGCTCACCTCTGCTTTTTcgatcggtatacTTTTGTGATCTGCAACAGTGCTGGAAATAGACTGGGGTAGTTTTcgatcggtatacTTTTTCCTTGCTCAACCACCTCGC
595	Chr2_1MB	chr2	191173237	191173276	TTTTGCCATAGTCCCAGCAAGTACTTATGAAGATCTGGAC	42.06	Dp9	CGATCGGTATAC			CACCTTGGCTCACCTCTGCT	TCCTTGCTCAACCACCTCGC	CACCTTGGCTCACCTCTGCTTTTTcgatcggtatacTTTTTTTTGCCATAGTCCCAGCAAGTACTTATGAAGATCTGGACTTTTcgatcggtatacTTTTTCCTTGCTCAACCACCTCGC
596	Chr2_1MB	chr2	191173641	191173676	ACCGTGCCCAGCCCTTAAAGACATCTTTGGAAGGTA	45.03	Dp9	CGATCGGTATAC			CACCTTGGCTCACCTCTGCT	TCCTTGCTCAACCACCTCGC	CACCTTGGCTCACCTCTGCTTTTTcgatcggtatacTTTTACCGTGCCCAGCCCTTAAAGACATCTTTGGAAGGTATTTTcgatcggtatacTTTTTCCTTGCTCAACCACCTCGC
597	Chr2_1MB	chr2	191173678	191173716	AATTGACAACATTGGATGTGGGTGATAAGGGAGATGTCT	42.09	Dp9	CGATCGGTATAC			CACCTTGGCTCACCTCTGCT	TCCTTGCTCAACCACCTCGC	CACCTTGGCTCACCTCTGCTTTTTcgatcggtatacTTTTAATTGACAACATTGGATGTGGGTGATAAGGGAGATGTCTTTTTcgatcggtatacTTTTTCCTTGCTCAACCACCTCGC
598	Chr2_1MB	chr2	191173735	191173770	GGGGATTAAGCTGATGGTGGCAGTTCTGAGTGAGGT	45.04	Dp9	CGATCGGTATAC			CACCTTGGCTCACCTCTGCT	TCCTTGCTCAACCACCTCGC	CACCTTGGCTCACCTCTGCTTTTTcgatcggtatacTTTTGGGGATTAAGCTGATGGTGGCAGTTCTGAGTGAGGTTTTTcgatcggtatacTTTTTCCTTGCTCAACCACCTCGC
599	Chr2_1MB	chr2	191173772	191173813	TCTATCTACCTCTATCTCTTCATCTGTCTGCTTCTCTCTCGG	42.07	Dp9	CGATCGGTATAC			CACCTTGGCTCACCTCTGCT	TCCTTGCTCAACCACCTCGC	CACCTTGGCTCACCTCTGCTTTTTcgatcggtatacTTTTTCTATCTACCTCTATCTCTTCATCTGTCTGCTTCTCTCTCGGTTTTcgatcggtatacTTTTTCCTTGCTCAACCACCTCGC
600	Chr2_1MB	chr2	191173894	191173935	ATGTTATCAGCTTCGTTCTACACATCAGTTCCATTCTCCTCT	42.39	Dp9	CGATCGGTATAC			CACCTTGGCTCACCTCTGCT	TCCTTGCTCAACCACCTCGC	CACCTTGGCTCACCTCTGCTTTTTcgatcggtatacTTTTATGTTATCAGCTTCGTTCTACACATCAGTTCCATTCTCCTCTTTTTcgatcggtatacTTTTTCCTTGCTCAACCACCTCGC
601	Chr2_1MB	chr2	191173959	191173994	CCCCTGGTAACTCAAGATGACACATGCCTTTGACTT	42.82	Dp9	CGATCGGTATAC			CACCTTGGCTCACCTCTGCT	TCCTTGCTCAACCACCTCGC	CACCTTGGCTCACCTCTGCTTTTTcgatcggtatacTTTTCCCCTGGTAACTCAAGATGACACATGCCTTTGACTTTTTTcgatcggtatacTTTTTCCTTGCTCAACCACCTCGC
602	Chr2_1MB	chr2	191173996	191174037	CCATAGCTTTCATTCCCTTGAAATTCTCTCACTTCCCATTCC	42.56	Dp9	CGATCGGTATAC			CACCTTGGCTCACCTCTGCT	TCCTTGCTCAACCACCTCGC	CACCTTGGCTCACCTCTGCTTTTTcgatcggtatacTTTTCCATAGCTTTCATTCCCTTGAAATTCTCTCACTTCCCATTCCTTTTcgatcggtatacTTTTTCCTTGCTCAACCACCTCGC
603	Chr2_1MB	chr2	191174078	191174119	ATTTCCAATAAAGAGAATCTAATGAGAGGCAGCATCTGGCTC	42.04	Dp9	CGATCGGTATAC			CACCTTGGCTCACCTCTGCT	TCCTTGCTCAACCACCTCGC	CACCTTGGCTCACCTCTGCTTTTTcgatcggtatacTTTTATTTCCAATAAAGAGAATCTAATGAGAGGCAGCATCTGGCTCTTTTcgatcggtatacTTTTTCCTTGCTCAACCACCTCGC
604	Chr2_1MB	chr2	191174121	191174158	CACTGTCATGGCTATTGCAGTACATTGAGCTCCATAGA	42.2	Dp9	CGATCGGTATAC			CACCTTGGCTCACCTCTGCT	TCCTTGCTCAACCACCTCGC	CACCTTGGCTCACCTCTGCTTTTTcgatcggtatacTTTTCACTGTCATGGCTATTGCAGTACATTGAGCTCCATAGATTTTcgatcggtatacTTTTTCCTTGCTCAACCACCTCGC
605	Chr2_1MB	chr2	191174160	191174196	ATAGTGCTGGGGAAAGTGAGAATTGATAAGCACTGGG	42.51	Dp9	CGATCGGTATAC			CACCTTGGCTCACCTCTGCT	TCCTTGCTCAACCACCTCGC	CACCTTGGCTCACCTCTGCTTTTTcgatcggtatacTTTTATAGTGCTGGGGAAAGTGAGAATTGATAAGCACTGGGTTTTcgatcggtatacTTTTTCCTTGCTCAACCACCTCGC
606	Chr2_1MB	chr2	191174219	191174258	AAAATTACTAAACATGCGCAAAGGAGATCCTAAGAGGCCA	42.38	Dp9	CGATCGGTATAC			CACCTTGGCTCACCTCTGCT	TCCTTGCTCAACCACCTCGC	CACCTTGGCTCACCTCTGCTTTTTcgatcggtatacTTTTAAAATTACTAAACATGCGCAAAGGAGATCCTAAGAGGCCATTTTcgatcggtatacTTTTTCCTTGCTCAACCACCTCGC
607	Chr2_1MB	chr2	191174260	191174300	GGGGCAACATGTCATCATATGCATTCTCTGTATAGACTTGC	42.62	Dp9	CGATCGGTATAC			CACCTTGGCTCACCTCTGCT	TCCTTGCTCAACCACCTCGC	CACCTTGGCTCACCTCTGCTTTTTcgatcggtatacTTTTGGGGCAACATGTCATCATATGCATTCTCTGTATAGACTTGCTTTTcgatcggtatacTTTTTCCTTGCTCAACCACCTCGC
608	Chr2_1MB	chr2	191174320	191174355	CAGCATCCAGCTCCTTCGGTCAGCTTCTCAGAGTTG	45.4	Dp9	CGATCGGTATAC			CACCTTGGCTCACCTCTGCT	TCCTTGCTCAACCACCTCGC	CACCTTGGCTCACCTCTGCTTTTTcgatcggtatacTTTTCAGCATCCAGCTCCTTCGGTCAGCTTCTCAGAGTTGTTTTcgatcggtatacTTTTTCCTTGCTCAACCACCTCGC
609	Chr2_1MB	chr2	191174363	191174398	AGTGCTCAGGGAGGTGGAAGGCCATTTCTGCTAAAG	45.36	Dp9	CGATCGGTATAC			CACCTTGGCTCACCTCTGCT	TCCTTGCTCAACCACCTCGC	CACCTTGGCTCACCTCTGCTTTTTcgatcggtatacTTTTAGTGCTCAGGGAGGTGGAAGGCCATTTCTGCTAAAGTTTTcgatcggtatacTTTTTCCTTGCTCAACCACCTCGC
610	Chr2_1MB	chr2	191174400	191174439	GAAAGGAAAATTTGAAGACATGGCAAAGGCAGACAAAACC	42.03	Dp9	CGATCGGTATAC			CACCTTGGCTCACCTCTGCT	TCCTTGCTCAACCACCTCGC	CACCTTGGCTCACCTCTGCTTTTTcgatcggtatacTTTTGAAAGGAAAATTTGAAGACATGGCAAAGGCAGACAAAACCTTTTcgatcggtatacTTTTTCCTTGCTCAACCACCTCGC
611	Chr2_1MB	chr2	191174455	191174496	ATGAAAACCTAATCCCTCCTAAAGGGGAAACAAAAGAGGAGT	42.7	Dp9	CGATCGGTATAC			CACCTTGGCTCACCTCTGCT	TCCTTGCTCAACCACCTCGC	CACCTTGGCTCACCTCTGCTTTTTcgatcggtatacTTTTATGAAAACCTAATCCCTCCTAAAGGGGAAACAAAAGAGGAGTTTTTcgatcggtatacTTTTTCCTTGCTCAACCACCTCGC
612	Chr2_1MB	chr2	191174498	191174533	TAAGGAAACCAGTGCACCCAAGAGGCCTCTTTTGGG	45.66	Dp9	CGATCGGTATAC			CACCTTGGCTCACCTCTGCT	TCCTTGCTCAACCACCTCGC	CACCTTGGCTCACCTCTGCTTTTTcgatcggtatacTTTTTAAGGAAACCAGTGCACCCAAGAGGCCTCTTTTGGGTTTTcgatcggtatacTTTTTCCTTGCTCAACCACCTCGC
613	Chr2_1MB	chr2	191174546	191174587	CTGTTCTGAGTATCACCAAGATCAAAGGAGAATATCCTGGCC	42.89	Dp9	CGATCGGTATAC			CACCTTGGCTCACCTCTGCT	TCCTTGCTCAACCACCTCGC	CACCTTGGCTCACCTCTGCTTTTTcgatcggtatacTTTTCTGTTCTGAGTATCACCAAGATCAAAGGAGAATATCCTGGCCTTTTcgatcggtatacTTTTTCCTTGCTCAACCACCTCGC
614	Chr2_1MB	chr2	191174589	191174626	ACCCATTGATGACATAGCAAAGAAACTGGGAGAGATGT	42.12	Dp9	CGATCGGTATAC			CACCTTGGCTCACCTCTGCT	TCCTTGCTCAACCACCTCGC	CACCTTGGCTCACCTCTGCTTTTTcgatcggtatacTTTTACCCATTGATGACATAGCAAAGAAACTGGGAGAGATGTTTTTcgatcggtatacTTTTTCCTTGCTCAACCACCTCGC
615	Chr2_1MB	chr2	191174628	191174663	AATAACACTGCTGCAGATGGCAAGCAGCCTTATGAA	43.34	Dp9	CGATCGGTATAC			CACCTTGGCTCACCTCTGCT	TCCTTGCTCAACCACCTCGC	CACCTTGGCTCACCTCTGCTTTTTcgatcggtatacTTTTAATAACACTGCTGCAGATGGCAAGCAGCCTTATGAATTTTcgatcggtatacTTTTTCCTTGCTCAACCACCTCGC
616	Chr2_1MB	chr2	191174665	191174701	AGAAGGCTGCTAAGCTGAAGGAAATATGCGAAAAGGA	42.6	Dp9	CGATCGGTATAC			CACCTTGGCTCACCTCTGCT	TCCTTGCTCAACCACCTCGC	CACCTTGGCTCACCTCTGCTTTTTcgatcggtatacTTTTAGAAGGCTGCTAAGCTGAAGGAAATATGCGAAAAGGATTTTcgatcggtatacTTTTTCCTTGCTCAACCACCTCGC
617	Chr2_1MB	chr2	191174703	191174740	ATTGCTGCATACCGAGCTAAAGAAAAGCCTGATACAGC	43.07	Dp9	CGATCGGTATAC			CACCTTGGCTCACCTCTGCT	TCCTTGCTCAACCACCTCGC	CACCTTGGCTCACCTCTGCTTTTTcgatcggtatacTTTTATTGCTGCATACCGAGCTAAAGAAAAGCCTGATACAGCTTTTcgatcggtatacTTTTTCCTTGCTCAACCACCTCGC
618	Chr2_1MB	chr2	191175008	191175048	AGTTAGATAGCCCTCTTCTAGTGGTATTTTCAATAGCCGCT	42.17	Dp9	CGATCGGTATAC			CACCTTGGCTCACCTCTGCT	TCCTTGCTCAACCACCTCGC	CACCTTGGCTCACCTCTGCTTTTTcgatcggtatacTTTTAGTTAGATAGCCCTCTTCTAGTGGTATTTTCAATAGCCGCTTTTTcgatcggtatacTTTTTCCTTGCTCAACCACCTCGC
619	Chr2_1MB	chr2	191175050	191175085	ACCTTGCCTTGTACAGTATGTGGGGTTTAAATGGCA	42.89	Dp9	CGATCGGTATAC			CACCTTGGCTCACCTCTGCT	TCCTTGCTCAACCACCTCGC	CACCTTGGCTCACCTCTGCTTTTTcgatcggtatacTTTTACCTTGCCTTGTACAGTATGTGGGGTTTAAATGGCATTTTcgatcggtatacTTTTTCCTTGCTCAACCACCTCGC
620	Chr2_1MB	chr2	191175157	191175198	TCTTCAGTTGTCTCTGACGCAGCCTATATGAAATAATTGCTG	42.12	Dp9	CGATCGGTATAC			CACCTTGGCTCACCTCTGCT	TCCTTGCTCAACCACCTCGC	CACCTTGGCTCACCTCTGCTTTTTcgatcggtatacTTTTTCTTCAGTTGTCTCTGACGCAGCCTATATGAAATAATTGCTGTTTTcgatcggtatacTTTTTCCTTGCTCAACCACCTCGC
621	Chr2_1MB	chr2	191175337	191175378	CAGCTCTTCTTTCCATGCTACTTCAGAGAGTCATTTACACTG	42.04	Dp9	CGATCGGTATAC			CACCTTGGCTCACCTCTGCT	TCCTTGCTCAACCACCTCGC	CACCTTGGCTCACCTCTGCTTTTTcgatcggtatacTTTTCAGCTCTTCTTTCCATGCTACTTCAGAGAGTCATTTACACTGTTTTcgatcggtatacTTTTTCCTTGCTCAACCACCTCGC
622	Chr2_1MB	chr2	191175412	191175452	AAAATACCAATGCGTGGAACCATCCTTGACTTAGTGAATCA	42.39	Dp9	CGATCGGTATAC			CACCTTGGCTCACCTCTGCT	TCCTTGCTCAACCACCTCGC	CACCTTGGCTCACCTCTGCTTTTTcgatcggtatacTTTTAAAATACCAATGCGTGGAACCATCCTTGACTTAGTGAATCATTTTcgatcggtatacTTTTTCCTTGCTCAACCACCTCGC
623	Chr2_1MB	chr2	191175458	191175499	TCTGAGGATGGAAAGCTCAGCATCTGTATTGTTTTAAGTTCC	42.16	Dp9	CGATCGGTATAC			CACCTTGGCTCACCTCTGCT	TCCTTGCTCAACCACCTCGC	CACCTTGGCTCACCTCTGCTTTTTcgatcggtatacTTTTTCTGAGGATGGAAAGCTCAGCATCTGTATTGTTTTAAGTTCCTTTTcgatcggtatacTTTTTCCTTGCTCAACCACCTCGC
624	Chr2_1MB	chr2	191175501	191175536	GTGGCAATACTGATGCACAAATCGGACTGAAGCCAC	43.94	Dp9	CGATCGGTATAC			CACCTTGGCTCACCTCTGCT	TCCTTGCTCAACCACCTCGC	CACCTTGGCTCACCTCTGCTTTTTcgatcggtatacTTTTGTGGCAATACTGATGCACAAATCGGACTGAAGCCACTTTTcgatcggtatacTTTTTCCTTGCTCAACCACCTCGC
625	Chr2_1MB	chr2	191175538	191175577	GCCATTAGTGACAGGTCATACATAGGTCATGGTTCCTAGA	42.37	Dp9	CGATCGGTATAC			CACCTTGGCTCACCTCTGCT	TCCTTGCTCAACCACCTCGC	CACCTTGGCTCACCTCTGCTTTTTcgatcggtatacTTTTGCCATTAGTGACAGGTCATACATAGGTCATGGTTCCTAGATTTTcgatcggtatacTTTTTCCTTGCTCAACCACCTCGC
626	Chr2_1MB	chr2	191175579	191175614	AAGACCTTGGGTCAGCCACTCATAACTACTCTGGTC	43.07	Dp9	CGATCGGTATAC			CACCTTGGCTCACCTCTGCT	TCCTTGCTCAACCACCTCGC	CACCTTGGCTCACCTCTGCTTTTTcgatcggtatacTTTTAAGACCTTGGGTCAGCCACTCATAACTACTCTGGTCTTTTcgatcggtatacTTTTTCCTTGCTCAACCACCTCGC
627	Chr2_1MB	chr2	191175616	191175651	GTTTCAATCAGAGGTGGGAGATAAGGGGCAGGTAGG	43.55	Dp9	CGATCGGTATAC			CACCTTGGCTCACCTCTGCT	TCCTTGCTCAACCACCTCGC	CACCTTGGCTCACCTCTGCTTTTTcgatcggtatacTTTTGTTTCAATCAGAGGTGGGAGATAAGGGGCAGGTAGGTTTTcgatcggtatacTTTTTCCTTGCTCAACCACCTCGC
628	Chr2_1MB	chr2	191175683	191175718	ACCTGCGAGTATCCTGGCCATAAAGGCACCATGAAA	45.25	Dp9	CGATCGGTATAC			CACCTTGGCTCACCTCTGCT	TCCTTGCTCAACCACCTCGC	CACCTTGGCTCACCTCTGCTTTTTcgatcggtatacTTTTACCTGCGAGTATCCTGGCCATAAAGGCACCATGAAATTTTcgatcggtatacTTTTTCCTTGCTCAACCACCTCGC
629	Chr2_1MB	chr2	191175756	191175796	AAACATAGGTTTACAGTGCTCTGTGATGTGTTTTGTGGACA	42.5	Dp9	CGATCGGTATAC			CACCTTGGCTCACCTCTGCT	TCCTTGCTCAACCACCTCGC	CACCTTGGCTCACCTCTGCTTTTTcgatcggtatacTTTTAAACATAGGTTTACAGTGCTCTGTGATGTGTTTTGTGGACATTTTcgatcggtatacTTTTTCCTTGCTCAACCACCTCGC
630	Chr2_1MB	chr2	191175798	191175833	ACACAGATGAGGGGCCTCTAATCCAGATGCGGAGAG	45.68	Dp9	CGATCGGTATAC			CACCTTGGCTCACCTCTGCT	TCCTTGCTCAACCACCTCGC	CACCTTGGCTCACCTCTGCTTTTTcgatcggtatacTTTTACACAGATGAGGGGCCTCTAATCCAGATGCGGAGAGTTTTcgatcggtatacTTTTTCCTTGCTCAACCACCTCGC
631	Chr2_1MB	chr2	191175846	191175881	TTTTCCCAGGTAGGAGACATCTGAGCTGAACCTTGG	43.44	Dp9	CGATCGGTATAC			CACCTTGGCTCACCTCTGCT	TCCTTGCTCAACCACCTCGC	CACCTTGGCTCACCTCTGCTTTTTcgatcggtatacTTTTTTTTCCCAGGTAGGAGACATCTGAGCTGAACCTTGGTTTTcgatcggtatacTTTTTCCTTGCTCAACCACCTCGC
632	Chr2_1MB	chr2	191175911	191175951	AAAAGAGAAATGAGACCACCGGTGAATGAAACAGCATATCC	42.66	Dp9	CGATCGGTATAC			CACCTTGGCTCACCTCTGCT	TCCTTGCTCAACCACCTCGC	CACCTTGGCTCACCTCTGCTTTTTcgatcggtatacTTTTAAAAGAGAAATGAGACCACCGGTGAATGAAACAGCATATCCTTTTcgatcggtatacTTTTTCCTTGCTCAACCACCTCGC
633	Chr2_1MB	chr2	191175955	191175990	GCAGAGAGGAGATGTTTGGGCAGCATGGTAGCATGG	45.96	Dp9	CGATCGGTATAC			CACCTTGGCTCACCTCTGCT	TCCTTGCTCAACCACCTCGC	CACCTTGGCTCACCTCTGCTTTTTcgatcggtatacTTTTGCAGAGAGGAGATGTTTGGGCAGCATGGTAGCATGGTTTTcgatcggtatacTTTTTCCTTGCTCAACCACCTCGC
634	Chr2_1MB	chr2	191175992	191176027	ATTACAGGTTCACACTTCAAGCATCCTCTGCCACCC	44.21	Dp9	CGATCGGTATAC			CACCTTGGCTCACCTCTGCT	TCCTTGCTCAACCACCTCGC	CACCTTGGCTCACCTCTGCTTTTTcgatcggtatacTTTTATTACAGGTTCACACTTCAAGCATCCTCTGCCACCCTTTTcgatcggtatacTTTTTCCTTGCTCAACCACCTCGC
635	Chr2_1MB	chr2	191176073	191176112	TTCTGGAAGTGATTTAAGTCTCTGCCAGACATTTAAGGGC	42.31	Dp9	CGATCGGTATAC			CACCTTGGCTCACCTCTGCT	TCCTTGCTCAACCACCTCGC	CACCTTGGCTCACCTCTGCTTTTTcgatcggtatacTTTTTTCTGGAAGTGATTTAAGTCTCTGCCAGACATTTAAGGGCTTTTcgatcggtatacTTTTTCCTTGCTCAACCACCTCGC
636	Chr2_1MB	chr2	191176130	191176171	AGTGAACTGTGAGAGGATATTGAGAGATTAGACCAGAGAGGT	42.39	Dp9	CGATCGGTATAC			CACCTTGGCTCACCTCTGCT	TCCTTGCTCAACCACCTCGC	CACCTTGGCTCACCTCTGCTTTTTcgatcggtatacTTTTAGTGAACTGTGAGAGGATATTGAGAGATTAGACCAGAGAGGTTTTTcgatcggtatacTTTTTCCTTGCTCAACCACCTCGC
637	Chr2_1MB	chr2	191176173	191176211	TGCCGAAGCACAATTGTGAAGTTTGGTGTTCAATATTCT	42.18	Dp9	CGATCGGTATAC			CACCTTGGCTCACCTCTGCT	TCCTTGCTCAACCACCTCGC	CACCTTGGCTCACCTCTGCTTTTTcgatcggtatacTTTTTGCCGAAGCACAATTGTGAAGTTTGGTGTTCAATATTCTTTTTcgatcggtatacTTTTTCCTTGCTCAACCACCTCGC
638	Chr2_1MB	chr2	191176345	191176386	AGCTTCATTTTACTTGCCACAATCATAAAGCTGGAAAATGCA	42.25	Dp9	CGATCGGTATAC			CACCTTGGCTCACCTCTGCT	TCCTTGCTCAACCACCTCGC	CACCTTGGCTCACCTCTGCTTTTTcgatcggtatacTTTTAGCTTCATTTTACTTGCCACAATCATAAAGCTGGAAAATGCATTTTcgatcggtatacTTTTTCCTTGCTCAACCACCTCGC
639	Chr2_1MB	chr2	191176479	191176520	AAGATACCAATGTTTATGTGGTTGACGATTTGCATAGTGGGA	42.21	Dp9	CGATCGGTATAC			CACCTTGGCTCACCTCTGCT	TCCTTGCTCAACCACCTCGC	CACCTTGGCTCACCTCTGCTTTTTcgatcggtatacTTTTAAGATACCAATGTTTATGTGGTTGACGATTTGCATAGTGGGATTTTcgatcggtatacTTTTTCCTTGCTCAACCACCTCGC
640	Chr2_1MB	chr2	191176622	191176660	AAAAGAACACAATCTAGACAAAACCTGGTGTGGATGCCC	43.09	Dp9	CGATCGGTATAC			CACCTTGGCTCACCTCTGCT	TCCTTGCTCAACCACCTCGC	CACCTTGGCTCACCTCTGCTTTTTcgatcggtatacTTTTAAAAGAACACAATCTAGACAAAACCTGGTGTGGATGCCCTTTTcgatcggtatacTTTTTCCTTGCTCAACCACCTCGC
641	Chr2_1MB	chr2	191176664	191176705	ATGTAAGATAAATGAAAGGGAAGCTGCTCAGTTCAACAGGAG	42.18	Dp9	CGATCGGTATAC			CACCTTGGCTCACCTCTGCT	TCCTTGCTCAACCACCTCGC	CACCTTGGCTCACCTCTGCTTTTTcgatcggtatacTTTTATGTAAGATAAATGAAAGGGAAGCTGCTCAGTTCAACAGGAGTTTTcgatcggtatacTTTTTCCTTGCTCAACCACCTCGC
642	Chr2_1MB	chr2	191176707	191176742	TGGGAGGTTCATAAAGCATCAACATCACCCCATCTC	42.64	Dp9	CGATCGGTATAC			CACCTTGGCTCACCTCTGCT	TCCTTGCTCAACCACCTCGC	CACCTTGGCTCACCTCTGCTTTTTcgatcggtatacTTTTTGGGAGGTTCATAAAGCATCAACATCACCCCATCTCTTTTcgatcggtatacTTTTTCCTTGCTCAACCACCTCGC
643	Chr2_1MB	chr2	191176744	191176779	CCTCTCAGTCTTTTCAAAATTCAAGGACCCCATGGC	42.25	Dp9	CGATCGGTATAC			CACCTTGGCTCACCTCTGCT	TCCTTGCTCAACCACCTCGC	CACCTTGGCTCACCTCTGCTTTTTcgatcggtatacTTTTCCTCTCAGTCTTTTCAAAATTCAAGGACCCCATGGCTTTTcgatcggtatacTTTTTCCTTGCTCAACCACCTCGC
644	Chr2_1MB	chr2	191176822	191176857	TTTTCATACCACAAGCAAATGGCTCCAGGAAGCAAG	42.54	Dp9	CGATCGGTATAC			CACCTTGGCTCACCTCTGCT	TCCTTGCTCAACCACCTCGC	CACCTTGGCTCACCTCTGCTTTTTcgatcggtatacTTTTTTTTCATACCACAAGCAAATGGCTCCAGGAAGCAAGTTTTcgatcggtatacTTTTTCCTTGCTCAACCACCTCGC
645	Chr2_1MB	chr2	191176859	191176898	AAATGTTATATGAGGTGACAGAGGTGTTCTTTGCCCTTGT	42.2	Dp9	CGATCGGTATAC			CACCTTGGCTCACCTCTGCT	TCCTTGCTCAACCACCTCGC	CACCTTGGCTCACCTCTGCTTTTTcgatcggtatacTTTTAAATGTTATATGAGGTGACAGAGGTGTTCTTTGCCCTTGTTTTTcgatcggtatacTTTTTCCTTGCTCAACCACCTCGC
646	Chr2_1MB	chr2	191176926	191176961	CTGGCCACCTATTGAACCCACTCCTGTGCTGTCATG	45.73	Dp9	CGATCGGTATAC			CACCTTGGCTCACCTCTGCT	TCCTTGCTCAACCACCTCGC	CACCTTGGCTCACCTCTGCTTTTTcgatcggtatacTTTTCTGGCCACCTATTGAACCCACTCCTGTGCTGTCATGTTTTcgatcggtatacTTTTTCCTTGCTCAACCACCTCGC
647	Chr2_1MB	chr2	191176963	191176998	GTGCTCCTATGACCTAGAGAAGGGCAGAACCGATCA	44.18	Dp9	CGATCGGTATAC			CACCTTGGCTCACCTCTGCT	TCCTTGCTCAACCACCTCGC	CACCTTGGCTCACCTCTGCTTTTTcgatcggtatacTTTTGTGCTCCTATGACCTAGAGAAGGGCAGAACCGATCATTTTcgatcggtatacTTTTTCCTTGCTCAACCACCTCGC
648	Chr2_1MB	chr2	191177000	191177035	GGACAGGGTTTAGTGTCAGCTGCAAGCCACCTTCAT	45.71	Dp9	CGATCGGTATAC			CACCTTGGCTCACCTCTGCT	TCCTTGCTCAACCACCTCGC	CACCTTGGCTCACCTCTGCTTTTTcgatcggtatacTTTTGGACAGGGTTTAGTGTCAGCTGCAAGCCACCTTCATTTTTcgatcggtatacTTTTTCCTTGCTCAACCACCTCGC
649	Chr2_1MB	chr2	191177037	191177075	GAGAGGCCCTGACCTTTAGTCCACAGAAACAAATAAAGA	42.07	Dp9	CGATCGGTATAC			CACCTTGGCTCACCTCTGCT	TCCTTGCTCAACCACCTCGC	CACCTTGGCTCACCTCTGCTTTTTcgatcggtatacTTTTGAGAGGCCCTGACCTTTAGTCCACAGAAACAAATAAAGATTTTcgatcggtatacTTTTTCCTTGCTCAACCACCTCGC
650	Chr2_1MB	chr2	191177079	191177120	TAAACCTTATTTTGGAAGGGAGATTGCCAAGACTGTTTCTGG	42.48	Dp9	CGATCGGTATAC			CACCTTGGCTCACCTCTGCT	TCCTTGCTCAACCACCTCGC	CACCTTGGCTCACCTCTGCTTTTTcgatcggtatacTTTTTAAACCTTATTTTGGAAGGGAGATTGCCAAGACTGTTTCTGGTTTTcgatcggtatacTTTTTCCTTGCTCAACCACCTCGC
651	Chr2_1MB	chr2	191177122	191177157	AAAGTCTGCCCACAGGAGATGATAAAGTCACCCAGG	43.64	Dp9	CGATCGGTATAC			CACCTTGGCTCACCTCTGCT	TCCTTGCTCAACCACCTCGC	CACCTTGGCTCACCTCTGCTTTTTcgatcggtatacTTTTAAAGTCTGCCCACAGGAGATGATAAAGTCACCCAGGTTTTcgatcggtatacTTTTTCCTTGCTCAACCACCTCGC
652	Chr2_1MB	chr2	191177166	191177201	CCCCTTGCTGGTCCTCTGCTTATTTTAAGGTTCCTT	42.77	Dp9	CGATCGGTATAC			CACCTTGGCTCACCTCTGCT	TCCTTGCTCAACCACCTCGC	CACCTTGGCTCACCTCTGCTTTTTcgatcggtatacTTTTCCCCTTGCTGGTCCTCTGCTTATTTTAAGGTTCCTTTTTTcgatcggtatacTTTTTCCTTGCTCAACCACCTCGC
653	Chr2_1MB	chr2	191177203	191177240	CAAGGGGCAATAGAAGGCATCATAAAGTGATTCACACC	42.01	Dp9	CGATCGGTATAC			CACCTTGGCTCACCTCTGCT	TCCTTGCTCAACCACCTCGC	CACCTTGGCTCACCTCTGCTTTTTcgatcggtatacTTTTCAAGGGGCAATAGAAGGCATCATAAAGTGATTCACACCTTTTcgatcggtatacTTTTTCCTTGCTCAACCACCTCGC
654	Chr2_1MB	chr2	191177242	191177277	GTTCAAACACAGATCATTTTAGGGCCAGCACTGACC	42.46	Dp9	CGATCGGTATAC			CACCTTGGCTCACCTCTGCT	TCCTTGCTCAACCACCTCGC	CACCTTGGCTCACCTCTGCTTTTTcgatcggtatacTTTTGTTCAAACACAGATCATTTTAGGGCCAGCACTGACCTTTTcgatcggtatacTTTTTCCTTGCTCAACCACCTCGC
655	Chr2_1MB	chr2	191177285	191177324	AATCCCTGCTCATTTAGGGAAGTAGGAAGGATTTTAGCAC	42.04	Dp9	CGATCGGTATAC			CACCTTGGCTCACCTCTGCT	TCCTTGCTCAACCACCTCGC	CACCTTGGCTCACCTCTGCTTTTTcgatcggtatacTTTTAATCCCTGCTCATTTAGGGAAGTAGGAAGGATTTTAGCACTTTTcgatcggtatacTTTTTCCTTGCTCAACCACCTCGC
656	Chr2_1MB	chr2	191177326	191177362	GCCCATTCATTATGGCAATATTTGCCCTGGTTTTCCC	43.04	Dp9	CGATCGGTATAC			CACCTTGGCTCACCTCTGCT	TCCTTGCTCAACCACCTCGC	CACCTTGGCTCACCTCTGCTTTTTcgatcggtatacTTTTGCCCATTCATTATGGCAATATTTGCCCTGGTTTTCCCTTTTcgatcggtatacTTTTTCCTTGCTCAACCACCTCGC
657	Chr2_1MB	chr2	191177364	191177405	GGACTGAAAGGTCTTGGAGGGCATTGAATTTTCAATACTAGA	42.08	Dp9	CGATCGGTATAC			CACCTTGGCTCACCTCTGCT	TCCTTGCTCAACCACCTCGC	CACCTTGGCTCACCTCTGCTTTTTcgatcggtatacTTTTGGACTGAAAGGTCTTGGAGGGCATTGAATTTTCAATACTAGATTTTcgatcggtatacTTTTTCCTTGCTCAACCACCTCGC
658	Chr2_1MB	chr2	191177407	191177443	CCAAGAATGTTCCAGGAAAACCAGGACAAATTGGTCA	42.13	Dp9	CGATCGGTATAC			CACCTTGGCTCACCTCTGCT	TCCTTGCTCAACCACCTCGC	CACCTTGGCTCACCTCTGCTTTTTcgatcggtatacTTTTCCAAGAATGTTCCAGGAAAACCAGGACAAATTGGTCATTTTcgatcggtatacTTTTTCCTTGCTCAACCACCTCGC
659	Chr2_1MB	chr2	191177445	191177481	CTTACTACAACCCAACACACCACAAAACTTCAGGGTG	42.1	Dp9	CGATCGGTATAC			CACCTTGGCTCACCTCTGCT	TCCTTGCTCAACCACCTCGC	CACCTTGGCTCACCTCTGCTTTTTcgatcggtatacTTTTCTTACTACAACCCAACACACCACAAAACTTCAGGGTGTTTTcgatcggtatacTTTTTCCTTGCTCAACCACCTCGC
660	Chr2_1MB	chr2	191177483	191177522	TAACTGATCTATAAAACTTAGGGCCAGACGCTGCCATAGG	42.79	Dp9	CGATCGGTATAC			CACCTTGGCTCACCTCTGCT	TCCTTGCTCAACCACCTCGC	CACCTTGGCTCACCTCTGCTTTTTcgatcggtatacTTTTTAACTGATCTATAAAACTTAGGGCCAGACGCTGCCATAGGTTTTcgatcggtatacTTTTTCCTTGCTCAACCACCTCGC
661	Chr2_1MB	chr2	191177803	191177844	ACTTTGAGTAAAACAGATTACCTTTCATAATGTGGGTGGGCC	42.5	Dp9	CGATCGGTATAC			CACCTTGGCTCACCTCTGCT	TCCTTGCTCAACCACCTCGC	CACCTTGGCTCACCTCTGCTTTTTcgatcggtatacTTTTACTTTGAGTAAAACAGATTACCTTTCATAATGTGGGTGGGCCTTTTcgatcggtatacTTTTTCCTTGCTCAACCACCTCGC
662	Chr2_1MB	chr2	191177878	191177916	AAAACTGACCTCTCTTGATGAAGAGAAGATTCTGCCAGC	42.33	Dp9	CGATCGGTATAC			CACCTTGGCTCACCTCTGCT	TCCTTGCTCAACCACCTCGC	CACCTTGGCTCACCTCTGCTTTTTcgatcggtatacTTTTAAAACTGACCTCTCTTGATGAAGAGAAGATTCTGCCAGCTTTTcgatcggtatacTTTTTCCTTGCTCAACCACCTCGC
663	Chr2_1MB	chr2	191177918	191177953	GACAGCCATCAGACTTGAACTGCAACTCTTCCCTGG	44.39	Dp9	CGATCGGTATAC			CACCTTGGCTCACCTCTGCT	TCCTTGCTCAACCACCTCGC	CACCTTGGCTCACCTCTGCTTTTTcgatcggtatacTTTTGACAGCCATCAGACTTGAACTGCAACTCTTCCCTGGTTTTcgatcggtatacTTTTTCCTTGCTCAACCACCTCGC
664	Chr2_1MB	chr2	191177957	191177992	TCCAGCCAGCAGATTTTGGACCAGCACTGCTACAAT	45.64	Dp9	CGATCGGTATAC			CACCTTGGCTCACCTCTGCT	TCCTTGCTCAACCACCTCGC	CACCTTGGCTCACCTCTGCTTTTTcgatcggtatacTTTTTCCAGCCAGCAGATTTTGGACCAGCACTGCTACAATTTTTcgatcggtatacTTTTTCCTTGCTCAACCACCTCGC
665	Chr2_1MB	chr2	191178183	191178224	GAGGGAATTTCCAGCATTACCCCATAATTTTGCAATAACCAC	42.24	Dp9	CGATCGGTATAC			CACCTTGGCTCACCTCTGCT	TCCTTGCTCAACCACCTCGC	CACCTTGGCTCACCTCTGCTTTTTcgatcggtatacTTTTGAGGGAATTTCCAGCATTACCCCATAATTTTGCAATAACCACTTTTcgatcggtatacTTTTTCCTTGCTCAACCACCTCGC
666	Chr2_1MB	chr2	191178230	191178271	TTCAATATTTGTTGAGTCCTCCTGTAGCTGATCACACACTTG	42.07	Dp9	CGATCGGTATAC			CACCTTGGCTCACCTCTGCT	TCCTTGCTCAACCACCTCGC	CACCTTGGCTCACCTCTGCTTTTTcgatcggtatacTTTTTTCAATATTTGTTGAGTCCTCCTGTAGCTGATCACACACTTGTTTTcgatcggtatacTTTTTCCTTGCTCAACCACCTCGC
667	Chr2_1MB	chr2	191178318	191178353	GGGGTACATACTGTGCAGGGACGTCCTTTACAGACA	44.55	Dp9	CGATCGGTATAC			CACCTTGGCTCACCTCTGCT	TCCTTGCTCAACCACCTCGC	CACCTTGGCTCACCTCTGCTTTTTcgatcggtatacTTTTGGGGTACATACTGTGCAGGGACGTCCTTTACAGACATTTTcgatcggtatacTTTTTCCTTGCTCAACCACCTCGC
668	Chr2_1MB	chr2	191178355	191178395	CCAGCTTACTTCACTGAATCTTGACTCGTCACATAGACTGG	42.99	Dp9	CGATCGGTATAC			CACCTTGGCTCACCTCTGCT	TCCTTGCTCAACCACCTCGC	CACCTTGGCTCACCTCTGCTTTTTcgatcggtatacTTTTCCAGCTTACTTCACTGAATCTTGACTCGTCACATAGACTGGTTTTcgatcggtatacTTTTTCCTTGCTCAACCACCTCGC
669	Chr2_1MB	chr2	191178405	191178446	TGGCTCCTTAGGTTCATAATTTCTACTTTCTTAGTCCCAGGT	42.09	Dp9	CGATCGGTATAC			CACCTTGGCTCACCTCTGCT	TCCTTGCTCAACCACCTCGC	CACCTTGGCTCACCTCTGCTTTTTcgatcggtatacTTTTTGGCTCCTTAGGTTCATAATTTCTACTTTCTTAGTCCCAGGTTTTTcgatcggtatacTTTTTCCTTGCTCAACCACCTCGC
670	Chr2_1MB	chr2	191178448	191178483	CAGCCCCTTTCATGGCCACCTGAATCTCAATCCAGT	45.62	Dp9	CGATCGGTATAC			CACCTTGGCTCACCTCTGCT	TCCTTGCTCAACCACCTCGC	CACCTTGGCTCACCTCTGCTTTTTcgatcggtatacTTTTCAGCCCCTTTCATGGCCACCTGAATCTCAATCCAGTTTTTcgatcggtatacTTTTTCCTTGCTCAACCACCTCGC
671	Chr2_1MB	chr2	191178501	191178541	TAACAATGATTAACAGAGCTCTAGCCCTTCTTTCCTCCTCT	42.13	Dp9	CGATCGGTATAC			CACCTTGGCTCACCTCTGCT	TCCTTGCTCAACCACCTCGC	CACCTTGGCTCACCTCTGCTTTTTcgatcggtatacTTTTTAACAATGATTAACAGAGCTCTAGCCCTTCTTTCCTCCTCTTTTTcgatcggtatacTTTTTCCTTGCTCAACCACCTCGC
672	Chr2_1MB	chr2	191178559	191178599	AACTGATGTGCATTTATTATCTTCCTGGAATCTCCCCAGTG	42.11	Dp9	CGATCGGTATAC			CACCTTGGCTCACCTCTGCT	TCCTTGCTCAACCACCTCGC	CACCTTGGCTCACCTCTGCTTTTTcgatcggtatacTTTTAACTGATGTGCATTTATTATCTTCCTGGAATCTCCCCAGTGTTTTcgatcggtatacTTTTTCCTTGCTCAACCACCTCGC
673	Chr2_1MB	chr2	191178724	191178764	TGTGGAAAAGCTTTCTCCTCATTTTCTTCATTCCACATCCT	42.42	Dp9	CGATCGGTATAC			CACCTTGGCTCACCTCTGCT	TCCTTGCTCAACCACCTCGC	CACCTTGGCTCACCTCTGCTTTTTcgatcggtatacTTTTTGTGGAAAAGCTTTCTCCTCATTTTCTTCATTCCACATCCTTTTTcgatcggtatacTTTTTCCTTGCTCAACCACCTCGC
674	Chr2_1MB	chr2	191178778	191178813	CTGATCTAGTTGGCAGGGGCTGCTCTTTCCTCAATG	44.25	Dp9	CGATCGGTATAC			CACCTTGGCTCACCTCTGCT	TCCTTGCTCAACCACCTCGC	CACCTTGGCTCACCTCTGCTTTTTcgatcggtatacTTTTCTGATCTAGTTGGCAGGGGCTGCTCTTTCCTCAATGTTTTcgatcggtatacTTTTTCCTTGCTCAACCACCTCGC
675	Chr2_1MB	chr2	191178815	191178850	CTCTGTCTTTCTTGGAGGAAACAGGATGAGCAGCCT	43.71	Dp9	CGATCGGTATAC			CACCTTGGCTCACCTCTGCT	TCCTTGCTCAACCACCTCGC	CACCTTGGCTCACCTCTGCTTTTTcgatcggtatacTTTTCTCTGTCTTTCTTGGAGGAAACAGGATGAGCAGCCTTTTTcgatcggtatacTTTTTCCTTGCTCAACCACCTCGC
676	Chr2_1MB	chr2	191178852	191178888	AGAAGAGTCTGCCTCACTGTACATCAAGAACACGAGA	42.61	Dp9	CGATCGGTATAC			CACCTTGGCTCACCTCTGCT	TCCTTGCTCAACCACCTCGC	CACCTTGGCTCACCTCTGCTTTTTcgatcggtatacTTTTAGAAGAGTCTGCCTCACTGTACATCAAGAACACGAGATTTTcgatcggtatacTTTTTCCTTGCTCAACCACCTCGC
677	Chr2_1MB	chr2	191178916	191178951	AGCACGTGCAGGCTGTTCCGAGAATCAATGTTGGAA	45.88	Dp9	CGATCGGTATAC			CACCTTGGCTCACCTCTGCT	TCCTTGCTCAACCACCTCGC	CACCTTGGCTCACCTCTGCTTTTTcgatcggtatacTTTTAGCACGTGCAGGCTGTTCCGAGAATCAATGTTGGAATTTTcgatcggtatacTTTTTCCTTGCTCAACCACCTCGC
678	Chr2_1MB	chr2	191178965	191179002	CTTGAATCACCGCCATGCCCCAGTGCTTTTGCTAGTTA	45.82	Dp9	CGATCGGTATAC			CACCTTGGCTCACCTCTGCT	TCCTTGCTCAACCACCTCGC	CACCTTGGCTCACCTCTGCTTTTTcgatcggtatacTTTTCTTGAATCACCGCCATGCCCCAGTGCTTTTGCTAGTTATTTTcgatcggtatacTTTTTCCTTGCTCAACCACCTCGC
679	Chr2_1MB	chr2	191179004	191179045	ACTTCATCATGACGTACTCTTTGGACTGGTTTCACAGAAATG	42.28	Dp9	CGATCGGTATAC			CACCTTGGCTCACCTCTGCT	TCCTTGCTCAACCACCTCGC	CACCTTGGCTCACCTCTGCTTTTTcgatcggtatacTTTTACTTCATCATGACGTACTCTTTGGACTGGTTTCACAGAAATGTTTTcgatcggtatacTTTTTCCTTGCTCAACCACCTCGC
680	Chr2_1MB	chr2	191179047	191179082	CTTAGTTCTCCCCTTGAGGGTGGAGAGACATCATGA	42.68	Dp9	CGATCGGTATAC			CACCTTGGCTCACCTCTGCT	TCCTTGCTCAACCACCTCGC	CACCTTGGCTCACCTCTGCTTTTTcgatcggtatacTTTTCTTAGTTCTCCCCTTGAGGGTGGAGAGACATCATGATTTTcgatcggtatacTTTTTCCTTGCTCAACCACCTCGC
681	Chr2_1MB	chr2	191179088	191179123	CCTGAGGGCCAGTGTGATTCTTGCACCATGAGTACT	45.13	Dp9	CGATCGGTATAC			CACCTTGGCTCACCTCTGCT	TCCTTGCTCAACCACCTCGC	CACCTTGGCTCACCTCTGCTTTTTcgatcggtatacTTTTCCTGAGGGCCAGTGTGATTCTTGCACCATGAGTACTTTTTcgatcggtatacTTTTTCCTTGCTCAACCACCTCGC
682	Chr2_1MB	chr2	191179154	191179190	GGGGAGAAGCTTGTCAAAATTTCTTTCTTGTGCCACT	42.39	Dp9	CGATCGGTATAC			CACCTTGGCTCACCTCTGCT	TCCTTGCTCAACCACCTCGC	CACCTTGGCTCACCTCTGCTTTTTcgatcggtatacTTTTGGGGAGAAGCTTGTCAAAATTTCTTTCTTGTGCCACTTTTTcgatcggtatacTTTTTCCTTGCTCAACCACCTCGC
683	Chr2_1MB	chr2	191179202	191179241	TCTAGATCTCATATGATGACAGGAAGTTCCTGGCACAAGT	42.2	Dp9	CGATCGGTATAC			CACCTTGGCTCACCTCTGCT	TCCTTGCTCAACCACCTCGC	CACCTTGGCTCACCTCTGCTTTTTcgatcggtatacTTTTTCTAGATCTCATATGATGACAGGAAGTTCCTGGCACAAGTTTTTcgatcggtatacTTTTTCCTTGCTCAACCACCTCGC
684	Chr2_1MB	chr2	191179243	191179278	CAGTCCTTCGAGGTAATGGTCAGTTGCAATCTCTGT	42.38	Dp9	CGATCGGTATAC			CACCTTGGCTCACCTCTGCT	TCCTTGCTCAACCACCTCGC	CACCTTGGCTCACCTCTGCTTTTTcgatcggtatacTTTTCAGTCCTTCGAGGTAATGGTCAGTTGCAATCTCTGTTTTTcgatcggtatacTTTTTCCTTGCTCAACCACCTCGC
685	Chr2_1MB	chr2	191179280	191179315	AAGGCTTAAGGAAGGTTAGCAGGCCAAGGCACAGTC	45.63	Dp9	CGATCGGTATAC			CACCTTGGCTCACCTCTGCT	TCCTTGCTCAACCACCTCGC	CACCTTGGCTCACCTCTGCTTTTTcgatcggtatacTTTTAAGGCTTAAGGAAGGTTAGCAGGCCAAGGCACAGTCTTTTcgatcggtatacTTTTTCCTTGCTCAACCACCTCGC
686	Chr2_1MB	chr2	191179323	191179358	TGCAGCTGGTCCCAGGGCACTACTGATATGCATTTC	45.53	Dp9	CGATCGGTATAC			CACCTTGGCTCACCTCTGCT	TCCTTGCTCAACCACCTCGC	CACCTTGGCTCACCTCTGCTTTTTcgatcggtatacTTTTTGCAGCTGGTCCCAGGGCACTACTGATATGCATTTCTTTTcgatcggtatacTTTTTCCTTGCTCAACCACCTCGC
687	Chr2_1MB	chr2	191179374	191179415	AGACTTTCCTCATCCTTGACCAATATTTTCATCTGGTTTGCA	42.24	Dp9	CGATCGGTATAC			CACCTTGGCTCACCTCTGCT	TCCTTGCTCAACCACCTCGC	CACCTTGGCTCACCTCTGCTTTTTcgatcggtatacTTTTAGACTTTCCTCATCCTTGACCAATATTTTCATCTGGTTTGCATTTTcgatcggtatacTTTTTCCTTGCTCAACCACCTCGC
688	Chr2_1MB	chr2	191179417	191179452	TCTTGCCCTGTGTGGTGATAGAGACCTTCATCCCTG	44.54	Dp9	CGATCGGTATAC			CACCTTGGCTCACCTCTGCT	TCCTTGCTCAACCACCTCGC	CACCTTGGCTCACCTCTGCTTTTTcgatcggtatacTTTTTCTTGCCCTGTGTGGTGATAGAGACCTTCATCCCTGTTTTcgatcggtatacTTTTTCCTTGCTCAACCACCTCGC
689	Chr2_1MB	chr2	191179830	191179865	GACACAATTGCCTTTGATCGATGAGACTGGACACAG	42.06	Dp9	CGATCGGTATAC			CACCTTGGCTCACCTCTGCT	TCCTTGCTCAACCACCTCGC	CACCTTGGCTCACCTCTGCTTTTTcgatcggtatacTTTTGACACAATTGCCTTTGATCGATGAGACTGGACACAGTTTTcgatcggtatacTTTTTCCTTGCTCAACCACCTCGC
690	Chr2_1MB	chr2	191179867	191179902	AGAACTAAGAGAAGCCCGTGAATCCTGTGGGTTCTA	42.76	Dp9	CGATCGGTATAC			CACCTTGGCTCACCTCTGCT	TCCTTGCTCAACCACCTCGC	CACCTTGGCTCACCTCTGCTTTTTcgatcggtatacTTTTAGAACTAAGAGAAGCCCGTGAATCCTGTGGGTTCTATTTTcgatcggtatacTTTTTCCTTGCTCAACCACCTCGC
691	Chr2_1MB	chr2	191179904	191179939	ACATACTTCTCTCTGTTGCAGCAACCCTCATTCCTC	42.46	Dp9	CGATCGGTATAC			CACCTTGGCTCACCTCTGCT	TCCTTGCTCAACCACCTCGC	CACCTTGGCTCACCTCTGCTTTTTcgatcggtatacTTTTACATACTTCTCTCTGTTGCAGCAACCCTCATTCCTCTTTTcgatcggtatacTTTTTCCTTGCTCAACCACCTCGC
692	Chr2_1MB	chr2	191179941	191179981	AGGGAATCATCATCAATTATGCCTGACAGTACGGTAACTCC	42.86	Dp9	CGATCGGTATAC			CACCTTGGCTCACCTCTGCT	TCCTTGCTCAACCACCTCGC	CACCTTGGCTCACCTCTGCTTTTTcgatcggtatacTTTTAGGGAATCATCATCAATTATGCCTGACAGTACGGTAACTCCTTTTcgatcggtatacTTTTTCCTTGCTCAACCACCTCGC
693	Chr2_1MB	chr2	191179985	191180021	TTTTGAACACTGGCATATAGAGTCCAAGGTGGCTTCA	42.41	Dp9	CGATCGGTATAC			CACCTTGGCTCACCTCTGCT	TCCTTGCTCAACCACCTCGC	CACCTTGGCTCACCTCTGCTTTTTcgatcggtatacTTTTTTTTGAACACTGGCATATAGAGTCCAAGGTGGCTTCATTTTcgatcggtatacTTTTTCCTTGCTCAACCACCTCGC
694	Chr2_1MB	chr2	191180023	191180058	TGGATGTCATGGCAGAAGAGTTTCCACCCTGGGAAC	45.35	Dp9	CGATCGGTATAC			CACCTTGGCTCACCTCTGCT	TCCTTGCTCAACCACCTCGC	CACCTTGGCTCACCTCTGCTTTTTcgatcggtatacTTTTTGGATGTCATGGCAGAAGAGTTTCCACCCTGGGAACTTTTcgatcggtatacTTTTTCCTTGCTCAACCACCTCGC
695	Chr2_1MB	chr2	191180064	191180104	TCACTAATCTAGCAGAGACTAAGTTTGTGAGAGTGAGGAGC	42.06	Dp9	CGATCGGTATAC			CACCTTGGCTCACCTCTGCT	TCCTTGCTCAACCACCTCGC	CACCTTGGCTCACCTCTGCTTTTTcgatcggtatacTTTTTCACTAATCTAGCAGAGACTAAGTTTGTGAGAGTGAGGAGCTTTTcgatcggtatacTTTTTCCTTGCTCAACCACCTCGC
696	Chr2_1MB	chr2	191180108	191180149	AATTCTGAAAGTGGATCATTTGGAGTTACAGTGGAACAAGGT	42.16	Dp9	CGATCGGTATAC			CACCTTGGCTCACCTCTGCT	TCCTTGCTCAACCACCTCGC	CACCTTGGCTCACCTCTGCTTTTTcgatcggtatacTTTTAATTCTGAAAGTGGATCATTTGGAGTTACAGTGGAACAAGGTTTTTcgatcggtatacTTTTTCCTTGCTCAACCACCTCGC
697	Chr2_1MB	chr2	191180159	191180197	ATCCTGTATCTATCATCCTTCTAGCACCCCTTTGTCTGT	42.08	Dp9	CGATCGGTATAC			CACCTTGGCTCACCTCTGCT	TCCTTGCTCAACCACCTCGC	CACCTTGGCTCACCTCTGCTTTTTcgatcggtatacTTTTATCCTGTATCTATCATCCTTCTAGCACCCCTTTGTCTGTTTTTcgatcggtatacTTTTTCCTTGCTCAACCACCTCGC
698	Chr2_1MB	chr2	191180301	191180341	CTCTTATCTATCCAATCAATCTTACCATGAAGGGCAGCACC	42.12	Dp9	CGATCGGTATAC			CACCTTGGCTCACCTCTGCT	TCCTTGCTCAACCACCTCGC	CACCTTGGCTCACCTCTGCTTTTTcgatcggtatacTTTTCTCTTATCTATCCAATCAATCTTACCATGAAGGGCAGCACCTTTTcgatcggtatacTTTTTCCTTGCTCAACCACCTCGC
699	Chr2_1MB	chr2	191180343	191180378	CAACCCCACAAGGTGTGATCTCTTTGCAGGTACTTA	42.59	Dp9	CGATCGGTATAC			CACCTTGGCTCACCTCTGCT	TCCTTGCTCAACCACCTCGC	CACCTTGGCTCACCTCTGCTTTTTcgatcggtatacTTTTCAACCCCACAAGGTGTGATCTCTTTGCAGGTACTTATTTTcgatcggtatacTTTTTCCTTGCTCAACCACCTCGC
700	Chr2_1MB	chr2	191180380	191180415	GCTGAGCCTTCCATGGGCCTTTCATTAGTCTCTCAA	43.97	Dp9	CGATCGGTATAC			CACCTTGGCTCACCTCTGCT	TCCTTGCTCAACCACCTCGC	CACCTTGGCTCACCTCTGCTTTTTcgatcggtatacTTTTGCTGAGCCTTCCATGGGCCTTTCATTAGTCTCTCAATTTTcgatcggtatacTTTTTCCTTGCTCAACCACCTCGC
701	Chr2_1MB	chr2	191180435	191180476	TAGAGTACACTTTAAAACTCATGACTCCATAGCCATGAGCCT	42.17	Dp9	CGATCGGTATAC			CACCTTGGCTCACCTCTGCT	TCCTTGCTCAACCACCTCGC	CACCTTGGCTCACCTCTGCTTTTTcgatcggtatacTTTTTAGAGTACACTTTAAAACTCATGACTCCATAGCCATGAGCCTTTTTcgatcggtatacTTTTTCCTTGCTCAACCACCTCGC
702	Chr2_1MB	chr2	191180478	191180516	TCGCTGCACTTCCTCTAGTTCTTTACTCTGAGGAAATGT	42.67	Dp9	CGATCGGTATAC			CACCTTGGCTCACCTCTGCT	TCCTTGCTCAACCACCTCGC	CACCTTGGCTCACCTCTGCTTTTTcgatcggtatacTTTTTCGCTGCACTTCCTCTAGTTCTTTACTCTGAGGAAATGTTTTTcgatcggtatacTTTTTCCTTGCTCAACCACCTCGC
703	Chr2_1MB	chr2	191180518	191180555	ATGTGTACAATGTTAGCAGATCAGGCATTTTGCAGGTC	42.06	Dp9	CGATCGGTATAC			CACCTTGGCTCACCTCTGCT	TCCTTGCTCAACCACCTCGC	CACCTTGGCTCACCTCTGCTTTTTcgatcggtatacTTTTATGTGTACAATGTTAGCAGATCAGGCATTTTGCAGGTCTTTTcgatcggtatacTTTTTCCTTGCTCAACCACCTCGC
704	Chr2_1MB	chr2	191180557	191180592	TTAGATGGTGGTGTTGGCAGAGATAACACCGCCACT	44.94	Dp9	CGATCGGTATAC			CACCTTGGCTCACCTCTGCT	TCCTTGCTCAACCACCTCGC	CACCTTGGCTCACCTCTGCTTTTTcgatcggtatacTTTTTTAGATGGTGGTGTTGGCAGAGATAACACCGCCACTTTTTcgatcggtatacTTTTTCCTTGCTCAACCACCTCGC
705	Chr2_1MB	chr2	191180596	191180631	CTGTGGCAGGGAAGACAGATCCTTCTCCAGAGTGTC	44.72	Dp9	CGATCGGTATAC			CACCTTGGCTCACCTCTGCT	TCCTTGCTCAACCACCTCGC	CACCTTGGCTCACCTCTGCTTTTTcgatcggtatacTTTTCTGTGGCAGGGAAGACAGATCCTTCTCCAGAGTGTCTTTTcgatcggtatacTTTTTCCTTGCTCAACCACCTCGC
706	Chr2_1MB	chr2	191180633	191180673	GTTCAGGTAAGTGTGAATCACTGCTCTTCTAAGGTGAAAGG	42.23	Dp9	CGATCGGTATAC			CACCTTGGCTCACCTCTGCT	TCCTTGCTCAACCACCTCGC	CACCTTGGCTCACCTCTGCTTTTTcgatcggtatacTTTTGTTCAGGTAAGTGTGAATCACTGCTCTTCTAAGGTGAAAGGTTTTcgatcggtatacTTTTTCCTTGCTCAACCACCTCGC
707	Chr2_1MB	chr2	191180701	191180736	CTGGCTGGCAGGTCTTTCCAAGATTGGAGCCATATC	44.49	Dp9	CGATCGGTATAC			CACCTTGGCTCACCTCTGCT	TCCTTGCTCAACCACCTCGC	CACCTTGGCTCACCTCTGCTTTTTcgatcggtatacTTTTCTGGCTGGCAGGTCTTTCCAAGATTGGAGCCATATCTTTTcgatcggtatacTTTTTCCTTGCTCAACCACCTCGC
708	Chr2_1MB	chr2	191180742	191180777	CTCAGCATCAGTCTCTGATCCTGGCAGGGAGGGAAT	45.75	Dp9	CGATCGGTATAC			CACCTTGGCTCACCTCTGCT	TCCTTGCTCAACCACCTCGC	CACCTTGGCTCACCTCTGCTTTTTcgatcggtatacTTTTCTCAGCATCAGTCTCTGATCCTGGCAGGGAGGGAATTTTTcgatcggtatacTTTTTCCTTGCTCAACCACCTCGC
709	Chr2_1MB	chr2	191180779	191180814	CAGCAGCAGTAGCTAGAACAGCCTTAGTGAGAGGGA	44.25	Dp9	CGATCGGTATAC			CACCTTGGCTCACCTCTGCT	TCCTTGCTCAACCACCTCGC	CACCTTGGCTCACCTCTGCTTTTTcgatcggtatacTTTTCAGCAGCAGTAGCTAGAACAGCCTTAGTGAGAGGGATTTTcgatcggtatacTTTTTCCTTGCTCAACCACCTCGC
710	Chr2_1MB	chr2	191180816	191180853	TCCATGTTGTTTGATCCATGCTCAGTTTCCATTCTTGC	42.37	Dp9	CGATCGGTATAC			CACCTTGGCTCACCTCTGCT	TCCTTGCTCAACCACCTCGC	CACCTTGGCTCACCTCTGCTTTTTcgatcggtatacTTTTTCCATGTTGTTTGATCCATGCTCAGTTTCCATTCTTGCTTTTcgatcggtatacTTTTTCCTTGCTCAACCACCTCGC
711	Chr2_1MB	chr2	191180857	191180892	CATAACTTGCAGCCCCATTGCACAAACACTGGGATG	44.4	Dp9	CGATCGGTATAC			CACCTTGGCTCACCTCTGCT	TCCTTGCTCAACCACCTCGC	CACCTTGGCTCACCTCTGCTTTTTcgatcggtatacTTTTCATAACTTGCAGCCCCATTGCACAAACACTGGGATGTTTTcgatcggtatacTTTTTCCTTGCTCAACCACCTCGC
712	Chr2_1MB	chr2	191180898	191180933	GTAGGAAGCTGGCTGACATTCACAGGGCAGGTCATG	45.72	Dp9	CGATCGGTATAC			CACCTTGGCTCACCTCTGCT	TCCTTGCTCAACCACCTCGC	CACCTTGGCTCACCTCTGCTTTTTcgatcggtatacTTTTGTAGGAAGCTGGCTGACATTCACAGGGCAGGTCATGTTTTcgatcggtatacTTTTTCCTTGCTCAACCACCTCGC
713	Chr2_1MB	chr2	191180935	191180971	TGCCAACTTGGTTGTTGAGAACTTTGCATGAAATTGC	42.2	Dp9	CGATCGGTATAC			CACCTTGGCTCACCTCTGCT	TCCTTGCTCAACCACCTCGC	CACCTTGGCTCACCTCTGCTTTTTcgatcggtatacTTTTTGCCAACTTGGTTGTTGAGAACTTTGCATGAAATTGCTTTTcgatcggtatacTTTTTCCTTGCTCAACCACCTCGC
714	Chr2_1MB	chr2	191180999	191181040	TAAAAGGTCTGCATGTATTGTTTCCACTCCCTAAGTCTCTGT	42.53	Dp9	CGATCGGTATAC			CACCTTGGCTCACCTCTGCT	TCCTTGCTCAACCACCTCGC	CACCTTGGCTCACCTCTGCTTTTTcgatcggtatacTTTTTAAAAGGTCTGCATGTATTGTTTCCACTCCCTAAGTCTCTGTTTTTcgatcggtatacTTTTTCCTTGCTCAACCACCTCGC
715	Chr2_1MB	chr2	191181042	191181082	CATGAATATCTGCTAGACATCCTTGTCCCATGTCCTTGAGT	42.73	Dp9	CGATCGGTATAC			CACCTTGGCTCACCTCTGCT	TCCTTGCTCAACCACCTCGC	CACCTTGGCTCACCTCTGCTTTTTcgatcggtatacTTTTCATGAATATCTGCTAGACATCCTTGTCCCATGTCCTTGAGTTTTTcgatcggtatacTTTTTCCTTGCTCAACCACCTCGC
716	Chr2_1MB	chr2	191181106	191181146	TTCATTGCTCAGGACTCAGTATATATTCTTTCCTCAGGCCA	42.33	Dp9	CGATCGGTATAC			CACCTTGGCTCACCTCTGCT	TCCTTGCTCAACCACCTCGC	CACCTTGGCTCACCTCTGCTTTTTcgatcggtatacTTTTTTCATTGCTCAGGACTCAGTATATATTCTTTCCTCAGGCCATTTTcgatcggtatacTTTTTCCTTGCTCAACCACCTCGC
717	Chr2_1MB	chr2	191181182	191181223	TGCCCAATTGGAGAATTTCTCTCAATTACTTTTCTTCAGGGT	42.24	Dp9	CGATCGGTATAC			CACCTTGGCTCACCTCTGCT	TCCTTGCTCAACCACCTCGC	CACCTTGGCTCACCTCTGCTTTTTcgatcggtatacTTTTTGCCCAATTGGAGAATTTCTCTCAATTACTTTTCTTCAGGGTTTTTcgatcggtatacTTTTTCCTTGCTCAACCACCTCGC
718	Chr2_1MB	chr2	191181227	191181268	TCTTTGGTGAGACTTTAGTACAGCAAAAGTTCATTTCTGGCT	42.19	Dp9	CGATCGGTATAC			CACCTTGGCTCACCTCTGCT	TCCTTGCTCAACCACCTCGC	CACCTTGGCTCACCTCTGCTTTTTcgatcggtatacTTTTTCTTTGGTGAGACTTTAGTACAGCAAAAGTTCATTTCTGGCTTTTTcgatcggtatacTTTTTCCTTGCTCAACCACCTCGC
719	Chr2_1MB	chr2	191181270	191181309	GCACCAACATATTTCACCAAACTTTGTGTAAACCAAGCCC	42.98	Dp9	CGATCGGTATAC			CACCTTGGCTCACCTCTGCT	TCCTTGCTCAACCACCTCGC	CACCTTGGCTCACCTCTGCTTTTTcgatcggtatacTTTTGCACCAACATATTTCACCAAACTTTGTGTAAACCAAGCCCTTTTcgatcggtatacTTTTTCCTTGCTCAACCACCTCGC
720	Chr2_1MB	chr2	191181311	191181346	TTGTCCTTCTGTCGGTCGGTCACAGGAAATCCTCAG	44.76	Dp9	CGATCGGTATAC			CACCTTGGCTCACCTCTGCT	TCCTTGCTCAACCACCTCGC	CACCTTGGCTCACCTCTGCTTTTTcgatcggtatacTTTTTTGTCCTTCTGTCGGTCGGTCACAGGAAATCCTCAGTTTTcgatcggtatacTTTTTCCTTGCTCAACCACCTCGC
721	Chr2_1MB	chr2	191181348	191181386	GATGACATAGGAATGGATTGATGGAAAGATGCTGGCACA	42.7	Dp9	CGATCGGTATAC			CACCTTGGCTCACCTCTGCT	TCCTTGCTCAACCACCTCGC	CACCTTGGCTCACCTCTGCTTTTTcgatcggtatacTTTTGATGACATAGGAATGGATTGATGGAAAGATGCTGGCACATTTTcgatcggtatacTTTTTCCTTGCTCAACCACCTCGC
722	Chr2_1MB	chr2	191181388	191181423	GAGAGATAGATGAAATGGGCCTAGGCTACCTGCTGA	42.79	Dp9	CGATCGGTATAC			CACCTTGGCTCACCTCTGCT	TCCTTGCTCAACCACCTCGC	CACCTTGGCTCACCTCTGCTTTTTcgatcggtatacTTTTGAGAGATAGATGAAATGGGCCTAGGCTACCTGCTGATTTTcgatcggtatacTTTTTCCTTGCTCAACCACCTCGC
723	Chr2_1MB	chr2	191181425	191181461	ACAATTTACAGAGGTGTCCTGCATTGACATCAGTCCA	42.38	Dp9	CGATCGGTATAC			CACCTTGGCTCACCTCTGCT	TCCTTGCTCAACCACCTCGC	CACCTTGGCTCACCTCTGCTTTTTcgatcggtatacTTTTACAATTTACAGAGGTGTCCTGCATTGACATCAGTCCATTTTcgatcggtatacTTTTTCCTTGCTCAACCACCTCGC
724	Chr2_1MB	chr2	191181463	191181504	TCCAGTCCAATCCTCAATGTACCTTGTCCATCATGTAATAGA	42.11	Dp9	CGATCGGTATAC			CACCTTGGCTCACCTCTGCT	TCCTTGCTCAACCACCTCGC	CACCTTGGCTCACCTCTGCTTTTTcgatcggtatacTTTTTCCAGTCCAATCCTCAATGTACCTTGTCCATCATGTAATAGATTTTcgatcggtatacTTTTTCCTTGCTCAACCACCTCGC
725	Chr2_1MB	chr2	191181520	191181557	CCCCTGCCCATATGATTTGGTAGATCTGATCAACTCAG	42.22	Dp9	CGATCGGTATAC			CACCTTGGCTCACCTCTGCT	TCCTTGCTCAACCACCTCGC	CACCTTGGCTCACCTCTGCTTTTTcgatcggtatacTTTTCCCCTGCCCATATGATTTGGTAGATCTGATCAACTCAGTTTTcgatcggtatacTTTTTCCTTGCTCAACCACCTCGC
726	Chr2_1MB	chr2	191181559	191181594	TCATGATAAGCAGCTCTGGTTTCACAGAGACTTGGT	42.12	Dp9	CGATCGGTATAC			CACCTTGGCTCACCTCTGCT	TCCTTGCTCAACCACCTCGC	CACCTTGGCTCACCTCTGCTTTTTcgatcggtatacTTTTTCATGATAAGCAGCTCTGGTTTCACAGAGACTTGGTTTTTcgatcggtatacTTTTTCCTTGCTCAACCACCTCGC
727	Chr2_1MB	chr2	191181687	191181726	ATAGATATGTCTTCACTCCAGAATCTCAGTGGTCTGTGCT	42.03	Dp9	CGATCGGTATAC			CACCTTGGCTCACCTCTGCT	TCCTTGCTCAACCACCTCGC	CACCTTGGCTCACCTCTGCTTTTTcgatcggtatacTTTTATAGATATGTCTTCACTCCAGAATCTCAGTGGTCTGTGCTTTTTcgatcggtatacTTTTTCCTTGCTCAACCACCTCGC
728	Chr2_1MB	chr2	191181788	191181829	TTGAAATGCTTCAAACTAGATGAGACATATGGCTCAAGAGGC	42.33	Dp9	CGATCGGTATAC			CACCTTGGCTCACCTCTGCT	TCCTTGCTCAACCACCTCGC	CACCTTGGCTCACCTCTGCTTTTTcgatcggtatacTTTTTTGAAATGCTTCAAACTAGATGAGACATATGGCTCAAGAGGCTTTTcgatcggtatacTTTTTCCTTGCTCAACCACCTCGC
729	Chr2_1MB	chr2	191181831	191181866	GGGCAGCTTGTATTGCAACTTGGTCTTTCTGCAACT	43.98	Dp9	CGATCGGTATAC			CACCTTGGCTCACCTCTGCT	TCCTTGCTCAACCACCTCGC	CACCTTGGCTCACCTCTGCTTTTTcgatcggtatacTTTTGGGCAGCTTGTATTGCAACTTGGTCTTTCTGCAACTTTTTcgatcggtatacTTTTTCCTTGCTCAACCACCTCGC
730	Chr2_1MB	chr2	191181868	191181903	CCTGTCTTCCTCTGGACCACATTTGAAGCTGGCTCT	45.12	Dp9	CGATCGGTATAC			CACCTTGGCTCACCTCTGCT	TCCTTGCTCAACCACCTCGC	CACCTTGGCTCACCTCTGCTTTTTcgatcggtatacTTTTCCTGTCTTCCTCTGGACCACATTTGAAGCTGGCTCTTTTTcgatcggtatacTTTTTCCTTGCTCAACCACCTCGC
731	Chr2_1MB	chr2	191181985	191182025	ACATTTAGTTGGCTGTCTCTCCAACTCACTCCTAGTAATGT	42.31	Dp9	CGATCGGTATAC			CACCTTGGCTCACCTCTGCT	TCCTTGCTCAACCACCTCGC	CACCTTGGCTCACCTCTGCTTTTTcgatcggtatacTTTTACATTTAGTTGGCTGTCTCTCCAACTCACTCCTAGTAATGTTTTTcgatcggtatacTTTTTCCTTGCTCAACCACCTCGC
732	Chr2_1MB	chr2	191182031	191182071	TTCATTATCCATCACTACAGTCTCTGTGACTCAAAGCACGC	43.16	Dp10	CGTCCGATATAG			CACCTTGGCTCACCTCTGCT	TCCTTGCTCAACCACCTCGC	CACCTTGGCTCACCTCTGCTTTTTcgtccgatatagTTTTTTCATTATCCATCACTACAGTCTCTGTGACTCAAAGCACGCTTTTcgtccgatatagTTTTTCCTTGCTCAACCACCTCGC
733	Chr2_1MB	chr2	191182073	191182112	CCTGGCAAGATTGTTCTGAGATGTTACCATGATCATTGGC	43.1	Dp10	CGTCCGATATAG			CACCTTGGCTCACCTCTGCT	TCCTTGCTCAACCACCTCGC	CACCTTGGCTCACCTCTGCTTTTTcgtccgatatagTTTTCCTGGCAAGATTGTTCTGAGATGTTACCATGATCATTGGCTTTTcgtccgatatagTTTTTCCTTGCTCAACCACCTCGC
734	Chr2_1MB	chr2	191182114	191182149	TGGAGGCAATGAGATGTGGTGGTAGGCAGATTGTGA	44.89	Dp10	CGTCCGATATAG			CACCTTGGCTCACCTCTGCT	TCCTTGCTCAACCACCTCGC	CACCTTGGCTCACCTCTGCTTTTTcgtccgatatagTTTTTGGAGGCAATGAGATGTGGTGGTAGGCAGATTGTGATTTTcgtccgatatagTTTTTCCTTGCTCAACCACCTCGC
735	Chr2_1MB	chr2	191182177	191182217	TCGAGTGATATAACTGCATAGTCTCCTACTGAGGAGACTGC	42.81	Dp10	CGTCCGATATAG			CACCTTGGCTCACCTCTGCT	TCCTTGCTCAACCACCTCGC	CACCTTGGCTCACCTCTGCTTTTTcgtccgatatagTTTTTCGAGTGATATAACTGCATAGTCTCCTACTGAGGAGACTGCTTTTcgtccgatatagTTTTTCCTTGCTCAACCACCTCGC
736	Chr2_1MB	chr2	191182221	191182256	ATCTCCAGAGAGGCAGGGAAATTTGGACATTCAAGA	42.14	Dp10	CGTCCGATATAG			CACCTTGGCTCACCTCTGCT	TCCTTGCTCAACCACCTCGC	CACCTTGGCTCACCTCTGCTTTTTcgtccgatatagTTTTATCTCCAGAGAGGCAGGGAAATTTGGACATTCAAGATTTTcgtccgatatagTTTTTCCTTGCTCAACCACCTCGC
737	Chr2_1MB	chr2	191182258	191182298	TATTAGATTTGTCCACTCAAATGTCCACCTTGCAGGTTTCA	42.24	Dp10	CGTCCGATATAG			CACCTTGGCTCACCTCTGCT	TCCTTGCTCAACCACCTCGC	CACCTTGGCTCACCTCTGCTTTTTcgtccgatatagTTTTTATTAGATTTGTCCACTCAAATGTCCACCTTGCAGGTTTCATTTTcgtccgatatagTTTTTCCTTGCTCAACCACCTCGC
738	Chr2_1MB	chr2	191182300	191182339	GTTCCTACTCTTTCCCTATCAAAGCCTTCACATTGACACA	42.12	Dp10	CGTCCGATATAG			CACCTTGGCTCACCTCTGCT	TCCTTGCTCAACCACCTCGC	CACCTTGGCTCACCTCTGCTTTTTcgtccgatatagTTTTGTTCCTACTCTTTCCCTATCAAAGCCTTCACATTGACACATTTTcgtccgatatagTTTTTCCTTGCTCAACCACCTCGC
739	Chr2_1MB	chr2	191182364	191182404	TTTTCTCCTTTGTAGGTTTGCAACCCTATACCATGAAACCC	42.57	Dp10	CGTCCGATATAG			CACCTTGGCTCACCTCTGCT	TCCTTGCTCAACCACCTCGC	CACCTTGGCTCACCTCTGCTTTTTcgtccgatatagTTTTTTTTCTCCTTTGTAGGTTTGCAACCCTATACCATGAAACCCTTTTcgtccgatatagTTTTTCCTTGCTCAACCACCTCGC
740	Chr2_1MB	chr2	191182406	191182442	GAACATGATTTTCTTCCTCCATCATTTGCCCTGCAGC	42.82	Dp10	CGTCCGATATAG			CACCTTGGCTCACCTCTGCT	TCCTTGCTCAACCACCTCGC	CACCTTGGCTCACCTCTGCTTTTTcgtccgatatagTTTTGAACATGATTTTCTTCCTCCATCATTTGCCCTGCAGCTTTTcgtccgatatagTTTTTCCTTGCTCAACCACCTCGC
741	Chr2_1MB	chr2	191182444	191182482	GCAGTAGATAAGAGGATTTGGAAGGCTACCATAGAGGCC	42.96	Dp10	CGTCCGATATAG			CACCTTGGCTCACCTCTGCT	TCCTTGCTCAACCACCTCGC	CACCTTGGCTCACCTCTGCTTTTTcgtccgatatagTTTTGCAGTAGATAAGAGGATTTGGAAGGCTACCATAGAGGCCTTTTcgtccgatatagTTTTTCCTTGCTCAACCACCTCGC
742	Chr2_1MB	chr2	191182492	191182532	TCACAGCATATTTTAAGTGGGCAATTAGCTTTCCTGAGTCT	42.15	Dp10	CGTCCGATATAG			CACCTTGGCTCACCTCTGCT	TCCTTGCTCAACCACCTCGC	CACCTTGGCTCACCTCTGCTTTTTcgtccgatatagTTTTTCACAGCATATTTTAAGTGGGCAATTAGCTTTCCTGAGTCTTTTTcgtccgatatagTTTTTCCTTGCTCAACCACCTCGC
743	Chr2_1MB	chr2	191182542	191182577	TTTTGCAAATCTTCCAAAGCCATCAAAGGCAGCCAC	43.48	Dp10	CGTCCGATATAG			CACCTTGGCTCACCTCTGCT	TCCTTGCTCAACCACCTCGC	CACCTTGGCTCACCTCTGCTTTTTcgtccgatatagTTTTTTTTGCAAATCTTCCAAAGCCATCAAAGGCAGCCACTTTTcgtccgatatagTTTTTCCTTGCTCAACCACCTCGC
744	Chr2_1MB	chr2	191182593	191182634	TTATGATTATCGTTCCCTCTGTACTGATCAAGTACACAGCCA	42.12	Dp10	CGTCCGATATAG			CACCTTGGCTCACCTCTGCT	TCCTTGCTCAACCACCTCGC	CACCTTGGCTCACCTCTGCTTTTTcgtccgatatagTTTTTTATGATTATCGTTCCCTCTGTACTGATCAAGTACACAGCCATTTTcgtccgatatagTTTTTCCTTGCTCAACCACCTCGC
745	Chr2_1MB	chr2	191182636	191182672	TTGATATGCCAATACCTTGCCTTCTGCCTATACCACA	42.13	Dp10	CGTCCGATATAG			CACCTTGGCTCACCTCTGCT	TCCTTGCTCAACCACCTCGC	CACCTTGGCTCACCTCTGCTTTTTcgtccgatatagTTTTTTGATATGCCAATACCTTGCCTTCTGCCTATACCACATTTTcgtccgatatagTTTTTCCTTGCTCAACCACCTCGC
746	Chr2_1MB	chr2	191182674	191182714	AACATATTGGCAATTGTACTATCACTGCATGCCAGGAATCC	42.82	Dp10	CGTCCGATATAG			CACCTTGGCTCACCTCTGCT	TCCTTGCTCAACCACCTCGC	CACCTTGGCTCACCTCTGCTTTTTcgtccgatatagTTTTAACATATTGGCAATTGTACTATCACTGCATGCCAGGAATCCTTTTcgtccgatatagTTTTTCCTTGCTCAACCACCTCGC
747	Chr2_1MB	chr2	191182722	191182757	CCAGTTTGCCACCATCGGTGGAGACCCAAAGTTCTC	45.95	Dp10	CGTCCGATATAG			CACCTTGGCTCACCTCTGCT	TCCTTGCTCAACCACCTCGC	CACCTTGGCTCACCTCTGCTTTTTcgtccgatatagTTTTCCAGTTTGCCACCATCGGTGGAGACCCAAAGTTCTCTTTTcgtccgatatagTTTTTCCTTGCTCAACCACCTCGC
748	Chr2_1MB	chr2	191182759	191182794	TTTGGAGGTCTGCTTTCTAAGGACACCCATTGAACC	42.81	Dp10	CGTCCGATATAG			CACCTTGGCTCACCTCTGCT	TCCTTGCTCAACCACCTCGC	CACCTTGGCTCACCTCTGCTTTTTcgtccgatatagTTTTTTTGGAGGTCTGCTTTCTAAGGACACCCATTGAACCTTTTcgtccgatatagTTTTTCCTTGCTCAACCACCTCGC
749	Chr2_1MB	chr2	191182796	191182831	TGTCTTAGCCTGGCTTCCCTAGACAACAGAACTTGA	43.03	Dp10	CGTCCGATATAG			CACCTTGGCTCACCTCTGCT	TCCTTGCTCAACCACCTCGC	CACCTTGGCTCACCTCTGCTTTTTcgtccgatatagTTTTTGTCTTAGCCTGGCTTCCCTAGACAACAGAACTTGATTTTcgtccgatatagTTTTTCCTTGCTCAACCACCTCGC
750	Chr2_1MB	chr2	191182838	191182879	AATTTGTGTGCTATTACTTCAGTGTAGGGTAGAATCCCAGGG	42.77	Dp10	CGTCCGATATAG			CACCTTGGCTCACCTCTGCT	TCCTTGCTCAACCACCTCGC	CACCTTGGCTCACCTCTGCTTTTTcgtccgatatagTTTTAATTTGTGTGCTATTACTTCAGTGTAGGGTAGAATCCCAGGGTTTTcgtccgatatagTTTTTCCTTGCTCAACCACCTCGC
751	Chr2_1MB	chr2	191182881	191182916	AAAGGAGACATGAGACAAGGAACGAGGAAGAGCAAA	42.22	Dp10	CGTCCGATATAG			CACCTTGGCTCACCTCTGCT	TCCTTGCTCAACCACCTCGC	CACCTTGGCTCACCTCTGCTTTTTcgtccgatatagTTTTAAAGGAGACATGAGACAAGGAACGAGGAAGAGCAAATTTTcgtccgatatagTTTTTCCTTGCTCAACCACCTCGC
752	Chr2_1MB	chr2	191182918	191182953	ACAAGGAAGTGCATTACCCAGCTAGCCAGAGCTTCA	44.99	Dp10	CGTCCGATATAG			CACCTTGGCTCACCTCTGCT	TCCTTGCTCAACCACCTCGC	CACCTTGGCTCACCTCTGCTTTTTcgtccgatatagTTTTACAAGGAAGTGCATTACCCAGCTAGCCAGAGCTTCATTTTcgtccgatatagTTTTTCCTTGCTCAACCACCTCGC
753	Chr2_1MB	chr2	191182955	191182990	AGCAACACATTGGCTGCTCAGTCTAGAGAAGACATC	42.55	Dp10	CGTCCGATATAG			CACCTTGGCTCACCTCTGCT	TCCTTGCTCAACCACCTCGC	CACCTTGGCTCACCTCTGCTTTTTcgtccgatatagTTTTAGCAACACATTGGCTGCTCAGTCTAGAGAAGACATCTTTTcgtccgatatagTTTTTCCTTGCTCAACCACCTCGC
754	Chr2_1MB	chr2	191182992	191183029	CCAGAAAGACCATAGGAGAATGACTGCATCTTGGAACA	42.19	Dp10	CGTCCGATATAG			CACCTTGGCTCACCTCTGCT	TCCTTGCTCAACCACCTCGC	CACCTTGGCTCACCTCTGCTTTTTcgtccgatatagTTTTCCAGAAAGACCATAGGAGAATGACTGCATCTTGGAACATTTTcgtccgatatagTTTTTCCTTGCTCAACCACCTCGC
755	Chr2_1MB	chr2	191183031	191183066	TCCATCAGGCCAGGAAGTCTAAAGGGCAAGCAATTT	44.21	Dp10	CGTCCGATATAG			CACCTTGGCTCACCTCTGCT	TCCTTGCTCAACCACCTCGC	CACCTTGGCTCACCTCTGCTTTTTcgtccgatatagTTTTTCCATCAGGCCAGGAAGTCTAAAGGGCAAGCAATTTTTTTcgtccgatatagTTTTTCCTTGCTCAACCACCTCGC
756	Chr2_1MB	chr2	191183068	191183103	TGTGCAGGCATTCCCTCATGTCTTGTCTTCCATTGG	44.57	Dp10	CGTCCGATATAG			CACCTTGGCTCACCTCTGCT	TCCTTGCTCAACCACCTCGC	CACCTTGGCTCACCTCTGCTTTTTcgtccgatatagTTTTTGTGCAGGCATTCCCTCATGTCTTGTCTTCCATTGGTTTTcgtccgatatagTTTTTCCTTGCTCAACCACCTCGC
757	Chr2_1MB	chr2	191183119	191183159	TTTGTCTACTTTCTCTCACATCTGAGTTGCATCAACTCAGC	42.2	Dp10	CGTCCGATATAG			CACCTTGGCTCACCTCTGCT	TCCTTGCTCAACCACCTCGC	CACCTTGGCTCACCTCTGCTTTTTcgtccgatatagTTTTTTTGTCTACTTTCTCTCACATCTGAGTTGCATCAACTCAGCTTTTcgtccgatatagTTTTTCCTTGCTCAACCACCTCGC
758	Chr2_1MB	chr2	191183177	191183212	CTGGAGCTTCTGGAACTCCATTCCAGGCAGTGTGTG	45.65	Dp10	CGTCCGATATAG			CACCTTGGCTCACCTCTGCT	TCCTTGCTCAACCACCTCGC	CACCTTGGCTCACCTCTGCTTTTTcgtccgatatagTTTTCTGGAGCTTCTGGAACTCCATTCCAGGCAGTGTGTGTTTTcgtccgatatagTTTTTCCTTGCTCAACCACCTCGC
759	Chr2_1MB	chr2	191183214	191183255	CTTCAGTGGTTTCTTCTTTAGTTGGTGATGTCTGTTGAAGCT	42.41	Dp10	CGTCCGATATAG			CACCTTGGCTCACCTCTGCT	TCCTTGCTCAACCACCTCGC	CACCTTGGCTCACCTCTGCTTTTTcgtccgatatagTTTTCTTCAGTGGTTTCTTCTTTAGTTGGTGATGTCTGTTGAAGCTTTTTcgtccgatatagTTTTTCCTTGCTCAACCACCTCGC
760	Chr2_1MB	chr2	191183257	191183292	CTCCTCTGTGGGGATGACCCGAGCAGAAACAGACTT	45.99	Dp10	CGTCCGATATAG			CACCTTGGCTCACCTCTGCT	TCCTTGCTCAACCACCTCGC	CACCTTGGCTCACCTCTGCTTTTTcgtccgatatagTTTTCTCCTCTGTGGGGATGACCCGAGCAGAAACAGACTTTTTTcgtccgatatagTTTTTCCTTGCTCAACCACCTCGC
761	Chr2_1MB	chr2	191183294	191183332	GGACTGCAGCAATGGAATGAGCTATTGCTAGGATATTCC	42.71	Dp10	CGTCCGATATAG			CACCTTGGCTCACCTCTGCT	TCCTTGCTCAACCACCTCGC	CACCTTGGCTCACCTCTGCTTTTTcgtccgatatagTTTTGGACTGCAGCAATGGAATGAGCTATTGCTAGGATATTCCTTTTcgtccgatatagTTTTTCCTTGCTCAACCACCTCGC
762	Chr2_1MB	chr2	191183334	191183369	GGTTAAGGGAGAAGGACTGTAAGTAAAGCCAGGCTC	42.32	Dp10	CGTCCGATATAG			CACCTTGGCTCACCTCTGCT	TCCTTGCTCAACCACCTCGC	CACCTTGGCTCACCTCTGCTTTTTcgtccgatatagTTTTGGTTAAGGGAGAAGGACTGTAAGTAAAGCCAGGCTCTTTTcgtccgatatagTTTTTCCTTGCTCAACCACCTCGC
763	Chr2_1MB	chr2	191183372	191183407	GGGGCAATAAGTGAGAAAGAGTGGATCTGAATGGCA	42.75	Dp10	CGTCCGATATAG			CACCTTGGCTCACCTCTGCT	TCCTTGCTCAACCACCTCGC	CACCTTGGCTCACCTCTGCTTTTTcgtccgatatagTTTTGGGGCAATAAGTGAGAAAGAGTGGATCTGAATGGCATTTTcgtccgatatagTTTTTCCTTGCTCAACCACCTCGC
764	Chr2_1MB	chr2	191183463	191183503	AAAGTTAAGCCCACTTCCTAAAGGTGTAACAAGTTTGTGCT	42.57	Dp10	CGTCCGATATAG			CACCTTGGCTCACCTCTGCT	TCCTTGCTCAACCACCTCGC	CACCTTGGCTCACCTCTGCTTTTTcgtccgatatagTTTTAAAGTTAAGCCCACTTCCTAAAGGTGTAACAAGTTTGTGCTTTTTcgtccgatatagTTTTTCCTTGCTCAACCACCTCGC
765	Chr2_1MB	chr2	191183521	191183562	AGCTTTCCCACATTTTAGAATTTCATAGACTCACAGGACTGG	42.05	Dp10	CGTCCGATATAG			CACCTTGGCTCACCTCTGCT	TCCTTGCTCAACCACCTCGC	CACCTTGGCTCACCTCTGCTTTTTcgtccgatatagTTTTAGCTTTCCCACATTTTAGAATTTCATAGACTCACAGGACTGGTTTTcgtccgatatagTTTTTCCTTGCTCAACCACCTCGC
766	Chr2_1MB	chr2	191183632	191183673	TAAGTGACACTTTCAAGTCAAACAGTAAATGGGGAAGCAAGA	42.17	Dp10	CGTCCGATATAG			CACCTTGGCTCACCTCTGCT	TCCTTGCTCAACCACCTCGC	CACCTTGGCTCACCTCTGCTTTTTcgtccgatatagTTTTTAAGTGACACTTTCAAGTCAAACAGTAAATGGGGAAGCAAGATTTTcgtccgatatagTTTTTCCTTGCTCAACCACCTCGC
767	Chr2_1MB	chr2	191183675	191183710	GGCCTGCCTTCATTCCAGTCCTCATTCCACAATATC	43.12	Dp10	CGTCCGATATAG			CACCTTGGCTCACCTCTGCT	TCCTTGCTCAACCACCTCGC	CACCTTGGCTCACCTCTGCTTTTTcgtccgatatagTTTTGGCCTGCCTTCATTCCAGTCCTCATTCCACAATATCTTTTcgtccgatatagTTTTTCCTTGCTCAACCACCTCGC
768	Chr2_1MB	chr2	191183732	191183770	GGGGAGTCATTTGCACTCCACTTTTGCCTTTATTAAAGT	42.01	Dp10	CGTCCGATATAG			CACCTTGGCTCACCTCTGCT	TCCTTGCTCAACCACCTCGC	CACCTTGGCTCACCTCTGCTTTTTcgtccgatatagTTTTGGGGAGTCATTTGCACTCCACTTTTGCCTTTATTAAAGTTTTTcgtccgatatagTTTTTCCTTGCTCAACCACCTCGC
769	Chr2_1MB	chr2	191183772	191183813	TTTTGAAGGTGTTGGTTTAGTGAGGTAATGTCTCAAAGCAGT	42.31	Dp10	CGTCCGATATAG			CACCTTGGCTCACCTCTGCT	TCCTTGCTCAACCACCTCGC	CACCTTGGCTCACCTCTGCTTTTTcgtccgatatagTTTTTTTTGAAGGTGTTGGTTTAGTGAGGTAATGTCTCAAAGCAGTTTTTcgtccgatatagTTTTTCCTTGCTCAACCACCTCGC
770	Chr2_1MB	chr2	191183878	191183919	AATGTTTAAGACAATGCCAGCCTACTTTGTTGATGAACCAGA	42.56	Dp10	CGTCCGATATAG			CACCTTGGCTCACCTCTGCT	TCCTTGCTCAACCACCTCGC	CACCTTGGCTCACCTCTGCTTTTTcgtccgatatagTTTTAATGTTTAAGACAATGCCAGCCTACTTTGTTGATGAACCAGATTTTcgtccgatatagTTTTTCCTTGCTCAACCACCTCGC
771	Chr2_1MB	chr2	191183921	191183957	TGAGTGTTACAAGCCTCTACATTTCCAGAGGCAGAAC	42.3	Dp10	CGTCCGATATAG			CACCTTGGCTCACCTCTGCT	TCCTTGCTCAACCACCTCGC	CACCTTGGCTCACCTCTGCTTTTTcgtccgatatagTTTTTGAGTGTTACAAGCCTCTACATTTCCAGAGGCAGAACTTTTcgtccgatatagTTTTTCCTTGCTCAACCACCTCGC
772	Chr2_1MB	chr2	191183983	191184024	ACAACACAAAGAAAGAATGCCAGCAAACAAAAGTGAGTATGT	42.19	Dp10	CGTCCGATATAG			CACCTTGGCTCACCTCTGCT	TCCTTGCTCAACCACCTCGC	CACCTTGGCTCACCTCTGCTTTTTcgtccgatatagTTTTACAACACAAAGAAAGAATGCCAGCAAACAAAAGTGAGTATGTTTTTcgtccgatatagTTTTTCCTTGCTCAACCACCTCGC
773	Chr2_1MB	chr2	191184087	191184126	TTTTGCTACCATGTTAAGCAATTCACAAGGATTGGCTCAG	42.2	Dp10	CGTCCGATATAG			CACCTTGGCTCACCTCTGCT	TCCTTGCTCAACCACCTCGC	CACCTTGGCTCACCTCTGCTTTTTcgtccgatatagTTTTTTTTGCTACCATGTTAAGCAATTCACAAGGATTGGCTCAGTTTTcgtccgatatagTTTTTCCTTGCTCAACCACCTCGC
774	Chr2_1MB	chr2	191184128	191184168	GATCTTCCTGTGATCTTTGCATTCACACCTAAGTGGAAACC	42.75	Dp10	CGTCCGATATAG			CACCTTGGCTCACCTCTGCT	TCCTTGCTCAACCACCTCGC	CACCTTGGCTCACCTCTGCTTTTTcgtccgatatagTTTTGATCTTCCTGTGATCTTTGCATTCACACCTAAGTGGAAACCTTTTcgtccgatatagTTTTTCCTTGCTCAACCACCTCGC
775	Chr2_1MB	chr2	191184170	191184205	AGTACCCTATGCCCTCTTTAGGACAGCTATCAAGGT	42.31	Dp10	CGTCCGATATAG			CACCTTGGCTCACCTCTGCT	TCCTTGCTCAACCACCTCGC	CACCTTGGCTCACCTCTGCTTTTTcgtccgatatagTTTTAGTACCCTATGCCCTCTTTAGGACAGCTATCAAGGTTTTTcgtccgatatagTTTTTCCTTGCTCAACCACCTCGC
776	Chr2_1MB	chr2	191184207	191184246	ACATTTGTAGCTGTGGTAAGGATCAATAAGCAGCTAGAGC	42.19	Dp10	CGTCCGATATAG			CACCTTGGCTCACCTCTGCT	TCCTTGCTCAACCACCTCGC	CACCTTGGCTCACCTCTGCTTTTTcgtccgatatagTTTTACATTTGTAGCTGTGGTAAGGATCAATAAGCAGCTAGAGCTTTTcgtccgatatagTTTTTCCTTGCTCAACCACCTCGC
777	Chr2_1MB	chr2	191184248	191184284	GAAGCTGCCTGTTCCGTGAAAACAGCCTAATTTCTAG	42.16	Dp10	CGTCCGATATAG			CACCTTGGCTCACCTCTGCT	TCCTTGCTCAACCACCTCGC	CACCTTGGCTCACCTCTGCTTTTTcgtccgatatagTTTTGAAGCTGCCTGTTCCGTGAAAACAGCCTAATTTCTAGTTTTcgtccgatatagTTTTTCCTTGCTCAACCACCTCGC
778	Chr2_1MB	chr2	191184286	191184325	AAATCTAGTTGCTTTGCTCTTGGTGGACACATTAACGACA	42.6	Dp10	CGTCCGATATAG			CACCTTGGCTCACCTCTGCT	TCCTTGCTCAACCACCTCGC	CACCTTGGCTCACCTCTGCTTTTTcgtccgatatagTTTTAAATCTAGTTGCTTTGCTCTTGGTGGACACATTAACGACATTTTcgtccgatatagTTTTTCCTTGCTCAACCACCTCGC
779	Chr2_1MB	chr2	191184327	191184362	TGACATCTGGAAATTCTTGCCCTCCTGACACATGTG	42.96	Dp10	CGTCCGATATAG			CACCTTGGCTCACCTCTGCT	TCCTTGCTCAACCACCTCGC	CACCTTGGCTCACCTCTGCTTTTTcgtccgatatagTTTTTGACATCTGGAAATTCTTGCCCTCCTGACACATGTGTTTTcgtccgatatagTTTTTCCTTGCTCAACCACCTCGC
780	Chr2_1MB	chr2	191184364	191184403	TAAAGGGTATAAAGATGTGAACTCCACCTTCTGACAGCCT	42.47	Dp10	CGTCCGATATAG			CACCTTGGCTCACCTCTGCT	TCCTTGCTCAACCACCTCGC	CACCTTGGCTCACCTCTGCTTTTTcgtccgatatagTTTTTAAAGGGTATAAAGATGTGAACTCCACCTTCTGACAGCCTTTTTcgtccgatatagTTTTTCCTTGCTCAACCACCTCGC
781	Chr2_1MB	chr2	191184405	191184446	GATTTCTGTGGCTACTGAAGCTGCAATAGAATGAACCAATCT	42.46	Dp10	CGTCCGATATAG			CACCTTGGCTCACCTCTGCT	TCCTTGCTCAACCACCTCGC	CACCTTGGCTCACCTCTGCTTTTTcgtccgatatagTTTTGATTTCTGTGGCTACTGAAGCTGCAATAGAATGAACCAATCTTTTTcgtccgatatagTTTTTCCTTGCTCAACCACCTCGC
782	Chr2_1MB	chr2	191184552	191184592	AAATTAGCCTGGGACCAATTTGTTTGAATATCTGCTCCACC	42.94	Dp10	CGTCCGATATAG			CACCTTGGCTCACCTCTGCT	TCCTTGCTCAACCACCTCGC	CACCTTGGCTCACCTCTGCTTTTTcgtccgatatagTTTTAAATTAGCCTGGGACCAATTTGTTTGAATATCTGCTCCACCTTTTcgtccgatatagTTTTTCCTTGCTCAACCACCTCGC
783	Chr2_1MB	chr2	191184594	191184629	CTGTAGGGGAAAACTGATGAGCAGGCTTCGAATTTC	42.01	Dp10	CGTCCGATATAG			CACCTTGGCTCACCTCTGCT	TCCTTGCTCAACCACCTCGC	CACCTTGGCTCACCTCTGCTTTTTcgtccgatatagTTTTCTGTAGGGGAAAACTGATGAGCAGGCTTCGAATTTCTTTTcgtccgatatagTTTTTCCTTGCTCAACCACCTCGC
784	Chr2_1MB	chr2	191184669	191184704	TTGGGATGCTTTCTGCCAAAGGCAGGGTTTCACTTC	45.17	Dp10	CGTCCGATATAG			CACCTTGGCTCACCTCTGCT	TCCTTGCTCAACCACCTCGC	CACCTTGGCTCACCTCTGCTTTTTcgtccgatatagTTTTTTGGGATGCTTTCTGCCAAAGGCAGGGTTTCACTTCTTTTcgtccgatatagTTTTTCCTTGCTCAACCACCTCGC
785	Chr2_1MB	chr2	191184706	191184744	GATTTCATGGCAAATCAAACCCTGAATGAGAAGACAGCT	42.03	Dp10	CGTCCGATATAG			CACCTTGGCTCACCTCTGCT	TCCTTGCTCAACCACCTCGC	CACCTTGGCTCACCTCTGCTTTTTcgtccgatatagTTTTGATTTCATGGCAAATCAAACCCTGAATGAGAAGACAGCTTTTTcgtccgatatagTTTTTCCTTGCTCAACCACCTCGC
786	Chr2_1MB	chr2	191184746	191184782	TAGACAGGAGGGAAAACAGTCTCTTCAGTCTGTCAGC	42.82	Dp10	CGTCCGATATAG			CACCTTGGCTCACCTCTGCT	TCCTTGCTCAACCACCTCGC	CACCTTGGCTCACCTCTGCTTTTTcgtccgatatagTTTTTAGACAGGAGGGAAAACAGTCTCTTCAGTCTGTCAGCTTTTcgtccgatatagTTTTTCCTTGCTCAACCACCTCGC
787	Chr2_1MB	chr2	191184784	191184822	CTTCTCCTAATATTCCTCTCCACCCCAGAAGAATCCACT	42.24	Dp10	CGTCCGATATAG			CACCTTGGCTCACCTCTGCT	TCCTTGCTCAACCACCTCGC	CACCTTGGCTCACCTCTGCTTTTTcgtccgatatagTTTTCTTCTCCTAATATTCCTCTCCACCCCAGAAGAATCCACTTTTTcgtccgatatagTTTTTCCTTGCTCAACCACCTCGC
788	Chr2_1MB	chr2	191184837	191184878	AAAATACAGACTACATGCAATTCGGGGAAGTGTGAGAAAACA	42.36	Dp10	CGTCCGATATAG			CACCTTGGCTCACCTCTGCT	TCCTTGCTCAACCACCTCGC	CACCTTGGCTCACCTCTGCTTTTTcgtccgatatagTTTTAAAATACAGACTACATGCAATTCGGGGAAGTGTGAGAAAACATTTTcgtccgatatagTTTTTCCTTGCTCAACCACCTCGC
789	Chr2_1MB	chr2	191184882	191184920	AGGTAGTTTCCAGGCAAGACTATCATATCAGCAATGCAA	42.06	Dp10	CGTCCGATATAG			CACCTTGGCTCACCTCTGCT	TCCTTGCTCAACCACCTCGC	CACCTTGGCTCACCTCTGCTTTTTcgtccgatatagTTTTAGGTAGTTTCCAGGCAAGACTATCATATCAGCAATGCAATTTTcgtccgatatagTTTTTCCTTGCTCAACCACCTCGC
790	Chr2_1MB	chr2	191184936	191184976	TAGTGATTATACTGTGGAAATGATACTCACTTCCAGGGCCT	42.05	Dp10	CGTCCGATATAG			CACCTTGGCTCACCTCTGCT	TCCTTGCTCAACCACCTCGC	CACCTTGGCTCACCTCTGCTTTTTcgtccgatatagTTTTTAGTGATTATACTGTGGAAATGATACTCACTTCCAGGGCCTTTTTcgtccgatatagTTTTTCCTTGCTCAACCACCTCGC
791	Chr2_1MB	chr2	191184978	191185013	CCAGGTGCTACTCTTGATGCTGAAAACAACCTCTCC	43.04	Dp10	CGTCCGATATAG			CACCTTGGCTCACCTCTGCT	TCCTTGCTCAACCACCTCGC	CACCTTGGCTCACCTCTGCTTTTTcgtccgatatagTTTTCCAGGTGCTACTCTTGATGCTGAAAACAACCTCTCCTTTTcgtccgatatagTTTTTCCTTGCTCAACCACCTCGC
792	Chr2_1MB	chr2	191185057	191185097	AACCTATTTTACCCCTTTTAGATGGAGAAAGGCTATTGCCC	42.18	Dp10	CGTCCGATATAG			CACCTTGGCTCACCTCTGCT	TCCTTGCTCAACCACCTCGC	CACCTTGGCTCACCTCTGCTTTTTcgtccgatatagTTTTAACCTATTTTACCCCTTTTAGATGGAGAAAGGCTATTGCCCTTTTcgtccgatatagTTTTTCCTTGCTCAACCACCTCGC
793	Chr2_1MB	chr2	191185103	191185144	TGGTACCATGAGGCTGAAGACTGACAAATATATAATCACGCA	42.59	Dp10	CGTCCGATATAG			CACCTTGGCTCACCTCTGCT	TCCTTGCTCAACCACCTCGC	CACCTTGGCTCACCTCTGCTTTTTcgtccgatatagTTTTTGGTACCATGAGGCTGAAGACTGACAAATATATAATCACGCATTTTcgtccgatatagTTTTTCCTTGCTCAACCACCTCGC
794	Chr2_1MB	chr2	191185163	191185203	ATTATGCAGGATGTTTTCTCCAGTGAATTCTACTGTGGAGG	42.02	Dp10	CGTCCGATATAG			CACCTTGGCTCACCTCTGCT	TCCTTGCTCAACCACCTCGC	CACCTTGGCTCACCTCTGCTTTTTcgtccgatatagTTTTATTATGCAGGATGTTTTCTCCAGTGAATTCTACTGTGGAGGTTTTcgtccgatatagTTTTTCCTTGCTCAACCACCTCGC
795	Chr2_1MB	chr2	191185205	191185240	TTTCTGAAGTGTCAGAGTCTATTACCTGCTGCCCAG	42.1	Dp10	CGTCCGATATAG			CACCTTGGCTCACCTCTGCT	TCCTTGCTCAACCACCTCGC	CACCTTGGCTCACCTCTGCTTTTTcgtccgatatagTTTTTTTCTGAAGTGTCAGAGTCTATTACCTGCTGCCCAGTTTTcgtccgatatagTTTTTCCTTGCTCAACCACCTCGC
796	Chr2_1MB	chr2	191185278	191185319	AATAGGTCTTTACTCACTAACAGAGACTGAGCAAGAACTGCT	42.16	Dp10	CGTCCGATATAG			CACCTTGGCTCACCTCTGCT	TCCTTGCTCAACCACCTCGC	CACCTTGGCTCACCTCTGCTTTTTcgtccgatatagTTTTAATAGGTCTTTACTCACTAACAGAGACTGAGCAAGAACTGCTTTTTcgtccgatatagTTTTTCCTTGCTCAACCACCTCGC
797	Chr2_1MB	chr2	191185370	191185411	GTATGCTTAACAAGGAAACTTGTTGAATGCACATGCTTCTCA	42.1	Dp10	CGTCCGATATAG			CACCTTGGCTCACCTCTGCT	TCCTTGCTCAACCACCTCGC	CACCTTGGCTCACCTCTGCTTTTTcgtccgatatagTTTTGTATGCTTAACAAGGAAACTTGTTGAATGCACATGCTTCTCATTTTcgtccgatatagTTTTTCCTTGCTCAACCACCTCGC
798	Chr2_1MB	chr2	191185417	191185452	GGGCTTCCCTGGAGGTGCAGTAAAGCCTACAGAAAT	45.24	Dp10	CGTCCGATATAG			CACCTTGGCTCACCTCTGCT	TCCTTGCTCAACCACCTCGC	CACCTTGGCTCACCTCTGCTTTTTcgtccgatatagTTTTGGGCTTCCCTGGAGGTGCAGTAAAGCCTACAGAAATTTTTcgtccgatatagTTTTTCCTTGCTCAACCACCTCGC
799	Chr2_1MB	chr2	191185454	191185493	CAGAAGGGGCAATCTCCAAGTCTTTAGTAAGTACTGGAGG	42.86	Dp10	CGTCCGATATAG			CACCTTGGCTCACCTCTGCT	TCCTTGCTCAACCACCTCGC	CACCTTGGCTCACCTCTGCTTTTTcgtccgatatagTTTTCAGAAGGGGCAATCTCCAAGTCTTTAGTAAGTACTGGAGGTTTTcgtccgatatagTTTTTCCTTGCTCAACCACCTCGC
800	Chr2_1MB	chr2	191185525	191185565	AGTAGAGCAATTTGAGTAACAGCACTAGCGATATTCCTGGC	43.15	Dp10	CGTCCGATATAG			CACCTTGGCTCACCTCTGCT	TCCTTGCTCAACCACCTCGC	CACCTTGGCTCACCTCTGCTTTTTcgtccgatatagTTTTAGTAGAGCAATTTGAGTAACAGCACTAGCGATATTCCTGGCTTTTcgtccgatatagTTTTTCCTTGCTCAACCACCTCGC
801	Chr2_1MB	chr2	191185575	191185616	ATTATAATAGTTATTGTCTCTGAGTGCACGTTGAGGGTCCCA	42.3	Dp10	CGTCCGATATAG			CACCTTGGCTCACCTCTGCT	TCCTTGCTCAACCACCTCGC	CACCTTGGCTCACCTCTGCTTTTTcgtccgatatagTTTTATTATAATAGTTATTGTCTCTGAGTGCACGTTGAGGGTCCCATTTTcgtccgatatagTTTTTCCTTGCTCAACCACCTCGC
802	Chr2_1MB	chr2	191185620	191185661	TCCTACACAAACATGGATGCAAAGTTATCACCAAAATGAGGT	42.47	Dp10	CGTCCGATATAG			CACCTTGGCTCACCTCTGCT	TCCTTGCTCAACCACCTCGC	CACCTTGGCTCACCTCTGCTTTTTcgtccgatatagTTTTTCCTACACAAACATGGATGCAAAGTTATCACCAAAATGAGGTTTTTcgtccgatatagTTTTTCCTTGCTCAACCACCTCGC
803	Chr2_1MB	chr2	191185676	191185716	AGCACTATGCATTGAAGTAGAGAAACCATGTCTAGCACATG	42.22	Dp10	CGTCCGATATAG			CACCTTGGCTCACCTCTGCT	TCCTTGCTCAACCACCTCGC	CACCTTGGCTCACCTCTGCTTTTTcgtccgatatagTTTTAGCACTATGCATTGAAGTAGAGAAACCATGTCTAGCACATGTTTTcgtccgatatagTTTTTCCTTGCTCAACCACCTCGC
804	Chr2_1MB	chr2	191185861	191185902	AAACAAAATCTCAGCTATTCATGAAAGCATATGCATGGGTGC	42.31	Dp10	CGTCCGATATAG			CACCTTGGCTCACCTCTGCT	TCCTTGCTCAACCACCTCGC	CACCTTGGCTCACCTCTGCTTTTTcgtccgatatagTTTTAAACAAAATCTCAGCTATTCATGAAAGCATATGCATGGGTGCTTTTcgtccgatatagTTTTTCCTTGCTCAACCACCTCGC
805	Chr2_1MB	chr2	191186090	191186131	GAAAAGAAAACAAAAGGTTTCTTTTGGCATGCCATGAACACA	42.12	Dp10	CGTCCGATATAG			CACCTTGGCTCACCTCTGCT	TCCTTGCTCAACCACCTCGC	CACCTTGGCTCACCTCTGCTTTTTcgtccgatatagTTTTGAAAAGAAAACAAAAGGTTTCTTTTGGCATGCCATGAACACATTTTcgtccgatatagTTTTTCCTTGCTCAACCACCTCGC
806	Chr2_1MB	chr2	191186133	191186168	AGCCTGAGAGTAAACATTCCAGTAGCTAGAATGGGC	42.09	Dp10	CGTCCGATATAG			CACCTTGGCTCACCTCTGCT	TCCTTGCTCAACCACCTCGC	CACCTTGGCTCACCTCTGCTTTTTcgtccgatatagTTTTAGCCTGAGAGTAAACATTCCAGTAGCTAGAATGGGCTTTTcgtccgatatagTTTTTCCTTGCTCAACCACCTCGC
807	Chr2_1MB	chr2	191186488	191186529	CCTGAATAGCTAGAATGGTCAGAATTACCTTTAAGAGGGGCT	42.43	Dp10	CGTCCGATATAG			CACCTTGGCTCACCTCTGCT	TCCTTGCTCAACCACCTCGC	CACCTTGGCTCACCTCTGCTTTTTcgtccgatatagTTTTCCTGAATAGCTAGAATGGTCAGAATTACCTTTAAGAGGGGCTTTTTcgtccgatatagTTTTTCCTTGCTCAACCACCTCGC
808	Chr2_1MB	chr2	191186535	191186576	AGTTGACTGACATGTGTTGTTGATTTGGTTGTTACTCCATCA	42.44	Dp10	CGTCCGATATAG			CACCTTGGCTCACCTCTGCT	TCCTTGCTCAACCACCTCGC	CACCTTGGCTCACCTCTGCTTTTTcgtccgatatagTTTTAGTTGACTGACATGTGTTGTTGATTTGGTTGTTACTCCATCATTTTcgtccgatatagTTTTTCCTTGCTCAACCACCTCGC
809	Chr2_1MB	chr2	191186785	191186826	ACCAGACAGAGAGATTCTTAGTACACTTTACCCAGTTTCCTC	42.05	Dp10	CGTCCGATATAG			CACCTTGGCTCACCTCTGCT	TCCTTGCTCAACCACCTCGC	CACCTTGGCTCACCTCTGCTTTTTcgtccgatatagTTTTACCAGACAGAGAGATTCTTAGTACACTTTACCCAGTTTCCTCTTTTcgtccgatatagTTTTTCCTTGCTCAACCACCTCGC
810	Chr2_1MB	chr2	191186910	191186951	TCAGATTTTCCCAGTATTCCCATATTCATTTGCATGTGAGCA	42.33	Dp10	CGTCCGATATAG			CACCTTGGCTCACCTCTGCT	TCCTTGCTCAACCACCTCGC	CACCTTGGCTCACCTCTGCTTTTTcgtccgatatagTTTTTCAGATTTTCCCAGTATTCCCATATTCATTTGCATGTGAGCATTTTcgtccgatatagTTTTTCCTTGCTCAACCACCTCGC
811	Chr2_1MB	chr2	191186969	191187009	ATACAATTTTATCACCTGTATAGGTTGGCGATCACCACAGC	42.3	Dp10	CGTCCGATATAG			CACCTTGGCTCACCTCTGCT	TCCTTGCTCAACCACCTCGC	CACCTTGGCTCACCTCTGCTTTTTcgtccgatatagTTTTATACAATTTTATCACCTGTATAGGTTGGCGATCACCACAGCTTTTcgtccgatatagTTTTTCCTTGCTCAACCACCTCGC
812	Chr2_1MB	chr2	191187034	191187074	AAAAGGGTCCCTTATGTTACCCTTTTATAACCACTTCCACC	42.09	Dp10	CGTCCGATATAG			CACCTTGGCTCACCTCTGCT	TCCTTGCTCAACCACCTCGC	CACCTTGGCTCACCTCTGCTTTTTcgtccgatatagTTTTAAAAGGGTCCCTTATGTTACCCTTTTATAACCACTTCCACCTTTTcgtccgatatagTTTTTCCTTGCTCAACCACCTCGC
813	Chr2_1MB	chr2	191187151	191187192	AAAATGTTATGCAAATGGAATAATGCCCTACGTAGCCTTTGG	42.06	Dp10	CGTCCGATATAG			CACCTTGGCTCACCTCTGCT	TCCTTGCTCAACCACCTCGC	CACCTTGGCTCACCTCTGCTTTTTcgtccgatatagTTTTAAAATGTTATGCAAATGGAATAATGCCCTACGTAGCCTTTGGTTTTcgtccgatatagTTTTTCCTTGCTCAACCACCTCGC
814	Chr2_1MB	chr2	191187202	191187237	TTTTCCACTCGGCATACATCCCTGGAGATTCATTCA	42.27	Dp10	CGTCCGATATAG			CACCTTGGCTCACCTCTGCT	TCCTTGCTCAACCACCTCGC	CACCTTGGCTCACCTCTGCTTTTTcgtccgatatagTTTTTTTTCCACTCGGCATACATCCCTGGAGATTCATTCATTTTcgtccgatatagTTTTTCCTTGCTCAACCACCTCGC
815	Chr2_1MB	chr2	191187270	191187311	TTTTGCTGTTTTGTTGCGCTAACATGTTATACTTGTACCACG	42.36	Dp10	CGTCCGATATAG			CACCTTGGCTCACCTCTGCT	TCCTTGCTCAACCACCTCGC	CACCTTGGCTCACCTCTGCTTTTTcgtccgatatagTTTTTTTTGCTGTTTTGTTGCGCTAACATGTTATACTTGTACCACGTTTTcgtccgatatagTTTTTCCTTGCTCAACCACCTCGC
816	Chr2_1MB	chr2	191187313	191187348	TTTAACCATTGACCTGTTGAAGGACACTTGGGCTGA	42.77	Dp10	CGTCCGATATAG			CACCTTGGCTCACCTCTGCT	TCCTTGCTCAACCACCTCGC	CACCTTGGCTCACCTCTGCTTTTTcgtccgatatagTTTTTTTAACCATTGACCTGTTGAAGGACACTTGGGCTGATTTTcgtccgatatagTTTTTCCTTGCTCAACCACCTCGC
817	Chr2_1MB	chr2	191187451	191187490	TTTTCTAGGATAATGACCCAAGAAGTGCAATTGCTGCTGG	42.93	Dp10	CGTCCGATATAG			CACCTTGGCTCACCTCTGCT	TCCTTGCTCAACCACCTCGC	CACCTTGGCTCACCTCTGCTTTTTcgtccgatatagTTTTTTTTCTAGGATAATGACCCAAGAAGTGCAATTGCTGCTGGTTTTcgtccgatatagTTTTTCCTTGCTCAACCACCTCGC
818	Chr2_1MB	chr2	191187591	191187626	ATGTCACCACATTCTCCCCAGCATTGGGTATTGTCA	43.89	Dp10	CGTCCGATATAG			CACCTTGGCTCACCTCTGCT	TCCTTGCTCAACCACCTCGC	CACCTTGGCTCACCTCTGCTTTTTcgtccgatatagTTTTATGTCACCACATTCTCCCCAGCATTGGGTATTGTCATTTTcgtccgatatagTTTTTCCTTGCTCAACCACCTCGC
819	Chr2_1MB	chr2	191187667	191187708	ATATTACTGTGGTTTCAATTTGTACCTCCCTAGTGACCAGCG	42.94	Dp10	CGTCCGATATAG			CACCTTGGCTCACCTCTGCT	TCCTTGCTCAACCACCTCGC	CACCTTGGCTCACCTCTGCTTTTTcgtccgatatagTTTTATATTACTGTGGTTTCAATTTGTACCTCCCTAGTGACCAGCGTTTTcgtccgatatagTTTTTCCTTGCTCAACCACCTCGC
820	Chr2_1MB	chr2	191188210	191188250	AGAATGCAAGACTTTTGTCAAATATCCTCTTGTGTGTGTGC	42.02	Dp10	CGTCCGATATAG			CACCTTGGCTCACCTCTGCT	TCCTTGCTCAACCACCTCGC	CACCTTGGCTCACCTCTGCTTTTTcgtccgatatagTTTTAGAATGCAAGACTTTTGTCAAATATCCTCTTGTGTGTGTGCTTTTcgtccgatatagTTTTTCCTTGCTCAACCACCTCGC
821	Chr2_1MB	chr2	191188252	191188287	GATGGATGTTCAGTTGCTCCAGCAGCATTTGTTCAG	42.77	Dp10	CGTCCGATATAG			CACCTTGGCTCACCTCTGCT	TCCTTGCTCAACCACCTCGC	CACCTTGGCTCACCTCTGCTTTTTcgtccgatatagTTTTGATGGATGTTCAGTTGCTCCAGCAGCATTTGTTCAGTTTTcgtccgatatagTTTTTCCTTGCTCAACCACCTCGC
822	Chr2_1MB	chr2	191188382	191188417	ACAGCATCTACTTCCCATGGAGAGGTGGAGAATGGA	44.03	Dp10	CGTCCGATATAG			CACCTTGGCTCACCTCTGCT	TCCTTGCTCAACCACCTCGC	CACCTTGGCTCACCTCTGCTTTTTcgtccgatatagTTTTACAGCATCTACTTCCCATGGAGAGGTGGAGAATGGATTTTcgtccgatatagTTTTTCCTTGCTCAACCACCTCGC
823	Chr2_1MB	chr2	191188443	191188484	GTGGAGTTATTCAGGTAATTGATCCAAATGGAGAAGCAGTGA	42.07	Dp10	CGTCCGATATAG			CACCTTGGCTCACCTCTGCT	TCCTTGCTCAACCACCTCGC	CACCTTGGCTCACCTCTGCTTTTTcgtccgatatagTTTTGTGGAGTTATTCAGGTAATTGATCCAAATGGAGAAGCAGTGATTTTcgtccgatatagTTTTTCCTTGCTCAACCACCTCGC
824	Chr2_1MB	chr2	191188490	191188525	CACAGACCCTGGCCCTTACAGCAAACATCTGTCTGG	45.69	Dp10	CGTCCGATATAG			CACCTTGGCTCACCTCTGCT	TCCTTGCTCAACCACCTCGC	CACCTTGGCTCACCTCTGCTTTTTcgtccgatatagTTTTCACAGACCCTGGCCCTTACAGCAAACATCTGTCTGGTTTTcgtccgatatagTTTTTCCTTGCTCAACCACCTCGC
825	Chr2_1MB	chr2	191188561	191188601	AATCATTCTTGTTTAAGGCATGCAGCAGGAGATTGTAGTGA	42.42	Dp10	CGTCCGATATAG			CACCTTGGCTCACCTCTGCT	TCCTTGCTCAACCACCTCGC	CACCTTGGCTCACCTCTGCTTTTTcgtccgatatagTTTTAATCATTCTTGTTTAAGGCATGCAGCAGGAGATTGTAGTGATTTTcgtccgatatagTTTTTCCTTGCTCAACCACCTCGC
826	Chr2_1MB	chr2	191188603	191188639	GTCTCTGCCTCCCAATAGTCTCTCGCTGTTTTATCAC	42.31	Dp10	CGTCCGATATAG			CACCTTGGCTCACCTCTGCT	TCCTTGCTCAACCACCTCGC	CACCTTGGCTCACCTCTGCTTTTTcgtccgatatagTTTTGTCTCTGCCTCCCAATAGTCTCTCGCTGTTTTATCACTTTTcgtccgatatagTTTTTCCTTGCTCAACCACCTCGC
827	Chr2_1MB	chr2	191188643	191188683	AAGGAAACAGGGCTCTTTTGATTCCCTACTATCTTCTGTGA	42.54	Dp10	CGTCCGATATAG			CACCTTGGCTCACCTCTGCT	TCCTTGCTCAACCACCTCGC	CACCTTGGCTCACCTCTGCTTTTTcgtccgatatagTTTTAAGGAAACAGGGCTCTTTTGATTCCCTACTATCTTCTGTGATTTTcgtccgatatagTTTTTCCTTGCTCAACCACCTCGC
828	Chr2_1MB	chr2	191188705	191188746	TTAGTCTTTGAGCTTTCAGTGTTTGCCAGATGTCTTAGTCTG	42.13	Dp10	CGTCCGATATAG			CACCTTGGCTCACCTCTGCT	TCCTTGCTCAACCACCTCGC	CACCTTGGCTCACCTCTGCTTTTTcgtccgatatagTTTTTTAGTCTTTGAGCTTTCAGTGTTTGCCAGATGTCTTAGTCTGTTTTcgtccgatatagTTTTTCCTTGCTCAACCACCTCGC
829	Chr2_1MB	chr2	191188910	191188945	TTTTGCTGTAACCTCACAGGGCAGAAGGGGTGAATA	43.78	Dp10	CGTCCGATATAG			CACCTTGGCTCACCTCTGCT	TCCTTGCTCAACCACCTCGC	CACCTTGGCTCACCTCTGCTTTTTcgtccgatatagTTTTTTTTGCTGTAACCTCACAGGGCAGAAGGGGTGAATATTTTcgtccgatatagTTTTTCCTTGCTCAACCACCTCGC
830	Chr2_1MB	chr2	191188953	191188994	GTTCTCTTGGATAACAGCACTTGAATCTCTTGGATAACAGCA	42.12	Dp10	CGTCCGATATAG			CACCTTGGCTCACCTCTGCT	TCCTTGCTCAACCACCTCGC	CACCTTGGCTCACCTCTGCTTTTTcgtccgatatagTTTTGTTCTCTTGGATAACAGCACTTGAATCTCTTGGATAACAGCATTTTcgtccgatatagTTTTTCCTTGCTCAACCACCTCGC
831	Chr2_1MB	chr2	191189000	191189040	CCCATTCAGGAGGGCTATATTCTTGTAAACTAATTGCCTCC	42.15	Dp10	CGTCCGATATAG			CACCTTGGCTCACCTCTGCT	TCCTTGCTCAACCACCTCGC	CACCTTGGCTCACCTCTGCTTTTTcgtccgatatagTTTTCCCATTCAGGAGGGCTATATTCTTGTAAACTAATTGCCTCCTTTTcgtccgatatagTTTTTCCTTGCTCAACCACCTCGC
832	Chr2_1MB	chr2	191189114	191189153	ATTCAGACTATTGCACCCGAGACTACAATTACCACCTTCG	43.06	Dp10	CGTCCGATATAG			CACCTTGGCTCACCTCTGCT	TCCTTGCTCAACCACCTCGC	CACCTTGGCTCACCTCTGCTTTTTcgtccgatatagTTTTATTCAGACTATTGCACCCGAGACTACAATTACCACCTTCGTTTTcgtccgatatagTTTTTCCTTGCTCAACCACCTCGC
833	Chr2_1MB	chr2	191189184	191189219	GTGCTTATGTGTTTGCACGTGCTCAGACTGGGTGTC	45.1	Dp10	CGTCCGATATAG			CACCTTGGCTCACCTCTGCT	TCCTTGCTCAACCACCTCGC	CACCTTGGCTCACCTCTGCTTTTTcgtccgatatagTTTTGTGCTTATGTGTTTGCACGTGCTCAGACTGGGTGTCTTTTcgtccgatatagTTTTTCCTTGCTCAACCACCTCGC
834	Chr2_1MB	chr2	191189275	191189315	ATCCCATAAATCATTTTCGTGAGGAGTAGTCCTGACTCACC	42.66	Dp10	CGTCCGATATAG			CACCTTGGCTCACCTCTGCT	TCCTTGCTCAACCACCTCGC	CACCTTGGCTCACCTCTGCTTTTTcgtccgatatagTTTTATCCCATAAATCATTTTCGTGAGGAGTAGTCCTGACTCACCTTTTcgtccgatatagTTTTTCCTTGCTCAACCACCTCGC
835	Chr2_1MB	chr2	191189317	191189357	TACGTCAGGCAGGTACTTCACTGTATTTTCTCTGAATCAGT	42.35	Dp10	CGTCCGATATAG			CACCTTGGCTCACCTCTGCT	TCCTTGCTCAACCACCTCGC	CACCTTGGCTCACCTCTGCTTTTTcgtccgatatagTTTTTACGTCAGGCAGGTACTTCACTGTATTTTCTCTGAATCAGTTTTTcgtccgatatagTTTTTCCTTGCTCAACCACCTCGC
836	Chr2_1MB	chr2	191189359	191189400	TGATCAGATGGCTTCCCATATTCTTTGATCATTAGGAGCAGT	42.62	Dp10	CGTCCGATATAG			CACCTTGGCTCACCTCTGCT	TCCTTGCTCAACCACCTCGC	CACCTTGGCTCACCTCTGCTTTTTcgtccgatatagTTTTTGATCAGATGGCTTCCCATATTCTTTGATCATTAGGAGCAGTTTTTcgtccgatatagTTTTTCCTTGCTCAACCACCTCGC
837	Chr2_1MB	chr2	191189402	191189440	TTTGGAGGATGAACTGACTCTAATCTGGAATTCTCCCCA	42.47	Dp10	CGTCCGATATAG			CACCTTGGCTCACCTCTGCT	TCCTTGCTCAACCACCTCGC	CACCTTGGCTCACCTCTGCTTTTTcgtccgatatagTTTTTTTGGAGGATGAACTGACTCTAATCTGGAATTCTCCCCATTTTcgtccgatatagTTTTTCCTTGCTCAACCACCTCGC
838	Chr2_1MB	chr2	191189526	191189567	TAGATGGGTATACACAATAAACACTTAAAATGGCTTGGCGCG	42.7	Dp10	CGTCCGATATAG			CACCTTGGCTCACCTCTGCT	TCCTTGCTCAACCACCTCGC	CACCTTGGCTCACCTCTGCTTTTTcgtccgatatagTTTTTAGATGGGTATACACAATAAACACTTAAAATGGCTTGGCGCGTTTTcgtccgatatagTTTTTCCTTGCTCAACCACCTCGC
839	Chr2_1MB	chr2	191189889	191189930	TAATCTTGAGAAAATGAATCACCTCTTTCTCCTCCTGCTCCG	42.82	Dp10	CGTCCGATATAG			CACCTTGGCTCACCTCTGCT	TCCTTGCTCAACCACCTCGC	CACCTTGGCTCACCTCTGCTTTTTcgtccgatatagTTTTTAATCTTGAGAAAATGAATCACCTCTTTCTCCTCCTGCTCCGTTTTcgtccgatatagTTTTTCCTTGCTCAACCACCTCGC
840	Chr2_1MB	chr2	191189932	191189970	AAGGTATTTATCCCATTCTGTCCTCTGATGTCTCCCACG	42.75	Dp10	CGTCCGATATAG			CACCTTGGCTCACCTCTGCT	TCCTTGCTCAACCACCTCGC	CACCTTGGCTCACCTCTGCTTTTTcgtccgatatagTTTTAAGGTATTTATCCCATTCTGTCCTCTGATGTCTCCCACGTTTTcgtccgatatagTTTTTCCTTGCTCAACCACCTCGC
841	Chr2_1MB	chr2	191190134	191190174	TTGTGAAGACCAAAGCACCTATTTTCATCACAGATCCTTGA	42.21	Dp10	CGTCCGATATAG			CACCTTGGCTCACCTCTGCT	TCCTTGCTCAACCACCTCGC	CACCTTGGCTCACCTCTGCTTTTTcgtccgatatagTTTTTTGTGAAGACCAAAGCACCTATTTTCATCACAGATCCTTGATTTTcgtccgatatagTTTTTCCTTGCTCAACCACCTCGC
842	Chr2_1MB	chr2	191190457	191190497	ATCTACCTACTATGTACAAGATACAGTGCTGGCACTGGATG	42.25	Dp10	CGTCCGATATAG			CACCTTGGCTCACCTCTGCT	TCCTTGCTCAACCACCTCGC	CACCTTGGCTCACCTCTGCTTTTTcgtccgatatagTTTTATCTACCTACTATGTACAAGATACAGTGCTGGCACTGGATGTTTTcgtccgatatagTTTTTCCTTGCTCAACCACCTCGC
843	Chr2_1MB	chr2	191190519	191190554	TTTTGACTTATCACAATCCAGGCCAGGTTCATTGCC	42.28	Dp10	CGTCCGATATAG			CACCTTGGCTCACCTCTGCT	TCCTTGCTCAACCACCTCGC	CACCTTGGCTCACCTCTGCTTTTTcgtccgatatagTTTTTTTTGACTTATCACAATCCAGGCCAGGTTCATTGCCTTTTcgtccgatatagTTTTTCCTTGCTCAACCACCTCGC
844	Chr2_1MB	chr2	191190556	191190591	TAAGCAACATGCATAGAGGCCAGTGAAGGACCCACT	44.9	Dp10	CGTCCGATATAG			CACCTTGGCTCACCTCTGCT	TCCTTGCTCAACCACCTCGC	CACCTTGGCTCACCTCTGCTTTTTcgtccgatatagTTTTTAAGCAACATGCATAGAGGCCAGTGAAGGACCCACTTTTTcgtccgatatagTTTTTCCTTGCTCAACCACCTCGC
845	Chr2_1MB	chr2	191190593	191190628	ATTAAGGGGCACTTCAGGCAAAGTGTACAAAAGAGC	42.19	Dp10	CGTCCGATATAG			CACCTTGGCTCACCTCTGCT	TCCTTGCTCAACCACCTCGC	CACCTTGGCTCACCTCTGCTTTTTcgtccgatatagTTTTATTAAGGGGCACTTCAGGCAAAGTGTACAAAAGAGCTTTTcgtccgatatagTTTTTCCTTGCTCAACCACCTCGC
846	Chr2_1MB	chr2	191190644	191190679	GAAAACAGCTGTGTGGCCCTAGGCCTTTCTGCTTAG	44.76	Dp10	CGTCCGATATAG			CACCTTGGCTCACCTCTGCT	TCCTTGCTCAACCACCTCGC	CACCTTGGCTCACCTCTGCTTTTTcgtccgatatagTTTTGAAAACAGCTGTGTGGCCCTAGGCCTTTCTGCTTAGTTTTcgtccgatatagTTTTTCCTTGCTCAACCACCTCGC
847	Chr2_1MB	chr2	191190691	191190731	TTTATTTTGCTTTCTGAATCACGCCCTATGGTGATACCTGC	42.83	Dp10	CGTCCGATATAG			CACCTTGGCTCACCTCTGCT	TCCTTGCTCAACCACCTCGC	CACCTTGGCTCACCTCTGCTTTTTcgtccgatatagTTTTTTTATTTTGCTTTCTGAATCACGCCCTATGGTGATACCTGCTTTTcgtccgatatagTTTTTCCTTGCTCAACCACCTCGC
848	Chr2_1MB	chr2	191190746	191190786	CCCCATAAATATGCCCACCAGTCAAAGGAGCAATTATTTCT	42.63	Dp10	CGTCCGATATAG			CACCTTGGCTCACCTCTGCT	TCCTTGCTCAACCACCTCGC	CACCTTGGCTCACCTCTGCTTTTTcgtccgatatagTTTTCCCCATAAATATGCCCACCAGTCAAAGGAGCAATTATTTCTTTTTcgtccgatatagTTTTTCCTTGCTCAACCACCTCGC
849	Chr2_1MB	chr2	191190964	191191004	AACAAGCAAAGACTGTTTACTGAGAACTTGCTACAGTGAGG	42.43	Dp10	CGTCCGATATAG			CACCTTGGCTCACCTCTGCT	TCCTTGCTCAACCACCTCGC	CACCTTGGCTCACCTCTGCTTTTTcgtccgatatagTTTTAACAAGCAAAGACTGTTTACTGAGAACTTGCTACAGTGAGGTTTTcgtccgatatagTTTTTCCTTGCTCAACCACCTCGC
850	Chr2_1MB	chr2	191191008	191191043	TTGGCCACCATCACTTGCACTGGGCAGAGATTCTAG	45.46	Dp10	CGTCCGATATAG			CACCTTGGCTCACCTCTGCT	TCCTTGCTCAACCACCTCGC	CACCTTGGCTCACCTCTGCTTTTTcgtccgatatagTTTTTTGGCCACCATCACTTGCACTGGGCAGAGATTCTAGTTTTcgtccgatatagTTTTTCCTTGCTCAACCACCTCGC
851	Chr2_1MB	chr2	191191083	191191118	GAAGTCTTCAGGTACGCCCCAACTGGAGGCTATTGG	45.25	Dp10	CGTCCGATATAG			CACCTTGGCTCACCTCTGCT	TCCTTGCTCAACCACCTCGC	CACCTTGGCTCACCTCTGCTTTTTcgtccgatatagTTTTGAAGTCTTCAGGTACGCCCCAACTGGAGGCTATTGGTTTTcgtccgatatagTTTTTCCTTGCTCAACCACCTCGC
852	Chr2_1MB	chr2	191191120	191191155	ATGGGGAAGCTGTAGGTGAGACAACTAGAAGTGGGA	43.92	Dp10	CGTCCGATATAG			CACCTTGGCTCACCTCTGCT	TCCTTGCTCAACCACCTCGC	CACCTTGGCTCACCTCTGCTTTTTcgtccgatatagTTTTATGGGGAAGCTGTAGGTGAGACAACTAGAAGTGGGATTTTcgtccgatatagTTTTTCCTTGCTCAACCACCTCGC
853	Chr2_1MB	chr2	191191173	191191214	GAGATGTACATAGTTGGCTTTCTCTAGTTGGTCCTAAGTCGA	42.04	Dp10	CGTCCGATATAG			CACCTTGGCTCACCTCTGCT	TCCTTGCTCAACCACCTCGC	CACCTTGGCTCACCTCTGCTTTTTcgtccgatatagTTTTGAGATGTACATAGTTGGCTTTCTCTAGTTGGTCCTAAGTCGATTTTcgtccgatatagTTTTTCCTTGCTCAACCACCTCGC
854	Chr2_1MB	chr2	191191241	191191282	TGTGGAAGTTGTCAGTTATTAATCAAACCCTGGCCATTTTGG	43.02	Dp10	CGTCCGATATAG			CACCTTGGCTCACCTCTGCT	TCCTTGCTCAACCACCTCGC	CACCTTGGCTCACCTCTGCTTTTTcgtccgatatagTTTTTGTGGAAGTTGTCAGTTATTAATCAAACCCTGGCCATTTTGGTTTTcgtccgatatagTTTTTCCTTGCTCAACCACCTCGC
855	Chr2_1MB	chr2	191191298	191191339	TGTTTATTTCATGGACTGCCTGCTAGACATAGTAGTCTGACT	42.12	Dp10	CGTCCGATATAG			CACCTTGGCTCACCTCTGCT	TCCTTGCTCAACCACCTCGC	CACCTTGGCTCACCTCTGCTTTTTcgtccgatatagTTTTTGTTTATTTCATGGACTGCCTGCTAGACATAGTAGTCTGACTTTTTcgtccgatatagTTTTTCCTTGCTCAACCACCTCGC
856	Chr2_1MB	chr2	191191341	191191382	CCTGAACTGGTTACTGTAGATAGTAGACTGACTTTCTGGACC	42.02	Dp10	CGTCCGATATAG			CACCTTGGCTCACCTCTGCT	TCCTTGCTCAACCACCTCGC	CACCTTGGCTCACCTCTGCTTTTTcgtccgatatagTTTTCCTGAACTGGTTACTGTAGATAGTAGACTGACTTTCTGGACCTTTTcgtccgatatagTTTTTCCTTGCTCAACCACCTCGC
857	Chr2_1MB	chr2	191191386	191191426	TTCCTCGGGTTGTGGGTCAGAATTTTATTTTCTATGTGTGG	42.51	Dp10	CGTCCGATATAG			CACCTTGGCTCACCTCTGCT	TCCTTGCTCAACCACCTCGC	CACCTTGGCTCACCTCTGCTTTTTcgtccgatatagTTTTTTCCTCGGGTTGTGGGTCAGAATTTTATTTTCTATGTGTGGTTTTcgtccgatatagTTTTTCCTTGCTCAACCACCTCGC
858	Chr2_1MB	chr2	191191532	191191573	TGAATTTTACCATCTCAAAACATTGTCTCTGTGGAAGGACCC	42.43	Dp10	CGTCCGATATAG			CACCTTGGCTCACCTCTGCT	TCCTTGCTCAACCACCTCGC	CACCTTGGCTCACCTCTGCTTTTTcgtccgatatagTTTTTGAATTTTACCATCTCAAAACATTGTCTCTGTGGAAGGACCCTTTTcgtccgatatagTTTTTCCTTGCTCAACCACCTCGC
859	Chr2_1MB	chr2	191191575	191191613	AAGGAAAAGGGTAGCAGAAATAACCAAGTTGGCAGATGT	42.61	Dp10	CGTCCGATATAG			CACCTTGGCTCACCTCTGCT	TCCTTGCTCAACCACCTCGC	CACCTTGGCTCACCTCTGCTTTTTcgtccgatatagTTTTAAGGAAAAGGGTAGCAGAAATAACCAAGTTGGCAGATGTTTTTcgtccgatatagTTTTTCCTTGCTCAACCACCTCGC
860	Chr2_1MB	chr2	191191615	191191650	ATCATGCTTCAGCTGAATACCTGCCAATAGTGGACA	42.45	Dp10	CGTCCGATATAG			CACCTTGGCTCACCTCTGCT	TCCTTGCTCAACCACCTCGC	CACCTTGGCTCACCTCTGCTTTTTcgtccgatatagTTTTATCATGCTTCAGCTGAATACCTGCCAATAGTGGACATTTTcgtccgatatagTTTTTCCTTGCTCAACCACCTCGC
861	Chr2_1MB	chr2	191191652	191191693	TGTCCATTATTTTCCCATCAAACTTCATCCTCCTTGCTAACC	42.42	Dp10	CGTCCGATATAG			CACCTTGGCTCACCTCTGCT	TCCTTGCTCAACCACCTCGC	CACCTTGGCTCACCTCTGCTTTTTcgtccgatatagTTTTTGTCCATTATTTTCCCATCAAACTTCATCCTCCTTGCTAACCTTTTcgtccgatatagTTTTTCCTTGCTCAACCACCTCGC
862	Chr2_1MB	chr2	191191721	191191762	TCCCTTAGTTAGCAGTAGGATTGACTCAGGAGAAATTTACCC	42.2	Dp10	CGTCCGATATAG			CACCTTGGCTCACCTCTGCT	TCCTTGCTCAACCACCTCGC	CACCTTGGCTCACCTCTGCTTTTTcgtccgatatagTTTTTCCCTTAGTTAGCAGTAGGATTGACTCAGGAGAAATTTACCCTTTTcgtccgatatagTTTTTCCTTGCTCAACCACCTCGC
863	Chr2_1MB	chr2	191191789	191191828	TTTTCTAAGACAAACAACATGTGACATTGCCCTGGTTTCC	42.25	Dp10	CGTCCGATATAG			CACCTTGGCTCACCTCTGCT	TCCTTGCTCAACCACCTCGC	CACCTTGGCTCACCTCTGCTTTTTcgtccgatatagTTTTTTTTCTAAGACAAACAACATGTGACATTGCCCTGGTTTCCTTTTcgtccgatatagTTTTTCCTTGCTCAACCACCTCGC
864	Chr2_1MB	chr2	191191834	191191869	CTCCACCCTCCAGGCATGAACACGTGACCTGATTTG	45.8	Dp10	CGTCCGATATAG			CACCTTGGCTCACCTCTGCT	TCCTTGCTCAACCACCTCGC	CACCTTGGCTCACCTCTGCTTTTTcgtccgatatagTTTTCTCCACCCTCCAGGCATGAACACGTGACCTGATTTGTTTTcgtccgatatagTTTTTCCTTGCTCAACCACCTCGC
865	Chr2_1MB	chr2	191191877	191191917	AAGAATGGAAGAGGATAGGAGTATTTCTCTTTCTGGCTGGG	42.49	Dp10	CGTCCGATATAG			CACCTTGGCTCACCTCTGCT	TCCTTGCTCAACCACCTCGC	CACCTTGGCTCACCTCTGCTTTTTcgtccgatatagTTTTAAGAATGGAAGAGGATAGGAGTATTTCTCTTTCTGGCTGGGTTTTcgtccgatatagTTTTTCCTTGCTCAACCACCTCGC
866	Chr2_1MB	chr2	191191919	191191955	AGCAACAAAGAAGAATACATGTGCCCCTTGTTTCTGG	42.27	Dp10	CGTCCGATATAG			CACCTTGGCTCACCTCTGCT	TCCTTGCTCAACCACCTCGC	CACCTTGGCTCACCTCTGCTTTTTcgtccgatatagTTTTAGCAACAAAGAAGAATACATGTGCCCCTTGTTTCTGGTTTTcgtccgatatagTTTTTCCTTGCTCAACCACCTCGC
867	Chr2_1MB	chr2	191191957	191191992	TGCTATTATTGACCATAGGGCAACCAGCCTTAGGTG	42.51	Dp10	CGTCCGATATAG			CACCTTGGCTCACCTCTGCT	TCCTTGCTCAACCACCTCGC	CACCTTGGCTCACCTCTGCTTTTTcgtccgatatagTTTTTGCTATTATTGACCATAGGGCAACCAGCCTTAGGTGTTTTcgtccgatatagTTTTTCCTTGCTCAACCACCTCGC
868	Chr2_1MB	chr2	191192058	191192099	AAATCACTGATTCAACCAATTTTGTAGCTGTCCTTCCTCTGG	42.58	Dp10	CGTCCGATATAG			CACCTTGGCTCACCTCTGCT	TCCTTGCTCAACCACCTCGC	CACCTTGGCTCACCTCTGCTTTTTcgtccgatatagTTTTAAATCACTGATTCAACCAATTTTGTAGCTGTCCTTCCTCTGGTTTTcgtccgatatagTTTTTCCTTGCTCAACCACCTCGC
869	Chr2_1MB	chr2	191192175	191192210	AAAAGCACCATAGATAACACAGCAGCCTAGCCATGA	42.59	Dp10	CGTCCGATATAG			CACCTTGGCTCACCTCTGCT	TCCTTGCTCAACCACCTCGC	CACCTTGGCTCACCTCTGCTTTTTcgtccgatatagTTTTAAAAGCACCATAGATAACACAGCAGCCTAGCCATGATTTTcgtccgatatagTTTTTCCTTGCTCAACCACCTCGC
870	Chr2_1MB	chr2	191192212	191192247	TCTTTGCCTTCATACTGTGTCCCAAGTCCAGTGGTA	43.22	Dp10	CGTCCGATATAG			CACCTTGGCTCACCTCTGCT	TCCTTGCTCAACCACCTCGC	CACCTTGGCTCACCTCTGCTTTTTcgtccgatatagTTTTTCTTTGCCTTCATACTGTGTCCCAAGTCCAGTGGTATTTTcgtccgatatagTTTTTCCTTGCTCAACCACCTCGC
871	Chr2_1MB	chr2	191192249	191192284	CACCTGTGAACATTCAATGGCGCAAGGTGGTTAAGA	43.64	Dp10	CGTCCGATATAG			CACCTTGGCTCACCTCTGCT	TCCTTGCTCAACCACCTCGC	CACCTTGGCTCACCTCTGCTTTTTcgtccgatatagTTTTCACCTGTGAACATTCAATGGCGCAAGGTGGTTAAGATTTTcgtccgatatagTTTTTCCTTGCTCAACCACCTCGC
872	Chr2_1MB	chr2	191192286	191192321	ACATTGCACTAGACTCAGAATGCCTGCATTTGAACC	42.19	Dp10	CGTCCGATATAG			CACCTTGGCTCACCTCTGCT	TCCTTGCTCAACCACCTCGC	CACCTTGGCTCACCTCTGCTTTTTcgtccgatatagTTTTACATTGCACTAGACTCAGAATGCCTGCATTTGAACCTTTTcgtccgatatagTTTTTCCTTGCTCAACCACCTCGC
873	Chr2_1MB	chr2	191192323	191192358	TGCTCTACCTCTTTTAATTGCTGACTTTGGGCCAGC	43.28	Dp10	CGTCCGATATAG			CACCTTGGCTCACCTCTGCT	TCCTTGCTCAACCACCTCGC	CACCTTGGCTCACCTCTGCTTTTTcgtccgatatagTTTTTGCTCTACCTCTTTTAATTGCTGACTTTGGGCCAGCTTTTcgtccgatatagTTTTTCCTTGCTCAACCACCTCGC
874	Chr2_1MB	chr2	191192360	191192401	ACTTAGTTTCTCTGTGCTTCACCCCTTTATCAGTAAACTGGG	42.92	Dp10	CGTCCGATATAG			CACCTTGGCTCACCTCTGCT	TCCTTGCTCAACCACCTCGC	CACCTTGGCTCACCTCTGCTTTTTcgtccgatatagTTTTACTTAGTTTCTCTGTGCTTCACCCCTTTATCAGTAAACTGGGTTTTcgtccgatatagTTTTTCCTTGCTCAACCACCTCGC
875	Chr2_1MB	chr2	191192439	191192480	AATAAGGGCTAAAATATGTCAAGTGCTCAGAAGAGTGCTTGG	42.34	Dp10	CGTCCGATATAG			CACCTTGGCTCACCTCTGCT	TCCTTGCTCAACCACCTCGC	CACCTTGGCTCACCTCTGCTTTTTcgtccgatatagTTTTAATAAGGGCTAAAATATGTCAAGTGCTCAGAAGAGTGCTTGGTTTTcgtccgatatagTTTTTCCTTGCTCAACCACCTCGC
876	Chr2_1MB	chr2	191192668	191192704	TTTTACCTCTGATTCAAATGCATAGCTGGGCTTCAGC	42.04	Dp10	CGTCCGATATAG			CACCTTGGCTCACCTCTGCT	TCCTTGCTCAACCACCTCGC	CACCTTGGCTCACCTCTGCTTTTTcgtccgatatagTTTTTTTTACCTCTGATTCAAATGCATAGCTGGGCTTCAGCTTTTcgtccgatatagTTTTTCCTTGCTCAACCACCTCGC
877	Chr2_1MB	chr2	191192725	191192761	AAAAGGATCACTCTTTGCCTCCTTTCTCTAAACCCCT	42.03	Dp10	CGTCCGATATAG			CACCTTGGCTCACCTCTGCT	TCCTTGCTCAACCACCTCGC	CACCTTGGCTCACCTCTGCTTTTTcgtccgatatagTTTTAAAAGGATCACTCTTTGCCTCCTTTCTCTAAACCCCTTTTTcgtccgatatagTTTTTCCTTGCTCAACCACCTCGC
878	Chr2_1MB	chr2	191192763	191192798	GTGTTCTGACAATTGACATTTCCACCCTGTGTGGAA	42.09	Dp10	CGTCCGATATAG			CACCTTGGCTCACCTCTGCT	TCCTTGCTCAACCACCTCGC	CACCTTGGCTCACCTCTGCTTTTTcgtccgatatagTTTTGTGTTCTGACAATTGACATTTCCACCCTGTGTGGAATTTTcgtccgatatagTTTTTCCTTGCTCAACCACCTCGC
879	Chr2_1MB	chr2	191192800	191192839	AGACCCATGTTTGCTTTCACTTAGCCTCTTCTAATGTCTT	42.03	Dp10	CGTCCGATATAG			CACCTTGGCTCACCTCTGCT	TCCTTGCTCAACCACCTCGC	CACCTTGGCTCACCTCTGCTTTTTcgtccgatatagTTTTAGACCCATGTTTGCTTTCACTTAGCCTCTTCTAATGTCTTTTTTcgtccgatatagTTTTTCCTTGCTCAACCACCTCGC
880	Chr2_1MB	chr2	191193187	191193228	AAATTGTTGAAAAGCTACTGCTATAGTAGCAGTGGCAATGCA	42.7	Dp10	CGTCCGATATAG			CACCTTGGCTCACCTCTGCT	TCCTTGCTCAACCACCTCGC	CACCTTGGCTCACCTCTGCTTTTTcgtccgatatagTTTTAAATTGTTGAAAAGCTACTGCTATAGTAGCAGTGGCAATGCATTTTcgtccgatatagTTTTTCCTTGCTCAACCACCTCGC
881	Chr2_1MB	chr2	191193244	191193279	CACATAGCCCATTCCTGATTGCACCTGTGGTCTGCA	45.79	Dp10	CGTCCGATATAG			CACCTTGGCTCACCTCTGCT	TCCTTGCTCAACCACCTCGC	CACCTTGGCTCACCTCTGCTTTTTcgtccgatatagTTTTCACATAGCCCATTCCTGATTGCACCTGTGGTCTGCATTTTcgtccgatatagTTTTTCCTTGCTCAACCACCTCGC
882	Chr2_1MB	chr2	191193281	191193320	CCCTCGTCTGTGATGATATCGAACCAAGAAAAGGAAAACT	42.23	Dp10	CGTCCGATATAG			CACCTTGGCTCACCTCTGCT	TCCTTGCTCAACCACCTCGC	CACCTTGGCTCACCTCTGCTTTTTcgtccgatatagTTTTCCCTCGTCTGTGATGATATCGAACCAAGAAAAGGAAAACTTTTTcgtccgatatagTTTTTCCTTGCTCAACCACCTCGC
883	Chr2_1MB	chr2	191193489	191193529	TTGTTGGTATAGAGTAACAAAGGCTTGTCTTCCCCTTCAAC	42.18	Dp10	CGTCCGATATAG			CACCTTGGCTCACCTCTGCT	TCCTTGCTCAACCACCTCGC	CACCTTGGCTCACCTCTGCTTTTTcgtccgatatagTTTTTTGTTGGTATAGAGTAACAAAGGCTTGTCTTCCCCTTCAACTTTTcgtccgatatagTTTTTCCTTGCTCAACCACCTCGC
884	Chr2_1MB	chr2	191193602	191193642	AAAGGCCACTTAGTGAATAGGCTTTTAGGCTATATGGTCCC	42.97	Dp10	CGTCCGATATAG			CACCTTGGCTCACCTCTGCT	TCCTTGCTCAACCACCTCGC	CACCTTGGCTCACCTCTGCTTTTTcgtccgatatagTTTTAAAGGCCACTTAGTGAATAGGCTTTTAGGCTATATGGTCCCTTTTcgtccgatatagTTTTTCCTTGCTCAACCACCTCGC
885	Chr2_1MB	chr2	191193662	191193703	TGCCATTGTCATTTCAAAGTATGCATAGACAAATGGGTACGG	42.87	Dp10	CGTCCGATATAG			CACCTTGGCTCACCTCTGCT	TCCTTGCTCAACCACCTCGC	CACCTTGGCTCACCTCTGCTTTTTcgtccgatatagTTTTTGCCATTGTCATTTCAAAGTATGCATAGACAAATGGGTACGGTTTTcgtccgatatagTTTTTCCTTGCTCAACCACCTCGC
886	Chr2_1MB	chr2	191193731	191193766	AAAACAGGTGACCACAGGCTGTAGTTAGCTAACTCC	42.39	Dp10	CGTCCGATATAG			CACCTTGGCTCACCTCTGCT	TCCTTGCTCAACCACCTCGC	CACCTTGGCTCACCTCTGCTTTTTcgtccgatatagTTTTAAAACAGGTGACCACAGGCTGTAGTTAGCTAACTCCTTTTcgtccgatatagTTTTTCCTTGCTCAACCACCTCGC
887	Chr2_1MB	chr2	191193768	191193803	ACTGCATATCATCCTCACTCCAGGACCCAGAGTGTG	44.39	Dp10	CGTCCGATATAG			CACCTTGGCTCACCTCTGCT	TCCTTGCTCAACCACCTCGC	CACCTTGGCTCACCTCTGCTTTTTcgtccgatatagTTTTACTGCATATCATCCTCACTCCAGGACCCAGAGTGTGTTTTcgtccgatatagTTTTTCCTTGCTCAACCACCTCGC
888	Chr2_1MB	chr2	191193805	191193840	ACGCACCATCATTTGGAAAACTGTCGATCATGGTGG	43.68	Dp10	CGTCCGATATAG			CACCTTGGCTCACCTCTGCT	TCCTTGCTCAACCACCTCGC	CACCTTGGCTCACCTCTGCTTTTTcgtccgatatagTTTTACGCACCATCATTTGGAAAACTGTCGATCATGGTGGTTTTcgtccgatatagTTTTTCCTTGCTCAACCACCTCGC
889	Chr2_1MB	chr2	191193878	191193916	TTTTAAATGTTTCACCTGGAAGTGACCCCTGTCACTTCC	42.77	Dp10	CGTCCGATATAG			CACCTTGGCTCACCTCTGCT	TCCTTGCTCAACCACCTCGC	CACCTTGGCTCACCTCTGCTTTTTcgtccgatatagTTTTTTTTAAATGTTTCACCTGGAAGTGACCCCTGTCACTTCCTTTTcgtccgatatagTTTTTCCTTGCTCAACCACCTCGC
890	Chr2_1MB	chr2	191193938	191193979	AAAATCATATGACCACACCTAACTTCAGTAGATTGGGGAGGA	42.26	Dp10	CGTCCGATATAG			CACCTTGGCTCACCTCTGCT	TCCTTGCTCAACCACCTCGC	CACCTTGGCTCACCTCTGCTTTTTcgtccgatatagTTTTAAAATCATATGACCACACCTAACTTCAGTAGATTGGGGAGGATTTTcgtccgatatagTTTTTCCTTGCTCAACCACCTCGC
891	Chr2_1MB	chr2	191193981	191194018	GCTGTCCTCCTTGAGCCTAGAAGAAGAGAACAAGAAAC	42.34	Dp10	CGTCCGATATAG			CACCTTGGCTCACCTCTGCT	TCCTTGCTCAACCACCTCGC	CACCTTGGCTCACCTCTGCTTTTTcgtccgatatagTTTTGCTGTCCTCCTTGAGCCTAGAAGAAGAGAACAAGAAACTTTTcgtccgatatagTTTTTCCTTGCTCAACCACCTCGC
892	Chr2_1MB	chr2	191194020	191194056	CCAGTAAGCAGCCTTAATGTCTATCGCATGTTGCATC	42.13	Dp11	CTAACGACGATA			CACCTTGGCTCACCTCTGCT	TCCTTGCTCAACCACCTCGC	CACCTTGGCTCACCTCTGCTTTTTctaacgacgataTTTTCCAGTAAGCAGCCTTAATGTCTATCGCATGTTGCATCTTTTctaacgacgataTTTTTCCTTGCTCAACCACCTCGC
893	Chr2_1MB	chr2	191194143	191194184	AATGTTCTTACAGGTGTATTGCTCAGTTTCTGGATAAGCTGG	42.16	Dp11	CTAACGACGATA			CACCTTGGCTCACCTCTGCT	TCCTTGCTCAACCACCTCGC	CACCTTGGCTCACCTCTGCTTTTTctaacgacgataTTTTAATGTTCTTACAGGTGTATTGCTCAGTTTCTGGATAAGCTGGTTTTctaacgacgataTTTTTCCTTGCTCAACCACCTCGC
894	Chr2_1MB	chr2	191194200	191194240	TTTTCTGCTTTTCTTGTCCAGGCTGTAGGCTTGTTATTACT	42.33	Dp11	CTAACGACGATA			CACCTTGGCTCACCTCTGCT	TCCTTGCTCAACCACCTCGC	CACCTTGGCTCACCTCTGCTTTTTctaacgacgataTTTTTTTTCTGCTTTTCTTGTCCAGGCTGTAGGCTTGTTATTACTTTTTctaacgacgataTTTTTCCTTGCTCAACCACCTCGC
895	Chr2_1MB	chr2	191194242	191194280	TTCAACCAGAGCACTACAGAGTTAGAGGGAAAGTGAAGC	43.09	Dp11	CTAACGACGATA			CACCTTGGCTCACCTCTGCT	TCCTTGCTCAACCACCTCGC	CACCTTGGCTCACCTCTGCTTTTTctaacgacgataTTTTTTCAACCAGAGCACTACAGAGTTAGAGGGAAAGTGAAGCTTTTctaacgacgataTTTTTCCTTGCTCAACCACCTCGC
896	Chr2_1MB	chr2	191194282	191194319	TAATGCAAATTCATTCACCTCAAGTGTGGTCTCTGGGC	43.08	Dp11	CTAACGACGATA			CACCTTGGCTCACCTCTGCT	TCCTTGCTCAACCACCTCGC	CACCTTGGCTCACCTCTGCTTTTTctaacgacgataTTTTTAATGCAAATTCATTCACCTCAAGTGTGGTCTCTGGGCTTTTctaacgacgataTTTTTCCTTGCTCAACCACCTCGC
897	Chr2_1MB	chr2	191194321	191194358	TTGCCTTACCACACAGGAAAGTCCCTTCAGTGGGCTTA	45.87	Dp11	CTAACGACGATA			CACCTTGGCTCACCTCTGCT	TCCTTGCTCAACCACCTCGC	CACCTTGGCTCACCTCTGCTTTTTctaacgacgataTTTTTTGCCTTACCACACAGGAAAGTCCCTTCAGTGGGCTTATTTTctaacgacgataTTTTTCCTTGCTCAACCACCTCGC
898	Chr2_1MB	chr2	191194398	191194439	AGCTAATTCACACAGTCTATTCAGGGTAACTCTTCTTAGGGG	42.17	Dp11	CTAACGACGATA			CACCTTGGCTCACCTCTGCT	TCCTTGCTCAACCACCTCGC	CACCTTGGCTCACCTCTGCTTTTTctaacgacgataTTTTAGCTAATTCACACAGTCTATTCAGGGTAACTCTTCTTAGGGGTTTTctaacgacgataTTTTTCCTTGCTCAACCACCTCGC
899	Chr2_1MB	chr2	191194574	191194615	TGGTCAACCTTTTCCATAGCTTCAATTGCATCTCATTACAGT	42.35	Dp11	CTAACGACGATA			CACCTTGGCTCACCTCTGCT	TCCTTGCTCAACCACCTCGC	CACCTTGGCTCACCTCTGCTTTTTctaacgacgataTTTTTGGTCAACCTTTTCCATAGCTTCAATTGCATCTCATTACAGTTTTTctaacgacgataTTTTTCCTTGCTCAACCACCTCGC
900	Chr2_1MB	chr2	191194625	191194666	TTTCCTCTTTACATTTTCTCTCCTTTTCTTCCCAAGGAACCC	42.19	Dp11	CTAACGACGATA			CACCTTGGCTCACCTCTGCT	TCCTTGCTCAACCACCTCGC	CACCTTGGCTCACCTCTGCTTTTTctaacgacgataTTTTTTTCCTCTTTACATTTTCTCTCCTTTTCTTCCCAAGGAACCCTTTTctaacgacgataTTTTTCCTTGCTCAACCACCTCGC
901	Chr2_1MB	chr2	191194750	191194787	ATGCCTAATCATACCCTCCTCCAAATTCCTTTCTTGCT	42.12	Dp11	CTAACGACGATA			CACCTTGGCTCACCTCTGCT	TCCTTGCTCAACCACCTCGC	CACCTTGGCTCACCTCTGCTTTTTctaacgacgataTTTTATGCCTAATCATACCCTCCTCCAAATTCCTTTCTTGCTTTTTctaacgacgataTTTTTCCTTGCTCAACCACCTCGC
902	Chr2_1MB	chr2	191194826	191194867	ATCTATCCATCCAATGTCCAAATGAGTGTCTATTGTTTGCCA	42.04	Dp11	CTAACGACGATA			CACCTTGGCTCACCTCTGCT	TCCTTGCTCAACCACCTCGC	CACCTTGGCTCACCTCTGCTTTTTctaacgacgataTTTTATCTATCCATCCAATGTCCAAATGAGTGTCTATTGTTTGCCATTTTctaacgacgataTTTTTCCTTGCTCAACCACCTCGC
903	Chr2_1MB	chr2	191194869	191194906	GCCCTGTGCTAGGCAAGTCATGGGTATATATAAATGCG	42.78	Dp11	CTAACGACGATA			CACCTTGGCTCACCTCTGCT	TCCTTGCTCAACCACCTCGC	CACCTTGGCTCACCTCTGCTTTTTctaacgacgataTTTTGCCCTGTGCTAGGCAAGTCATGGGTATATATAAATGCGTTTTctaacgacgataTTTTTCCTTGCTCAACCACCTCGC
904	Chr2_1MB	chr2	191194916	191194957	GACTCAGTCCTTTGCTTTATGGAGCTAATAACTTTAGTGGGC	42.3	Dp11	CTAACGACGATA			CACCTTGGCTCACCTCTGCT	TCCTTGCTCAACCACCTCGC	CACCTTGGCTCACCTCTGCTTTTTctaacgacgataTTTTGACTCAGTCCTTTGCTTTATGGAGCTAATAACTTTAGTGGGCTTTTctaacgacgataTTTTTCCTTGCTCAACCACCTCGC
905	Chr2_1MB	chr2	191194973	191195013	TGATAAGACACCTGAAGAATACTGGAAACTGGAGGATTCCA	42.26	Dp11	CTAACGACGATA			CACCTTGGCTCACCTCTGCT	TCCTTGCTCAACCACCTCGC	CACCTTGGCTCACCTCTGCTTTTTctaacgacgataTTTTTGATAAGACACCTGAAGAATACTGGAAACTGGAGGATTCCATTTTctaacgacgataTTTTTCCTTGCTCAACCACCTCGC
906	Chr2_1MB	chr2	191195015	191195050	GGGAGTAGGTGGTGATGGCATCTACCTTATGGAAGG	43.28	Dp11	CTAACGACGATA			CACCTTGGCTCACCTCTGCT	TCCTTGCTCAACCACCTCGC	CACCTTGGCTCACCTCTGCTTTTTctaacgacgataTTTTGGGAGTAGGTGGTGATGGCATCTACCTTATGGAAGGTTTTctaacgacgataTTTTTCCTTGCTCAACCACCTCGC
907	Chr2_1MB	chr2	191195052	191195088	CTTAAAGCATTGGAGGGAAGGGTTCCTGTTGTTTTGC	42.74	Dp11	CTAACGACGATA			CACCTTGGCTCACCTCTGCT	TCCTTGCTCAACCACCTCGC	CACCTTGGCTCACCTCTGCTTTTTctaacgacgataTTTTCTTAAAGCATTGGAGGGAAGGGTTCCTGTTGTTTTGCTTTTctaacgacgataTTTTTCCTTGCTCAACCACCTCGC
908	Chr2_1MB	chr2	191195129	191195169	TTGTTCTTCAATCTTTTGCTTCCATTGTTTATGCTCCTGCC	42.4	Dp11	CTAACGACGATA			CACCTTGGCTCACCTCTGCT	TCCTTGCTCAACCACCTCGC	CACCTTGGCTCACCTCTGCTTTTTctaacgacgataTTTTTTGTTCTTCAATCTTTTGCTTCCATTGTTTATGCTCCTGCCTTTTctaacgacgataTTTTTCCTTGCTCAACCACCTCGC
909	Chr2_1MB	chr2	191195171	191195207	TCTTTAGTCTTGTTCAGAGAATGGCAAACAGCCAGCA	42.77	Dp11	CTAACGACGATA			CACCTTGGCTCACCTCTGCT	TCCTTGCTCAACCACCTCGC	CACCTTGGCTCACCTCTGCTTTTTctaacgacgataTTTTTCTTTAGTCTTGTTCAGAGAATGGCAAACAGCCAGCATTTTctaacgacgataTTTTTCCTTGCTCAACCACCTCGC
910	Chr2_1MB	chr2	191195215	191195256	AGTAGATTTCCCATTTGTCATAGGTTTCTCATGTATCCGGGT	42.42	Dp11	CTAACGACGATA			CACCTTGGCTCACCTCTGCT	TCCTTGCTCAACCACCTCGC	CACCTTGGCTCACCTCTGCTTTTTctaacgacgataTTTTAGTAGATTTCCCATTTGTCATAGGTTTCTCATGTATCCGGGTTTTTctaacgacgataTTTTTCCTTGCTCAACCACCTCGC
911	Chr2_1MB	chr2	191195258	191195299	TGGCTTAAAGATCAAATTGCCTTTAGGTTGACTTCTGATCCT	42.1	Dp11	CTAACGACGATA			CACCTTGGCTCACCTCTGCT	TCCTTGCTCAACCACCTCGC	CACCTTGGCTCACCTCTGCTTTTTctaacgacgataTTTTTGGCTTAAAGATCAAATTGCCTTTAGGTTGACTTCTGATCCTTTTTctaacgacgataTTTTTCCTTGCTCAACCACCTCGC
912	Chr2_1MB	chr2	191195301	191195336	GCCAGAAAGAGCTGACCCTTTCTCCACTCATCTGTG	44.11	Dp11	CTAACGACGATA			CACCTTGGCTCACCTCTGCT	TCCTTGCTCAACCACCTCGC	CACCTTGGCTCACCTCTGCTTTTTctaacgacgataTTTTGCCAGAAAGAGCTGACCCTTTCTCCACTCATCTGTGTTTTctaacgacgataTTTTTCCTTGCTCAACCACCTCGC
913	Chr2_1MB	chr2	191195411	191195452	AAGAAAGGCATAACTGTTTTATTTTGTTGGCTCCAAAGCTCA	42.05	Dp11	CTAACGACGATA			CACCTTGGCTCACCTCTGCT	TCCTTGCTCAACCACCTCGC	CACCTTGGCTCACCTCTGCTTTTTctaacgacgataTTTTAAGAAAGGCATAACTGTTTTATTTTGTTGGCTCCAAAGCTCATTTTctaacgacgataTTTTTCCTTGCTCAACCACCTCGC
914	Chr2_1MB	chr2	191195608	191195649	CAGCACAATGTCCAAACAAACAAAACCATGTATGTACAGTGA	42.18	Dp11	CTAACGACGATA			CACCTTGGCTCACCTCTGCT	TCCTTGCTCAACCACCTCGC	CACCTTGGCTCACCTCTGCTTTTTctaacgacgataTTTTCAGCACAATGTCCAAACAAACAAAACCATGTATGTACAGTGATTTTctaacgacgataTTTTTCCTTGCTCAACCACCTCGC
915	Chr2_1MB	chr2	191195869	191195910	TTATGTATTGATGCCTTCATTGCCTACGAGAGAGTTGTAGGA	42.3	Dp11	CTAACGACGATA			CACCTTGGCTCACCTCTGCT	TCCTTGCTCAACCACCTCGC	CACCTTGGCTCACCTCTGCTTTTTctaacgacgataTTTTTTATGTATTGATGCCTTCATTGCCTACGAGAGAGTTGTAGGATTTTctaacgacgataTTTTTCCTTGCTCAACCACCTCGC
916	Chr2_1MB	chr2	191196010	191196051	ATGTCTCCTTCATTATTAAGGATGTCAGACATCCTTCCTCCC	42.31	Dp11	CTAACGACGATA			CACCTTGGCTCACCTCTGCT	TCCTTGCTCAACCACCTCGC	CACCTTGGCTCACCTCTGCTTTTTctaacgacgataTTTTATGTCTCCTTCATTATTAAGGATGTCAGACATCCTTCCTCCCTTTTctaacgacgataTTTTTCCTTGCTCAACCACCTCGC
917	Chr2_1MB	chr2	191196194	191196235	TTTACGTGCCATGCATAAGAATTCCAGAGATATGTAGCACAA	42.06	Dp11	CTAACGACGATA			CACCTTGGCTCACCTCTGCT	TCCTTGCTCAACCACCTCGC	CACCTTGGCTCACCTCTGCTTTTTctaacgacgataTTTTTTTACGTGCCATGCATAAGAATTCCAGAGATATGTAGCACAATTTTctaacgacgataTTTTTCCTTGCTCAACCACCTCGC
918	Chr2_1MB	chr2	191196237	191196275	ACCAGTATGGCACATTTTGAATTTCATAGGCATTCAGGC	42.27	Dp11	CTAACGACGATA			CACCTTGGCTCACCTCTGCT	TCCTTGCTCAACCACCTCGC	CACCTTGGCTCACCTCTGCTTTTTctaacgacgataTTTTACCAGTATGGCACATTTTGAATTTCATAGGCATTCAGGCTTTTctaacgacgataTTTTTCCTTGCTCAACCACCTCGC
919	Chr2_1MB	chr2	191196281	191196321	TAGCTCTCTGCTGAAATATCCATAGGGTGTAACTCATGTGT	42.14	Dp11	CTAACGACGATA			CACCTTGGCTCACCTCTGCT	TCCTTGCTCAACCACCTCGC	CACCTTGGCTCACCTCTGCTTTTTctaacgacgataTTTTTAGCTCTCTGCTGAAATATCCATAGGGTGTAACTCATGTGTTTTTctaacgacgataTTTTTCCTTGCTCAACCACCTCGC
920	Chr2_1MB	chr2	191196323	191196360	CAAGATGGTTCCTAGAGACAACAGACCAGAGTTCCAGA	42.64	Dp11	CTAACGACGATA			CACCTTGGCTCACCTCTGCT	TCCTTGCTCAACCACCTCGC	CACCTTGGCTCACCTCTGCTTTTTctaacgacgataTTTTCAAGATGGTTCCTAGAGACAACAGACCAGAGTTCCAGATTTTctaacgacgataTTTTTCCTTGCTCAACCACCTCGC
921	Chr2_1MB	chr2	191196398	191196433	GCTGGGTCCCACCATGGTGGGGTATAACCTAGACTT	45.83	Dp11	CTAACGACGATA			CACCTTGGCTCACCTCTGCT	TCCTTGCTCAACCACCTCGC	CACCTTGGCTCACCTCTGCTTTTTctaacgacgataTTTTGCTGGGTCCCACCATGGTGGGGTATAACCTAGACTTTTTTctaacgacgataTTTTTCCTTGCTCAACCACCTCGC
922	Chr2_1MB	chr2	191196439	191196480	ACAACAACATTTCTGCTTGTATCCCATTGCTCAAAAGTTTGT	42.27	Dp11	CTAACGACGATA			CACCTTGGCTCACCTCTGCT	TCCTTGCTCAACCACCTCGC	CACCTTGGCTCACCTCTGCTTTTTctaacgacgataTTTTACAACAACATTTCTGCTTGTATCCCATTGCTCAAAAGTTTGTTTTTctaacgacgataTTTTTCCTTGCTCAACCACCTCGC
923	Chr2_1MB	chr2	191196571	191196606	AAAATAGAAGAAGGGCTGTTGGGGTCAACCACTAGC	42.86	Dp11	CTAACGACGATA			CACCTTGGCTCACCTCTGCT	TCCTTGCTCAACCACCTCGC	CACCTTGGCTCACCTCTGCTTTTTctaacgacgataTTTTAAAATAGAAGAAGGGCTGTTGGGGTCAACCACTAGCTTTTctaacgacgataTTTTTCCTTGCTCAACCACCTCGC
924	Chr2_1MB	chr2	191196628	191196667	TCAAATATCCAAACCTATTAGAAAATTATGGGCCGGGCCT	42.18	Dp11	CTAACGACGATA			CACCTTGGCTCACCTCTGCT	TCCTTGCTCAACCACCTCGC	CACCTTGGCTCACCTCTGCTTTTTctaacgacgataTTTTTCAAATATCCAAACCTATTAGAAAATTATGGGCCGGGCCTTTTTctaacgacgataTTTTTCCTTGCTCAACCACCTCGC
925	Chr2_1MB	chr2	191197095	191197136	CCAGATTCTCTGGGTTCTGAATACATTTGCTACATAAACGGC	42.58	Dp11	CTAACGACGATA			CACCTTGGCTCACCTCTGCT	TCCTTGCTCAACCACCTCGC	CACCTTGGCTCACCTCTGCTTTTTctaacgacgataTTTTCCAGATTCTCTGGGTTCTGAATACATTTGCTACATAAACGGCTTTTctaacgacgataTTTTTCCTTGCTCAACCACCTCGC
926	Chr2_1MB	chr2	191197190	191197231	CCTGTAGCAGAATTCAAGCAATTCTACTTTGCCATATCACGC	43.07	Dp11	CTAACGACGATA			CACCTTGGCTCACCTCTGCT	TCCTTGCTCAACCACCTCGC	CACCTTGGCTCACCTCTGCTTTTTctaacgacgataTTTTCCTGTAGCAGAATTCAAGCAATTCTACTTTGCCATATCACGCTTTTctaacgacgataTTTTTCCTTGCTCAACCACCTCGC
927	Chr2_1MB	chr2	191197239	191197280	TTCCAAAGTTTCCTCTCAAAATATGTGCTTCCAGTATGTGCA	42.42	Dp11	CTAACGACGATA			CACCTTGGCTCACCTCTGCT	TCCTTGCTCAACCACCTCGC	CACCTTGGCTCACCTCTGCTTTTTctaacgacgataTTTTTTCCAAAGTTTCCTCTCAAAATATGTGCTTCCAGTATGTGCATTTTctaacgacgataTTTTTCCTTGCTCAACCACCTCGC
928	Chr2_1MB	chr2	191197292	191197332	TGGCCTGAACAATTTGGATTGGATCCTTACATTCAGTTACA	42.32	Dp11	CTAACGACGATA			CACCTTGGCTCACCTCTGCT	TCCTTGCTCAACCACCTCGC	CACCTTGGCTCACCTCTGCTTTTTctaacgacgataTTTTTGGCCTGAACAATTTGGATTGGATCCTTACATTCAGTTACATTTTctaacgacgataTTTTTCCTTGCTCAACCACCTCGC
929	Chr2_1MB	chr2	191197471	191197512	AATTGATTCCTTGCAATGTTTGAAAGCTTGGAGTGAAGAAGG	42.32	Dp11	CTAACGACGATA			CACCTTGGCTCACCTCTGCT	TCCTTGCTCAACCACCTCGC	CACCTTGGCTCACCTCTGCTTTTTctaacgacgataTTTTAATTGATTCCTTGCAATGTTTGAAAGCTTGGAGTGAAGAAGGTTTTctaacgacgataTTTTTCCTTGCTCAACCACCTCGC
930	Chr2_1MB	chr2	191197540	191197580	TGTGTTTGATATATTTGTGTTTGGCAAGGATTGCTATGGGC	42.23	Dp11	CTAACGACGATA			CACCTTGGCTCACCTCTGCT	TCCTTGCTCAACCACCTCGC	CACCTTGGCTCACCTCTGCTTTTTctaacgacgataTTTTTGTGTTTGATATATTTGTGTTTGGCAAGGATTGCTATGGGCTTTTctaacgacgataTTTTTCCTTGCTCAACCACCTCGC
931	Chr2_1MB	chr2	191197636	191197676	AGTTAAACATGTATCTGATTTAGAGCTGGGTCTTTTGCCGC	42.63	Dp11	CTAACGACGATA			CACCTTGGCTCACCTCTGCT	TCCTTGCTCAACCACCTCGC	CACCTTGGCTCACCTCTGCTTTTTctaacgacgataTTTTAGTTAAACATGTATCTGATTTAGAGCTGGGTCTTTTGCCGCTTTTctaacgacgataTTTTTCCTTGCTCAACCACCTCGC
932	Chr2_1MB	chr2	191197686	191197726	AAGTGAATTAGTTCTATGGGTAACTCTCATGGTGGCACTCA	42.51	Dp11	CTAACGACGATA			CACCTTGGCTCACCTCTGCT	TCCTTGCTCAACCACCTCGC	CACCTTGGCTCACCTCTGCTTTTTctaacgacgataTTTTAAGTGAATTAGTTCTATGGGTAACTCTCATGGTGGCACTCATTTTctaacgacgataTTTTTCCTTGCTCAACCACCTCGC
933	Chr2_1MB	chr2	191197728	191197764	AGACCTTTGATGAATTGCACAGGCTGGATTTGAACTG	42.28	Dp11	CTAACGACGATA			CACCTTGGCTCACCTCTGCT	TCCTTGCTCAACCACCTCGC	CACCTTGGCTCACCTCTGCTTTTTctaacgacgataTTTTAGACCTTTGATGAATTGCACAGGCTGGATTTGAACTGTTTTctaacgacgataTTTTTCCTTGCTCAACCACCTCGC
934	Chr2_1MB	chr2	191197766	191197801	CCTGATCTAGCTGTGCCCACGAATGTGGCTTTTGTG	45.01	Dp11	CTAACGACGATA			CACCTTGGCTCACCTCTGCT	TCCTTGCTCAACCACCTCGC	CACCTTGGCTCACCTCTGCTTTTTctaacgacgataTTTTCCTGATCTAGCTGTGCCCACGAATGTGGCTTTTGTGTTTTctaacgacgataTTTTTCCTTGCTCAACCACCTCGC
935	Chr2_1MB	chr2	191197805	191197846	GAAGCAAATGGGAAAATTGGAAATAATGTTGAGCTCACTGCA	42.5	Dp11	CTAACGACGATA			CACCTTGGCTCACCTCTGCT	TCCTTGCTCAACCACCTCGC	CACCTTGGCTCACCTCTGCTTTTTctaacgacgataTTTTGAAGCAAATGGGAAAATTGGAAATAATGTTGAGCTCACTGCATTTTctaacgacgataTTTTTCCTTGCTCAACCACCTCGC
936	Chr2_1MB	chr2	191197848	191197884	AGCTGATGAGCAGCTGTTATGAACTAATACAGCTGCA	42.4	Dp11	CTAACGACGATA			CACCTTGGCTCACCTCTGCT	TCCTTGCTCAACCACCTCGC	CACCTTGGCTCACCTCTGCTTTTTctaacgacgataTTTTAGCTGATGAGCAGCTGTTATGAACTAATACAGCTGCATTTTctaacgacgataTTTTTCCTTGCTCAACCACCTCGC
937	Chr2_1MB	chr2	191197886	191197926	GGGTTGTGAACAACTACCTTACCAGGTGTCAGATATTTTGA	42.04	Dp11	CTAACGACGATA			CACCTTGGCTCACCTCTGCT	TCCTTGCTCAACCACCTCGC	CACCTTGGCTCACCTCTGCTTTTTctaacgacgataTTTTGGGTTGTGAACAACTACCTTACCAGGTGTCAGATATTTTGATTTTctaacgacgataTTTTTCCTTGCTCAACCACCTCGC
938	Chr2_1MB	chr2	191197934	191197975	CCTGCTAAGGATGGGTAGATCATTCTAGTTAAATGTCAGGGA	42.15	Dp11	CTAACGACGATA			CACCTTGGCTCACCTCTGCT	TCCTTGCTCAACCACCTCGC	CACCTTGGCTCACCTCTGCTTTTTctaacgacgataTTTTCCTGCTAAGGATGGGTAGATCATTCTAGTTAAATGTCAGGGATTTTctaacgacgataTTTTTCCTTGCTCAACCACCTCGC
939	Chr2_1MB	chr2	191197977	191198015	TCCTGATGTAGGATTTCCAGCCTTCTGAGAAGAAAGTGG	42.98	Dp11	CTAACGACGATA			CACCTTGGCTCACCTCTGCT	TCCTTGCTCAACCACCTCGC	CACCTTGGCTCACCTCTGCTTTTTctaacgacgataTTTTTCCTGATGTAGGATTTCCAGCCTTCTGAGAAGAAAGTGGTTTTctaacgacgataTTTTTCCTTGCTCAACCACCTCGC
940	Chr2_1MB	chr2	191198035	191198070	CACAACCATCTCCTGCATCTCAAGCTGTCCACCATA	43.9	Dp11	CTAACGACGATA			CACCTTGGCTCACCTCTGCT	TCCTTGCTCAACCACCTCGC	CACCTTGGCTCACCTCTGCTTTTTctaacgacgataTTTTCACAACCATCTCCTGCATCTCAAGCTGTCCACCATATTTTctaacgacgataTTTTTCCTTGCTCAACCACCTCGC
941	Chr2_1MB	chr2	191198072	191198107	TAAGAGTCTGCAATCCCAGCCAAGCATGAGGAGACA	44.7	Dp11	CTAACGACGATA			CACCTTGGCTCACCTCTGCT	TCCTTGCTCAACCACCTCGC	CACCTTGGCTCACCTCTGCTTTTTctaacgacgataTTTTTAAGAGTCTGCAATCCCAGCCAAGCATGAGGAGACATTTTctaacgacgataTTTTTCCTTGCTCAACCACCTCGC
942	Chr2_1MB	chr2	191198113	191198148	CTGAGCTGGGGCAGAGGATGCAAAGTTCTTTGTCTT	44.49	Dp11	CTAACGACGATA			CACCTTGGCTCACCTCTGCT	TCCTTGCTCAACCACCTCGC	CACCTTGGCTCACCTCTGCTTTTTctaacgacgataTTTTCTGAGCTGGGGCAGAGGATGCAAAGTTCTTTGTCTTTTTTctaacgacgataTTTTTCCTTGCTCAACCACCTCGC
943	Chr2_1MB	chr2	191198152	191198193	CATTTGACATAATAACCTGTGTTCACTCTGTTTTGCTCTGGC	42.09	Dp11	CTAACGACGATA			CACCTTGGCTCACCTCTGCT	TCCTTGCTCAACCACCTCGC	CACCTTGGCTCACCTCTGCTTTTTctaacgacgataTTTTCATTTGACATAATAACCTGTGTTCACTCTGTTTTGCTCTGGCTTTTctaacgacgataTTTTTCCTTGCTCAACCACCTCGC
944	Chr2_1MB	chr2	191198199	191198239	AGCCATTCCTTGCCTTAGTGAATTCACATGATGTTTTAGCA	42.73	Dp11	CTAACGACGATA			CACCTTGGCTCACCTCTGCT	TCCTTGCTCAACCACCTCGC	CACCTTGGCTCACCTCTGCTTTTTctaacgacgataTTTTAGCCATTCCTTGCCTTAGTGAATTCACATGATGTTTTAGCATTTTctaacgacgataTTTTTCCTTGCTCAACCACCTCGC
945	Chr2_1MB	chr2	191198265	191198305	AGCATTAAAAGTAAAAGGGGATGGACACCCTAAATACCCTG	42.14	Dp11	CTAACGACGATA			CACCTTGGCTCACCTCTGCT	TCCTTGCTCAACCACCTCGC	CACCTTGGCTCACCTCTGCTTTTTctaacgacgataTTTTAGCATTAAAAGTAAAAGGGGATGGACACCCTAAATACCCTGTTTTctaacgacgataTTTTTCCTTGCTCAACCACCTCGC
946	Chr2_1MB	chr2	191198377	191198417	ACAAGTAAAAGTTGAAGTAACAAGAATAGCACAGGGGCTCC	42.45	Dp11	CTAACGACGATA			CACCTTGGCTCACCTCTGCT	TCCTTGCTCAACCACCTCGC	CACCTTGGCTCACCTCTGCTTTTTctaacgacgataTTTTACAAGTAAAAGTTGAAGTAACAAGAATAGCACAGGGGCTCCTTTTctaacgacgataTTTTTCCTTGCTCAACCACCTCGC
947	Chr2_1MB	chr2	191198445	191198480	CATCACTGTGCACTCACTCATGACTGCAGGGGAAGA	45.16	Dp11	CTAACGACGATA			CACCTTGGCTCACCTCTGCT	TCCTTGCTCAACCACCTCGC	CACCTTGGCTCACCTCTGCTTTTTctaacgacgataTTTTCATCACTGTGCACTCACTCATGACTGCAGGGGAAGATTTTctaacgacgataTTTTTCCTTGCTCAACCACCTCGC
948	Chr2_1MB	chr2	191198514	191198549	TGAGACCCAGTCCCTGCCTCACGTGCTATAAGCTAG	45.52	Dp11	CTAACGACGATA			CACCTTGGCTCACCTCTGCT	TCCTTGCTCAACCACCTCGC	CACCTTGGCTCACCTCTGCTTTTTctaacgacgataTTTTTGAGACCCAGTCCCTGCCTCACGTGCTATAAGCTAGTTTTctaacgacgataTTTTTCCTTGCTCAACCACCTCGC
949	Chr2_1MB	chr2	191198551	191198586	GGTGGAGATGGGAAGAAGCTATGGTGAGTACCACGA	44.32	Dp11	CTAACGACGATA			CACCTTGGCTCACCTCTGCT	TCCTTGCTCAACCACCTCGC	CACCTTGGCTCACCTCTGCTTTTTctaacgacgataTTTTGGTGGAGATGGGAAGAAGCTATGGTGAGTACCACGATTTTctaacgacgataTTTTTCCTTGCTCAACCACCTCGC
950	Chr2_1MB	chr2	191198588	191198623	GGACTTATCTTGACCTGATCCAGCTCCAGCTGTGGA	44.53	Dp11	CTAACGACGATA			CACCTTGGCTCACCTCTGCT	TCCTTGCTCAACCACCTCGC	CACCTTGGCTCACCTCTGCTTTTTctaacgacgataTTTTGGACTTATCTTGACCTGATCCAGCTCCAGCTGTGGATTTTctaacgacgataTTTTTCCTTGCTCAACCACCTCGC
951	Chr2_1MB	chr2	191198625	191198660	GAGCTTGGGTTGACATGGGGCAAGAAGGGAAAGGAT	45.78	Dp11	CTAACGACGATA			CACCTTGGCTCACCTCTGCT	TCCTTGCTCAACCACCTCGC	CACCTTGGCTCACCTCTGCTTTTTctaacgacgataTTTTGAGCTTGGGTTGACATGGGGCAAGAAGGGAAAGGATTTTTctaacgacgataTTTTTCCTTGCTCAACCACCTCGC
952	Chr2_1MB	chr2	191198662	191198698	GGTGTATTAGTTTGCTTGGGCTGGCATAGCAAAATGC	43.11	Dp11	CTAACGACGATA			CACCTTGGCTCACCTCTGCT	TCCTTGCTCAACCACCTCGC	CACCTTGGCTCACCTCTGCTTTTTctaacgacgataTTTTGGTGTATTAGTTTGCTTGGGCTGGCATAGCAAAATGCTTTTctaacgacgataTTTTTCCTTGCTCAACCACCTCGC
953	Chr2_1MB	chr2	191198783	191198818	TCAGTTCCTGGTGAGAGCTCTCTTCCTGGCGTTCAC	45.99	Dp11	CTAACGACGATA			CACCTTGGCTCACCTCTGCT	TCCTTGCTCAACCACCTCGC	CACCTTGGCTCACCTCTGCTTTTTctaacgacgataTTTTTCAGTTCCTGGTGAGAGCTCTCTTCCTGGCGTTCACTTTTctaacgacgataTTTTTCCTTGCTCAACCACCTCGC
954	Chr2_1MB	chr2	191198820	191198855	TGGCCTCTTTCTTACCATGTCCTCACATGGTGAAGC	44.05	Dp11	CTAACGACGATA			CACCTTGGCTCACCTCTGCT	TCCTTGCTCAACCACCTCGC	CACCTTGGCTCACCTCTGCTTTTTctaacgacgataTTTTTGGCCTCTTTCTTACCATGTCCTCACATGGTGAAGCTTTTctaacgacgataTTTTTCCTTGCTCAACCACCTCGC
955	Chr2_1MB	chr2	191198880	191198921	TTTTATAAGGACACAAATCCTGTTGGATAAGGGACCCATCCT	42.62	Dp11	CTAACGACGATA			CACCTTGGCTCACCTCTGCT	TCCTTGCTCAACCACCTCGC	CACCTTGGCTCACCTCTGCTTTTTctaacgacgataTTTTTTTTATAAGGACACAAATCCTGTTGGATAAGGGACCCATCCTTTTTctaacgacgataTTTTTCCTTGCTCAACCACCTCGC
956	Chr2_1MB	chr2	191199031	191199072	AGTCCATAATAACAGGTTTGAGATGAAATGCCCAGATGGATC	42.07	Dp11	CTAACGACGATA			CACCTTGGCTCACCTCTGCT	TCCTTGCTCAACCACCTCGC	CACCTTGGCTCACCTCTGCTTTTTctaacgacgataTTTTAGTCCATAATAACAGGTTTGAGATGAAATGCCCAGATGGATCTTTTctaacgacgataTTTTTCCTTGCTCAACCACCTCGC
957	Chr2_1MB	chr2	191199121	191199161	AACCAATGGCTTATTCACTTCAATATTCTGACTGGCATGGC	43.06	Dp11	CTAACGACGATA			CACCTTGGCTCACCTCTGCT	TCCTTGCTCAACCACCTCGC	CACCTTGGCTCACCTCTGCTTTTTctaacgacgataTTTTAACCAATGGCTTATTCACTTCAATATTCTGACTGGCATGGCTTTTctaacgacgataTTTTTCCTTGCTCAACCACCTCGC
958	Chr2_1MB	chr2	191199164	191199200	CCCCACCTCCTAGCTTAGAACCTCAGCCTCAGACCTA	45.96	Dp11	CTAACGACGATA			CACCTTGGCTCACCTCTGCT	TCCTTGCTCAACCACCTCGC	CACCTTGGCTCACCTCTGCTTTTTctaacgacgataTTTTCCCCACCTCCTAGCTTAGAACCTCAGCCTCAGACCTATTTTctaacgacgataTTTTTCCTTGCTCAACCACCTCGC
959	Chr2_1MB	chr2	191199202	191199237	TTCCATATGAGGAGACGGAGGATGCTCATGCCAGTT	44.47	Dp11	CTAACGACGATA			CACCTTGGCTCACCTCTGCT	TCCTTGCTCAACCACCTCGC	CACCTTGGCTCACCTCTGCTTTTTctaacgacgataTTTTTTCCATATGAGGAGACGGAGGATGCTCATGCCAGTTTTTTctaacgacgataTTTTTCCTTGCTCAACCACCTCGC
960	Chr2_1MB	chr2	191199261	191199300	GGGGAGTTGAGATAAAGATGTCCTGATTGAACTCGAGACT	42.54	Dp11	CTAACGACGATA			CACCTTGGCTCACCTCTGCT	TCCTTGCTCAACCACCTCGC	CACCTTGGCTCACCTCTGCTTTTTctaacgacgataTTTTGGGGAGTTGAGATAAAGATGTCCTGATTGAACTCGAGACTTTTTctaacgacgataTTTTTCCTTGCTCAACCACCTCGC
961	Chr2_1MB	chr2	191199304	191199339	CTCAGGAATGACCCCATGTCCAGAGCTGGAACCAGA	45.99	Dp11	CTAACGACGATA			CACCTTGGCTCACCTCTGCT	TCCTTGCTCAACCACCTCGC	CACCTTGGCTCACCTCTGCTTTTTctaacgacgataTTTTCTCAGGAATGACCCCATGTCCAGAGCTGGAACCAGATTTTctaacgacgataTTTTTCCTTGCTCAACCACCTCGC
962	Chr2_1MB	chr2	191199388	191199428	AAAATATGTCATATGTGGTTGCTGTAGAGTGGGTACAGGGG	43.01	Dp11	CTAACGACGATA			CACCTTGGCTCACCTCTGCT	TCCTTGCTCAACCACCTCGC	CACCTTGGCTCACCTCTGCTTTTTctaacgacgataTTTTAAAATATGTCATATGTGGTTGCTGTAGAGTGGGTACAGGGGTTTTctaacgacgataTTTTTCCTTGCTCAACCACCTCGC
963	Chr2_1MB	chr2	191199466	191199506	TGTAAGGAATAAAGGAATCTGGCTGAAGAGCAAGATCCAAC	42.15	Dp11	CTAACGACGATA			CACCTTGGCTCACCTCTGCT	TCCTTGCTCAACCACCTCGC	CACCTTGGCTCACCTCTGCTTTTTctaacgacgataTTTTTGTAAGGAATAAAGGAATCTGGCTGAAGAGCAAGATCCAACTTTTctaacgacgataTTTTTCCTTGCTCAACCACCTCGC
964	Chr2_1MB	chr2	191199543	191199578	TGTCTGTCTCTCCCCTAGCCATCAAAGCTGCCATCA	45.83	Dp11	CTAACGACGATA			CACCTTGGCTCACCTCTGCT	TCCTTGCTCAACCACCTCGC	CACCTTGGCTCACCTCTGCTTTTTctaacgacgataTTTTTGTCTGTCTCTCCCCTAGCCATCAAAGCTGCCATCATTTTctaacgacgataTTTTTCCTTGCTCAACCACCTCGC
965	Chr2_1MB	chr2	191199597	191199634	TTTTCATGTCTCTTTGTGCATGTGAACAGACACCATGG	42.23	Dp11	CTAACGACGATA			CACCTTGGCTCACCTCTGCT	TCCTTGCTCAACCACCTCGC	CACCTTGGCTCACCTCTGCTTTTTctaacgacgataTTTTTTTTCATGTCTCTTTGTGCATGTGAACAGACACCATGGTTTTctaacgacgataTTTTTCCTTGCTCAACCACCTCGC
966	Chr2_1MB	chr2	191199636	191199676	AATTTCTTGTTCTCCTCATTCCTCCTGATATGGTTCAGCTG	42.04	Dp11	CTAACGACGATA			CACCTTGGCTCACCTCTGCT	TCCTTGCTCAACCACCTCGC	CACCTTGGCTCACCTCTGCTTTTTctaacgacgataTTTTAATTTCTTGTTCTCCTCATTCCTCCTGATATGGTTCAGCTGTTTTctaacgacgataTTTTTCCTTGCTCAACCACCTCGC
967	Chr2_1MB	chr2	191199855	191199890	CTCATTCTCTCTTGTATGCTGCCAGGTAAGCCTTCC	42.68	Dp11	CTAACGACGATA			CACCTTGGCTCACCTCTGCT	TCCTTGCTCAACCACCTCGC	CACCTTGGCTCACCTCTGCTTTTTctaacgacgataTTTTCTCATTCTCTCTTGTATGCTGCCAGGTAAGCCTTCCTTTTctaacgacgataTTTTTCCTTGCTCAACCACCTCGC
968	Chr2_1MB	chr2	191200060	191200095	GTGTGGTGGACTGAACCAACAGTGGACGGAACTTTG	44.83	Dp11	CTAACGACGATA			CACCTTGGCTCACCTCTGCT	TCCTTGCTCAACCACCTCGC	CACCTTGGCTCACCTCTGCTTTTTctaacgacgataTTTTGTGTGGTGGACTGAACCAACAGTGGACGGAACTTTGTTTTctaacgacgataTTTTTCCTTGCTCAACCACCTCGC
969	Chr2_1MB	chr2	191200097	191200136	CCTCTGGACATGTGTTATAATGCTTTCTAGGTCCTGGTTC	42.06	Dp11	CTAACGACGATA			CACCTTGGCTCACCTCTGCT	TCCTTGCTCAACCACCTCGC	CACCTTGGCTCACCTCTGCTTTTTctaacgacgataTTTTCCTCTGGACATGTGTTATAATGCTTTCTAGGTCCTGGTTCTTTTctaacgacgataTTTTTCCTTGCTCAACCACCTCGC
970	Chr2_1MB	chr2	191200150	191200190	AAGAGTTCTACAACTCCAGAAGAAATATAGCCCTCTCCCAG	42.13	Dp11	CTAACGACGATA			CACCTTGGCTCACCTCTGCT	TCCTTGCTCAACCACCTCGC	CACCTTGGCTCACCTCTGCTTTTTctaacgacgataTTTTAAGAGTTCTACAACTCCAGAAGAAATATAGCCCTCTCCCAGTTTTctaacgacgataTTTTTCCTTGCTCAACCACCTCGC
971	Chr2_1MB	chr2	191200192	191200227	TAAGCCATGTAGCACAGCTCCAGAGGGTGCAATTCC	45.49	Dp11	CTAACGACGATA			CACCTTGGCTCACCTCTGCT	TCCTTGCTCAACCACCTCGC	CACCTTGGCTCACCTCTGCTTTTTctaacgacgataTTTTTAAGCCATGTAGCACAGCTCCAGAGGGTGCAATTCCTTTTctaacgacgataTTTTTCCTTGCTCAACCACCTCGC
972	Chr2_1MB	chr2	191200229	191200264	ACTGAAGTCTGTGAATGATGCCCATGGTGTTGTGCA	44.47	Dp11	CTAACGACGATA			CACCTTGGCTCACCTCTGCT	TCCTTGCTCAACCACCTCGC	CACCTTGGCTCACCTCTGCTTTTTctaacgacgataTTTTACTGAAGTCTGTGAATGATGCCCATGGTGTTGTGCATTTTctaacgacgataTTTTTCCTTGCTCAACCACCTCGC
973	Chr2_1MB	chr2	191200284	191200319	ATTCACAGTGACCCTGCCTCTCCCGGTGATTCCTAG	45.79	Dp11	CTAACGACGATA			CACCTTGGCTCACCTCTGCT	TCCTTGCTCAACCACCTCGC	CACCTTGGCTCACCTCTGCTTTTTctaacgacgataTTTTATTCACAGTGACCCTGCCTCTCCCGGTGATTCCTAGTTTTctaacgacgataTTTTTCCTTGCTCAACCACCTCGC
974	Chr2_1MB	chr2	191200321	191200357	CCCAAAGGAATCAATCACTGTACTCACCATCTCTGGC	42.74	Dp11	CTAACGACGATA			CACCTTGGCTCACCTCTGCT	TCCTTGCTCAACCACCTCGC	CACCTTGGCTCACCTCTGCTTTTTctaacgacgataTTTTCCCAAAGGAATCAATCACTGTACTCACCATCTCTGGCTTTTctaacgacgataTTTTTCCTTGCTCAACCACCTCGC
975	Chr2_1MB	chr2	191200359	191200398	ATAGGAGGAATGGAAACAGTGCTAATAATGACAAGGCCAA	42.04	Dp11	CTAACGACGATA			CACCTTGGCTCACCTCTGCT	TCCTTGCTCAACCACCTCGC	CACCTTGGCTCACCTCTGCTTTTTctaacgacgataTTTTATAGGAGGAATGGAAACAGTGCTAATAATGACAAGGCCAATTTTctaacgacgataTTTTTCCTTGCTCAACCACCTCGC
976	Chr2_1MB	chr2	191200434	191200475	TTGCATACCGTTTTATTGCACATATTGGAAGTGACTTTCACG	42.08	Dp11	CTAACGACGATA			CACCTTGGCTCACCTCTGCT	TCCTTGCTCAACCACCTCGC	CACCTTGGCTCACCTCTGCTTTTTctaacgacgataTTTTTTGCATACCGTTTTATTGCACATATTGGAAGTGACTTTCACGTTTTctaacgacgataTTTTTCCTTGCTCAACCACCTCGC
977	Chr2_1MB	chr2	191200477	191200512	ATCTCCACTTTTCAGATTCCTTCCAGCTTTGCCAGG	43.04	Dp11	CTAACGACGATA			CACCTTGGCTCACCTCTGCT	TCCTTGCTCAACCACCTCGC	CACCTTGGCTCACCTCTGCTTTTTctaacgacgataTTTTATCTCCACTTTTCAGATTCCTTCCAGCTTTGCCAGGTTTTctaacgacgataTTTTTCCTTGCTCAACCACCTCGC
978	Chr2_1MB	chr2	191200625	191200665	ACAAGGATGACTTGATCTAGTCTACAGTGGGCTCAAAATGT	42.63	Dp11	CTAACGACGATA			CACCTTGGCTCACCTCTGCT	TCCTTGCTCAACCACCTCGC	CACCTTGGCTCACCTCTGCTTTTTctaacgacgataTTTTACAAGGATGACTTGATCTAGTCTACAGTGGGCTCAAAATGTTTTTctaacgacgataTTTTTCCTTGCTCAACCACCTCGC
979	Chr2_1MB	chr2	191200799	191200839	AAAGTGTGGTTCCTAAAATTGTATCATCAGCATCACCTGGG	42.59	Dp11	CTAACGACGATA			CACCTTGGCTCACCTCTGCT	TCCTTGCTCAACCACCTCGC	CACCTTGGCTCACCTCTGCTTTTTctaacgacgataTTTTAAAGTGTGGTTCCTAAAATTGTATCATCAGCATCACCTGGGTTTTctaacgacgataTTTTTCCTTGCTCAACCACCTCGC
980	Chr2_1MB	chr2	191200845	191200885	TGTTAGAAATAGAGTCTCAGGTCCTACCTAAGACCTGCTGA	42.43	Dp11	CTAACGACGATA			CACCTTGGCTCACCTCTGCT	TCCTTGCTCAACCACCTCGC	CACCTTGGCTCACCTCTGCTTTTTctaacgacgataTTTTTGTTAGAAATAGAGTCTCAGGTCCTACCTAAGACCTGCTGATTTTctaacgacgataTTTTTCCTTGCTCAACCACCTCGC
981	Chr2_1MB	chr2	191200905	191200940	GGCCCAGCAACCTGTGCTTTAACAAGACCTCCAGAT	45.78	Dp11	CTAACGACGATA			CACCTTGGCTCACCTCTGCT	TCCTTGCTCAACCACCTCGC	CACCTTGGCTCACCTCTGCTTTTTctaacgacgataTTTTGGCCCAGCAACCTGTGCTTTAACAAGACCTCCAGATTTTTctaacgacgataTTTTTCCTTGCTCAACCACCTCGC
982	Chr2_1MB	chr2	191200942	191200977	ATTCTGATGCACATGCCAAGTTTGAGAAGCAGTGTT	42.33	Dp11	CTAACGACGATA			CACCTTGGCTCACCTCTGCT	TCCTTGCTCAACCACCTCGC	CACCTTGGCTCACCTCTGCTTTTTctaacgacgataTTTTATTCTGATGCACATGCCAAGTTTGAGAAGCAGTGTTTTTTctaacgacgataTTTTTCCTTGCTCAACCACCTCGC
983	Chr2_1MB	chr2	191201013	191201054	TGTTAAGATCACTTGGAAAGTTCTTAATATGATGCCCAGGCC	42.27	Dp11	CTAACGACGATA			CACCTTGGCTCACCTCTGCT	TCCTTGCTCAACCACCTCGC	CACCTTGGCTCACCTCTGCTTTTTctaacgacgataTTTTTGTTAAGATCACTTGGAAAGTTCTTAATATGATGCCCAGGCCTTTTctaacgacgataTTTTTCCTTGCTCAACCACCTCGC
984	Chr2_1MB	chr2	191201081	191201116	GGGGTGGAGCCCAGATGTAATTTCCCCAGGTGATTG	45.69	Dp11	CTAACGACGATA			CACCTTGGCTCACCTCTGCT	TCCTTGCTCAACCACCTCGC	CACCTTGGCTCACCTCTGCTTTTTctaacgacgataTTTTGGGGTGGAGCCCAGATGTAATTTCCCCAGGTGATTGTTTTctaacgacgataTTTTTCCTTGCTCAACCACCTCGC
985	Chr2_1MB	chr2	191201118	191201156	AATGTGCATCCAAGGTTAACAACCATTGCTTTACAAGCA	42.42	Dp11	CTAACGACGATA			CACCTTGGCTCACCTCTGCT	TCCTTGCTCAACCACCTCGC	CACCTTGGCTCACCTCTGCTTTTTctaacgacgataTTTTAATGTGCATCCAAGGTTAACAACCATTGCTTTACAAGCATTTTctaacgacgataTTTTTCCTTGCTCAACCACCTCGC
986	Chr2_1MB	chr2	191201186	191201226	AAGACTTGAGATACTTGTTAAGGATAAGACGTGCTCCTGGA	42.14	Dp11	CTAACGACGATA			CACCTTGGCTCACCTCTGCT	TCCTTGCTCAACCACCTCGC	CACCTTGGCTCACCTCTGCTTTTTctaacgacgataTTTTAAGACTTGAGATACTTGTTAAGGATAAGACGTGCTCCTGGATTTTctaacgacgataTTTTTCCTTGCTCAACCACCTCGC
987	Chr2_1MB	chr2	191201271	191201306	TTTTAGCCAGTAGTCCAGGTAATGCTGCTGCACAAG	43.06	Dp11	CTAACGACGATA			CACCTTGGCTCACCTCTGCT	TCCTTGCTCAACCACCTCGC	CACCTTGGCTCACCTCTGCTTTTTctaacgacgataTTTTTTTTAGCCAGTAGTCCAGGTAATGCTGCTGCACAAGTTTTctaacgacgataTTTTTCCTTGCTCAACCACCTCGC
988	Chr2_1MB	chr2	191201308	191201343	TGCATGGGCCACCCCACAAGGAACACAGTATACTTA	44.92	Dp11	CTAACGACGATA			CACCTTGGCTCACCTCTGCT	TCCTTGCTCAACCACCTCGC	CACCTTGGCTCACCTCTGCTTTTTctaacgacgataTTTTTGCATGGGCCACCCCACAAGGAACACAGTATACTTATTTTctaacgacgataTTTTTCCTTGCTCAACCACCTCGC
989	Chr2_1MB	chr2	191201345	191201380	GAGCCAGACCGCTTAAATAGTCTTGAGGAAGGACTG	42.4	Dp11	CTAACGACGATA			CACCTTGGCTCACCTCTGCT	TCCTTGCTCAACCACCTCGC	CACCTTGGCTCACCTCTGCTTTTTctaacgacgataTTTTGAGCCAGACCGCTTAAATAGTCTTGAGGAAGGACTGTTTTctaacgacgataTTTTTCCTTGCTCAACCACCTCGC
990	Chr2_1MB	chr2	191201382	191201418	GCTTACTAGTGGGAAGTCAGAAACCGTAGCTCTGAGG	43.14	Dp11	CTAACGACGATA			CACCTTGGCTCACCTCTGCT	TCCTTGCTCAACCACCTCGC	CACCTTGGCTCACCTCTGCTTTTTctaacgacgataTTTTGCTTACTAGTGGGAAGTCAGAAACCGTAGCTCTGAGGTTTTctaacgacgataTTTTTCCTTGCTCAACCACCTCGC
991	Chr2_1MB	chr2	191201420	191201459	GTTAGGGTTGTATGTCAAGAGACTTTGACAGATGACTGCA	42.03	Dp11	CTAACGACGATA			CACCTTGGCTCACCTCTGCT	TCCTTGCTCAACCACCTCGC	CACCTTGGCTCACCTCTGCTTTTTctaacgacgataTTTTGTTAGGGTTGTATGTCAAGAGACTTTGACAGATGACTGCATTTTctaacgacgataTTTTTCCTTGCTCAACCACCTCGC
992	Chr2_1MB	chr2	191201461	191201498	GAACAAGGTAGGAAATGGAACTGTAGGTGCAGAAAGGT	42.43	Dp11	CTAACGACGATA			CACCTTGGCTCACCTCTGCT	TCCTTGCTCAACCACCTCGC	CACCTTGGCTCACCTCTGCTTTTTctaacgacgataTTTTGAACAAGGTAGGAAATGGAACTGTAGGTGCAGAAAGGTTTTTctaacgacgataTTTTTCCTTGCTCAACCACCTCGC
993	Chr2_1MB	chr2	191201516	191201557	GTGATGTACTTGTCAACCAGTACCTTTATTTGTCTTGGGAGC	42.47	Dp11	CTAACGACGATA			CACCTTGGCTCACCTCTGCT	TCCTTGCTCAACCACCTCGC	CACCTTGGCTCACCTCTGCTTTTTctaacgacgataTTTTGTGATGTACTTGTCAACCAGTACCTTTATTTGTCTTGGGAGCTTTTctaacgacgataTTTTTCCTTGCTCAACCACCTCGC
994	Chr2_1MB	chr2	191201559	191201597	CATGAGCTCTCTTTGTGAGAGAGACTGACCCAAATTACC	42.16	Dp11	CTAACGACGATA			CACCTTGGCTCACCTCTGCT	TCCTTGCTCAACCACCTCGC	CACCTTGGCTCACCTCTGCTTTTTctaacgacgataTTTTCATGAGCTCTCTTTGTGAGAGAGACTGACCCAAATTACCTTTTctaacgacgataTTTTTCCTTGCTCAACCACCTCGC
995	Chr2_1MB	chr2	191201599	191201634	CTTCCATTGTATGGTTCTGTGCTGGACACCTTGGCT	44.37	Dp11	CTAACGACGATA			CACCTTGGCTCACCTCTGCT	TCCTTGCTCAACCACCTCGC	CACCTTGGCTCACCTCTGCTTTTTctaacgacgataTTTTCTTCCATTGTATGGTTCTGTGCTGGACACCTTGGCTTTTTctaacgacgataTTTTTCCTTGCTCAACCACCTCGC
996	Chr2_1MB	chr2	191201666	191201706	AGAAGCAAAGTAGTCACATGAAAATAACACAGATGGGTGGG	42.5	Dp11	CTAACGACGATA			CACCTTGGCTCACCTCTGCT	TCCTTGCTCAACCACCTCGC	CACCTTGGCTCACCTCTGCTTTTTctaacgacgataTTTTAGAAGCAAAGTAGTCACATGAAAATAACACAGATGGGTGGGTTTTctaacgacgataTTTTTCCTTGCTCAACCACCTCGC
997	Chr2_1MB	chr2	191202041	191202082	TTGAATTTGGATTTAGACTTGAATCTGCATGTCACCACTTGC	42.02	Dp11	CTAACGACGATA			CACCTTGGCTCACCTCTGCT	TCCTTGCTCAACCACCTCGC	CACCTTGGCTCACCTCTGCTTTTTctaacgacgataTTTTTTGAATTTGGATTTAGACTTGAATCTGCATGTCACCACTTGCTTTTctaacgacgataTTTTTCCTTGCTCAACCACCTCGC
998	Chr2_1MB	chr2	191202084	191202119	GTCCATGTGGCCTTGGAAAGTTACTCCTCTCTCTGA	43.22	Dp11	CTAACGACGATA			CACCTTGGCTCACCTCTGCT	TCCTTGCTCAACCACCTCGC	CACCTTGGCTCACCTCTGCTTTTTctaacgacgataTTTTGTCCATGTGGCCTTGGAAAGTTACTCCTCTCTCTGATTTTctaacgacgataTTTTTCCTTGCTCAACCACCTCGC
999	Chr2_1MB	chr2	191202169	191202210	CATTATGAAGATTAACATGAAAAGCACTCAGCACCCAGTTGG	42.06	Dp11	CTAACGACGATA			CACCTTGGCTCACCTCTGCT	TCCTTGCTCAACCACCTCGC	CACCTTGGCTCACCTCTGCTTTTTctaacgacgataTTTTCATTATGAAGATTAACATGAAAAGCACTCAGCACCCAGTTGGTTTTctaacgacgataTTTTTCCTTGCTCAACCACCTCGC
1000	Chr2_1MB	chr2	191202240	191202281	AGTGTTAAATGTCCCATCACCATTTATCAACCAGAGTCTGTG	42.17	Dp11	CTAACGACGATA			CACCTTGGCTCACCTCTGCT	TCCTTGCTCAACCACCTCGC	CACCTTGGCTCACCTCTGCTTTTTctaacgacgataTTTTAGTGTTAAATGTCCCATCACCATTTATCAACCAGAGTCTGTGTTTTctaacgacgataTTTTTCCTTGCTCAACCACCTCGC
1001	Chr2_1MB	chr2	191202283	191202322	TCTAATTTACTGTACCGGATGCTGTCCAGTAGTTGTGACA	42.44	Dp11	CTAACGACGATA			CACCTTGGCTCACCTCTGCT	TCCTTGCTCAACCACCTCGC	CACCTTGGCTCACCTCTGCTTTTTctaacgacgataTTTTTCTAATTTACTGTACCGGATGCTGTCCAGTAGTTGTGACATTTTctaacgacgataTTTTTCCTTGCTCAACCACCTCGC
1002	Chr2_1MB	chr2	191202324	191202359	CTGGGAAATTCCTCCAGCTCCTCTGCATTGACTCAC	44.21	Dp11	CTAACGACGATA			CACCTTGGCTCACCTCTGCT	TCCTTGCTCAACCACCTCGC	CACCTTGGCTCACCTCTGCTTTTTctaacgacgataTTTTCTGGGAAATTCCTCCAGCTCCTCTGCATTGACTCACTTTTctaacgacgataTTTTTCCTTGCTCAACCACCTCGC
1003	Chr2_1MB	chr2	191202457	191202498	ACATAAGCACTGCACTCGATTAAGTCCTCTGAACTATTCTCC	42.61	Dp11	CTAACGACGATA			CACCTTGGCTCACCTCTGCT	TCCTTGCTCAACCACCTCGC	CACCTTGGCTCACCTCTGCTTTTTctaacgacgataTTTTACATAAGCACTGCACTCGATTAAGTCCTCTGAACTATTCTCCTTTTctaacgacgataTTTTTCCTTGCTCAACCACCTCGC
1004	Chr2_1MB	chr2	191202500	191202537	AGCATCAGTTGAGCAAACTATACCCATAGCAATTTGGC	42.01	Dp11	CTAACGACGATA			CACCTTGGCTCACCTCTGCT	TCCTTGCTCAACCACCTCGC	CACCTTGGCTCACCTCTGCTTTTTctaacgacgataTTTTAGCATCAGTTGAGCAAACTATACCCATAGCAATTTGGCTTTTctaacgacgataTTTTTCCTTGCTCAACCACCTCGC
1005	Chr2_1MB	chr2	191202547	191202588	GTTAACTTGGGAAAAGAATCTTAAGTACCTTCCCAGCTGTGT	42.12	Dp11	CTAACGACGATA			CACCTTGGCTCACCTCTGCT	TCCTTGCTCAACCACCTCGC	CACCTTGGCTCACCTCTGCTTTTTctaacgacgataTTTTGTTAACTTGGGAAAAGAATCTTAAGTACCTTCCCAGCTGTGTTTTTctaacgacgataTTTTTCCTTGCTCAACCACCTCGC
1006	Chr2_1MB	chr2	191202743	191202784	AAGAGAATATGGCAGAGGAAGGCATTAAGAATTAAAGTCGGG	42.01	Dp11	CTAACGACGATA			CACCTTGGCTCACCTCTGCT	TCCTTGCTCAACCACCTCGC	CACCTTGGCTCACCTCTGCTTTTTctaacgacgataTTTTAAGAGAATATGGCAGAGGAAGGCATTAAGAATTAAAGTCGGGTTTTctaacgacgataTTTTTCCTTGCTCAACCACCTCGC
1007	Chr2_1MB	chr2	191202814	191202849	TTTTGAGTTTCAGACAGAAGGGTCTAGCCTGACCCT	43.06	Dp11	CTAACGACGATA			CACCTTGGCTCACCTCTGCT	TCCTTGCTCAACCACCTCGC	CACCTTGGCTCACCTCTGCTTTTTctaacgacgataTTTTTTTTGAGTTTCAGACAGAAGGGTCTAGCCTGACCCTTTTTctaacgacgataTTTTTCCTTGCTCAACCACCTCGC
1008	Chr2_1MB	chr2	191202851	191202886	ATAAGGATCAGATGAGGCAGATGGAGGCACCTCGTC	44.45	Dp11	CTAACGACGATA			CACCTTGGCTCACCTCTGCT	TCCTTGCTCAACCACCTCGC	CACCTTGGCTCACCTCTGCTTTTTctaacgacgataTTTTATAAGGATCAGATGAGGCAGATGGAGGCACCTCGTCTTTTctaacgacgataTTTTTCCTTGCTCAACCACCTCGC
1009	Chr2_1MB	chr2	191202888	191202928	CTCAACCTAAATTCTTAGTGAAGTCCCTTATGGCTCAGCTG	42.09	Dp11	CTAACGACGATA			CACCTTGGCTCACCTCTGCT	TCCTTGCTCAACCACCTCGC	CACCTTGGCTCACCTCTGCTTTTTctaacgacgataTTTTCTCAACCTAAATTCTTAGTGAAGTCCCTTATGGCTCAGCTGTTTTctaacgacgataTTTTTCCTTGCTCAACCACCTCGC
1010	Chr2_1MB	chr2	191202938	191202973	TGCCACAGGACACGCACATTTCCTCTAGTGGGTTTG	45.75	Dp11	CTAACGACGATA			CACCTTGGCTCACCTCTGCT	TCCTTGCTCAACCACCTCGC	CACCTTGGCTCACCTCTGCTTTTTctaacgacgataTTTTTGCCACAGGACACGCACATTTCCTCTAGTGGGTTTGTTTTctaacgacgataTTTTTCCTTGCTCAACCACCTCGC
1011	Chr2_1MB	chr2	191202975	191203013	GGGTGGAGAGCAGCTGGTATCACTCTCTTCATAATTACC	43.01	Dp11	CTAACGACGATA			CACCTTGGCTCACCTCTGCT	TCCTTGCTCAACCACCTCGC	CACCTTGGCTCACCTCTGCTTTTTctaacgacgataTTTTGGGTGGAGAGCAGCTGGTATCACTCTCTTCATAATTACCTTTTctaacgacgataTTTTTCCTTGCTCAACCACCTCGC
1012	Chr2_1MB	chr2	191203102	191203143	TCTGTTTTCCAACACTTTAATCATTGTGTCTTTTGTGTGCCC	42.33	Dp11	CTAACGACGATA			CACCTTGGCTCACCTCTGCT	TCCTTGCTCAACCACCTCGC	CACCTTGGCTCACCTCTGCTTTTTctaacgacgataTTTTTCTGTTTTCCAACACTTTAATCATTGTGTCTTTTGTGTGCCCTTTTctaacgacgataTTTTTCCTTGCTCAACCACCTCGC
1013	Chr2_1MB	chr2	191203155	191203190	CCTGCTTCCTCTTAGACCTGGACCTGGTCCCTGAAC	45.9	Dp11	CTAACGACGATA			CACCTTGGCTCACCTCTGCT	TCCTTGCTCAACCACCTCGC	CACCTTGGCTCACCTCTGCTTTTTctaacgacgataTTTTCCTGCTTCCTCTTAGACCTGGACCTGGTCCCTGAACTTTTctaacgacgataTTTTTCCTTGCTCAACCACCTCGC
1014	Chr2_1MB	chr2	191203226	191203261	CCCCTGTTTCCACACTCACTTGTAAGCCAAGAAAGT	43.02	Dp11	CTAACGACGATA			CACCTTGGCTCACCTCTGCT	TCCTTGCTCAACCACCTCGC	CACCTTGGCTCACCTCTGCTTTTTctaacgacgataTTTTCCCCTGTTTCCACACTCACTTGTAAGCCAAGAAAGTTTTTctaacgacgataTTTTTCCTTGCTCAACCACCTCGC
1015	Chr2_1MB	chr2	191203263	191203298	GGGAACAGCCATCCCTGGCATTATTCCAGATGTGGG	45.87	Dp11	CTAACGACGATA			CACCTTGGCTCACCTCTGCT	TCCTTGCTCAACCACCTCGC	CACCTTGGCTCACCTCTGCTTTTTctaacgacgataTTTTGGGAACAGCCATCCCTGGCATTATTCCAGATGTGGGTTTTctaacgacgataTTTTTCCTTGCTCAACCACCTCGC
1016	Chr2_1MB	chr2	191203324	191203359	CAGGAGCATACACAGCATGGGTGAGGATCGTGTCAG	45.32	Dp11	CTAACGACGATA			CACCTTGGCTCACCTCTGCT	TCCTTGCTCAACCACCTCGC	CACCTTGGCTCACCTCTGCTTTTTctaacgacgataTTTTCAGGAGCATACACAGCATGGGTGAGGATCGTGTCAGTTTTctaacgacgataTTTTTCCTTGCTCAACCACCTCGC
1017	Chr2_1MB	chr2	191203419	191203454	CTGCCCTGAGGCACATTGTTGCCAGGTCTTCTGATT	45.94	Dp11	CTAACGACGATA			CACCTTGGCTCACCTCTGCT	TCCTTGCTCAACCACCTCGC	CACCTTGGCTCACCTCTGCTTTTTctaacgacgataTTTTCTGCCCTGAGGCACATTGTTGCCAGGTCTTCTGATTTTTTctaacgacgataTTTTTCCTTGCTCAACCACCTCGC
1018	Chr2_1MB	chr2	191203533	191203573	TTTAAACAATCTGTGGGCAAATAAAACATGTCTGGAGGCTG	42.13	Dp11	CTAACGACGATA			CACCTTGGCTCACCTCTGCT	TCCTTGCTCAACCACCTCGC	CACCTTGGCTCACCTCTGCTTTTTctaacgacgataTTTTTTTAAACAATCTGTGGGCAAATAAAACATGTCTGGAGGCTGTTTTctaacgacgataTTTTTCCTTGCTCAACCACCTCGC
1019	Chr2_1MB	chr2	191203575	191203614	ATCGGGTTCCTGGGCCTCTTAAGAAATTCTATTCTATGGC	43.06	Dp11	CTAACGACGATA			CACCTTGGCTCACCTCTGCT	TCCTTGCTCAACCACCTCGC	CACCTTGGCTCACCTCTGCTTTTTctaacgacgataTTTTATCGGGTTCCTGGGCCTCTTAAGAAATTCTATTCTATGGCTTTTctaacgacgataTTTTTCCTTGCTCAACCACCTCGC
1020	Chr2_1MB	chr2	191204053	191204094	TCTAGTTAATGTAGTATAAACAAAGGCCAGTCAGGTGTGGGT	42.28	Dp11	CTAACGACGATA			CACCTTGGCTCACCTCTGCT	TCCTTGCTCAACCACCTCGC	CACCTTGGCTCACCTCTGCTTTTTctaacgacgataTTTTTCTAGTTAATGTAGTATAAACAAAGGCCAGTCAGGTGTGGGTTTTTctaacgacgataTTTTTCCTTGCTCAACCACCTCGC
1021	Chr2_1MB	chr2	191204096	191204131	GGAGCCTGGGGACAGGTTAGGAACACAGATAGAAGG	44.57	Dp11	CTAACGACGATA			CACCTTGGCTCACCTCTGCT	TCCTTGCTCAACCACCTCGC	CACCTTGGCTCACCTCTGCTTTTTctaacgacgataTTTTGGAGCCTGGGGACAGGTTAGGAACACAGATAGAAGGTTTTctaacgacgataTTTTTCCTTGCTCAACCACCTCGC
1022	Chr2_1MB	chr2	191204370	191204411	ACTATTATTCTTCCCATTTTCATTACCTGCAGAGGTCATGCC	42.19	Dp11	CTAACGACGATA			CACCTTGGCTCACCTCTGCT	TCCTTGCTCAACCACCTCGC	CACCTTGGCTCACCTCTGCTTTTTctaacgacgataTTTTACTATTATTCTTCCCATTTTCATTACCTGCAGAGGTCATGCCTTTTctaacgacgataTTTTTCCTTGCTCAACCACCTCGC
1023	Chr2_1MB	chr2	191204413	191204448	CTAGGAGCAGCAGAATGAGAGCTTCAATCCGCATGC	44.61	Dp11	CTAACGACGATA			CACCTTGGCTCACCTCTGCT	TCCTTGCTCAACCACCTCGC	CACCTTGGCTCACCTCTGCTTTTTctaacgacgataTTTTCTAGGAGCAGCAGAATGAGAGCTTCAATCCGCATGCTTTTctaacgacgataTTTTTCCTTGCTCAACCACCTCGC
1024	Chr2_1MB	chr2	191204452	191204492	ATTCACTATTTCTCCCTCTTGGATCTTGTCTTCCCAAAACC	42.04	Dp11	CTAACGACGATA			CACCTTGGCTCACCTCTGCT	TCCTTGCTCAACCACCTCGC	CACCTTGGCTCACCTCTGCTTTTTctaacgacgataTTTTATTCACTATTTCTCCCTCTTGGATCTTGTCTTCCCAAAACCTTTTctaacgacgataTTTTTCCTTGCTCAACCACCTCGC
1025	Chr2_1MB	chr2	191204494	191204529	TACAGGTGGGTATCAGTGGACACCTGGGTATGTAAT	42.43	Dp11	CTAACGACGATA			CACCTTGGCTCACCTCTGCT	TCCTTGCTCAACCACCTCGC	CACCTTGGCTCACCTCTGCTTTTTctaacgacgataTTTTTACAGGTGGGTATCAGTGGACACCTGGGTATGTAATTTTTctaacgacgataTTTTTCCTTGCTCAACCACCTCGC
1026	Chr2_1MB	chr2	191204531	191204566	TGATCTGAGAGCCCACCCTCCCCTCTTTCCTACAAA	45.28	Dp11	CTAACGACGATA			CACCTTGGCTCACCTCTGCT	TCCTTGCTCAACCACCTCGC	CACCTTGGCTCACCTCTGCTTTTTctaacgacgataTTTTTGATCTGAGAGCCCACCCTCCCCTCTTTCCTACAAATTTTctaacgacgataTTTTTCCTTGCTCAACCACCTCGC
1027	Chr2_1MB	chr2	191204619	191204660	AAAGGATCATGAAAATTAGGAATTCCCCTCTACTCTCCTCCA	42.07	Dp11	CTAACGACGATA			CACCTTGGCTCACCTCTGCT	TCCTTGCTCAACCACCTCGC	CACCTTGGCTCACCTCTGCTTTTTctaacgacgataTTTTAAAGGATCATGAAAATTAGGAATTCCCCTCTACTCTCCTCCATTTTctaacgacgataTTTTTCCTTGCTCAACCACCTCGC
1028	Chr2_1MB	chr2	191204662	191204698	CCACCAAGCTCTACAGGAACTCTCTAAAGACAATCCC	42.06	Dp11	CTAACGACGATA			CACCTTGGCTCACCTCTGCT	TCCTTGCTCAACCACCTCGC	CACCTTGGCTCACCTCTGCTTTTTctaacgacgataTTTTCCACCAAGCTCTACAGGAACTCTCTAAAGACAATCCCTTTTctaacgacgataTTTTTCCTTGCTCAACCACCTCGC
1029	Chr2_1MB	chr2	191205000	191205038	CCACACCCAGTAAAGACAACTCTTATAATCAGCCTGTGT	42.06	Dp11	CTAACGACGATA			CACCTTGGCTCACCTCTGCT	TCCTTGCTCAACCACCTCGC	CACCTTGGCTCACCTCTGCTTTTTctaacgacgataTTTTCCACACCCAGTAAAGACAACTCTTATAATCAGCCTGTGTTTTTctaacgacgataTTTTTCCTTGCTCAACCACCTCGC
1030	Chr2_1MB	chr2	191205879	191205920	AATGTTTCAGTGAATAACCCTCACTGTGCATCATTTCACACA	42.65	Dp11	CTAACGACGATA			CACCTTGGCTCACCTCTGCT	TCCTTGCTCAACCACCTCGC	CACCTTGGCTCACCTCTGCTTTTTctaacgacgataTTTTAATGTTTCAGTGAATAACCCTCACTGTGCATCATTTCACACATTTTctaacgacgataTTTTTCCTTGCTCAACCACCTCGC
1031	Chr2_1MB	chr2	191205994	191206035	CTAAATTGCCAAATTGCCCTTCATAAAGCCCACATTATACCC	42.28	Dp11	CTAACGACGATA			CACCTTGGCTCACCTCTGCT	TCCTTGCTCAACCACCTCGC	CACCTTGGCTCACCTCTGCTTTTTctaacgacgataTTTTCTAAATTGCCAAATTGCCCTTCATAAAGCCCACATTATACCCTTTTctaacgacgataTTTTTCCTTGCTCAACCACCTCGC
1032	Chr2_1MB	chr2	191206075	191206115	AAAACTTTACTTTTCGGTTTATTCATCCACCTCCACGCTCA	42.55	Dp12	TATAACGATCGG			CACCTTGGCTCACCTCTGCT	TCCTTGCTCAACCACCTCGC	CACCTTGGCTCACCTCTGCTTTTTtataacgatcggTTTTAAAACTTTACTTTTCGGTTTATTCATCCACCTCCACGCTCATTTTtataacgatcggTTTTTCCTTGCTCAACCACCTCGC
1033	Chr2_1MB	chr2	191206117	191206154	ACACTCAATAGCCCCAAACTGTTCAGCTTCTGAAATGC	43.33	Dp12	TATAACGATCGG			CACCTTGGCTCACCTCTGCT	TCCTTGCTCAACCACCTCGC	CACCTTGGCTCACCTCTGCTTTTTtataacgatcggTTTTACACTCAATAGCCCCAAACTGTTCAGCTTCTGAAATGCTTTTtataacgatcggTTTTTCCTTGCTCAACCACCTCGC
1034	Chr2_1MB	chr2	191206160	191206201	TCAAACGTACACCTCGTCCATAACTTTTATCCAACTACTCCC	42.69	Dp12	TATAACGATCGG			CACCTTGGCTCACCTCTGCT	TCCTTGCTCAACCACCTCGC	CACCTTGGCTCACCTCTGCTTTTTtataacgatcggTTTTTCAAACGTACACCTCGTCCATAACTTTTATCCAACTACTCCCTTTTtataacgatcggTTTTTCCTTGCTCAACCACCTCGC
1035	Chr2_1MB	chr2	191206217	191206252	CTTCCCCAGTAGTTGGTTGCTGCATTCCCTTCCTCT	45.22	Dp12	TATAACGATCGG			CACCTTGGCTCACCTCTGCT	TCCTTGCTCAACCACCTCGC	CACCTTGGCTCACCTCTGCTTTTTtataacgatcggTTTTCTTCCCCAGTAGTTGGTTGCTGCATTCCCTTCCTCTTTTTtataacgatcggTTTTTCCTTGCTCAACCACCTCGC
1036	Chr2_1MB	chr2	191206254	191206289	CCCATCACACCTAGCTCTGTGATCTGTCACTTCATC	42.28	Dp12	TATAACGATCGG			CACCTTGGCTCACCTCTGCT	TCCTTGCTCAACCACCTCGC	CACCTTGGCTCACCTCTGCTTTTTtataacgatcggTTTTCCCATCACACCTAGCTCTGTGATCTGTCACTTCATCTTTTtataacgatcggTTTTTCCTTGCTCAACCACCTCGC
1037	Chr2_1MB	chr2	191206301	191206336	CAACCATTGCCACCTCCAAGCCAACATCCTAGCTAC	44.71	Dp12	TATAACGATCGG			CACCTTGGCTCACCTCTGCT	TCCTTGCTCAACCACCTCGC	CACCTTGGCTCACCTCTGCTTTTTtataacgatcggTTTTCAACCATTGCCACCTCCAAGCCAACATCCTAGCTACTTTTtataacgatcggTTTTTCCTTGCTCAACCACCTCGC
1038	Chr2_1MB	chr2	191206338	191206373	AAGTGCTCCTAGAGAGAAATTACTCCACCTGGGCTG	43.13	Dp12	TATAACGATCGG			CACCTTGGCTCACCTCTGCT	TCCTTGCTCAACCACCTCGC	CACCTTGGCTCACCTCTGCTTTTTtataacgatcggTTTTAAGTGCTCCTAGAGAGAAATTACTCCACCTGGGCTGTTTTtataacgatcggTTTTTCCTTGCTCAACCACCTCGC
1039	Chr2_1MB	chr2	191206375	191206410	TCCAAATTCATATTCCCCAACCTCACCTGGGCCCTC	45.27	Dp12	TATAACGATCGG			CACCTTGGCTCACCTCTGCT	TCCTTGCTCAACCACCTCGC	CACCTTGGCTCACCTCTGCTTTTTtataacgatcggTTTTTCCAAATTCATATTCCCCAACCTCACCTGGGCCCTCTTTTtataacgatcggTTTTTCCTTGCTCAACCACCTCGC
1040	Chr2_1MB	chr2	191206418	191206453	CTCCTTGTGATCAATGCTCCCTTCCCCGGAAGAGTT	45.04	Dp12	TATAACGATCGG			CACCTTGGCTCACCTCTGCT	TCCTTGCTCAACCACCTCGC	CACCTTGGCTCACCTCTGCTTTTTtataacgatcggTTTTCTCCTTGTGATCAATGCTCCCTTCCCCGGAAGAGTTTTTTtataacgatcggTTTTTCCTTGCTCAACCACCTCGC
1041	Chr2_1MB	chr2	191206455	191206490	TCAAAGCTTTCCATTCTCCTCGGAACTCCCTCCCCA	45.85	Dp12	TATAACGATCGG			CACCTTGGCTCACCTCTGCT	TCCTTGCTCAACCACCTCGC	CACCTTGGCTCACCTCTGCTTTTTtataacgatcggTTTTTCAAAGCTTTCCATTCTCCTCGGAACTCCCTCCCCATTTTtataacgatcggTTTTTCCTTGCTCAACCACCTCGC
1042	Chr2_1MB	chr2	191206496	191206532	GGATAGCCACCCTTCCAGCTTCCTCGGGGAAATGATA	45.8	Dp12	TATAACGATCGG			CACCTTGGCTCACCTCTGCT	TCCTTGCTCAACCACCTCGC	CACCTTGGCTCACCTCTGCTTTTTtataacgatcggTTTTGGATAGCCACCCTTCCAGCTTCCTCGGGGAAATGATATTTTtataacgatcggTTTTTCCTTGCTCAACCACCTCGC
1043	Chr2_1MB	chr2	191206548	191206583	CCCCTCTCCTCCACTCTTCCTCTCTCCCTTCTCCTT	45.9	Dp12	TATAACGATCGG			CACCTTGGCTCACCTCTGCT	TCCTTGCTCAACCACCTCGC	CACCTTGGCTCACCTCTGCTTTTTtataacgatcggTTTTCCCCTCTCCTCCACTCTTCCTCTCTCCCTTCTCCTTTTTTtataacgatcggTTTTTCCTTGCTCAACCACCTCGC
1044	Chr2_1MB	chr2	191206623	191206658	AAAAGCCTCTCTCTTGACTCTGCTCTACCTCTTCCT	42.43	Dp12	TATAACGATCGG			CACCTTGGCTCACCTCTGCT	TCCTTGCTCAACCACCTCGC	CACCTTGGCTCACCTCTGCTTTTTtataacgatcggTTTTAAAAGCCTCTCTCTTGACTCTGCTCTACCTCTTCCTTTTTtataacgatcggTTTTTCCTTGCTCAACCACCTCGC
1045	Chr2_1MB	chr2	191206680	191206715	CTGTTCACGGCCTCACTTCCTGTGAGAGAATCCACG	45.3	Dp12	TATAACGATCGG			CACCTTGGCTCACCTCTGCT	TCCTTGCTCAACCACCTCGC	CACCTTGGCTCACCTCTGCTTTTTtataacgatcggTTTTCTGTTCACGGCCTCACTTCCTGTGAGAGAATCCACGTTTTtataacgatcggTTTTTCCTTGCTCAACCACCTCGC
1046	Chr2_1MB	chr2	191206717	191206755	CGTGATTATTCCACCCCATCTCACATTAGTCTCCAAACC	42.43	Dp12	TATAACGATCGG			CACCTTGGCTCACCTCTGCT	TCCTTGCTCAACCACCTCGC	CACCTTGGCTCACCTCTGCTTTTTtataacgatcggTTTTCGTGATTATTCCACCCCATCTCACATTAGTCTCCAAACCTTTTtataacgatcggTTTTTCCTTGCTCAACCACCTCGC
1047	Chr2_1MB	chr2	191206757	191206798	CTGAAGTCTGACTTCAACCATCACAATTAAACTTGCTCTCGT	42.38	Dp12	TATAACGATCGG			CACCTTGGCTCACCTCTGCT	TCCTTGCTCAACCACCTCGC	CACCTTGGCTCACCTCTGCTTTTTtataacgatcggTTTTCTGAAGTCTGACTTCAACCATCACAATTAAACTTGCTCTCGTTTTTtataacgatcggTTTTTCCTTGCTCAACCACCTCGC
1048	Chr2_1MB	chr2	191206800	191206835	TGCACCCAGTAAGCTGACAGTAATTACTGTCAACCT	42.09	Dp12	TATAACGATCGG			CACCTTGGCTCACCTCTGCT	TCCTTGCTCAACCACCTCGC	CACCTTGGCTCACCTCTGCTTTTTtataacgatcggTTTTTGCACCCAGTAAGCTGACAGTAATTACTGTCAACCTTTTTtataacgatcggTTTTTCCTTGCTCAACCACCTCGC
1049	Chr2_1MB	chr2	191206841	191206876	CACTTGACCTCGCTGCAGCATTGGACACTCTTCCAT	45.76	Dp12	TATAACGATCGG			CACCTTGGCTCACCTCTGCT	TCCTTGCTCAACCACCTCGC	CACCTTGGCTCACCTCTGCTTTTTtataacgatcggTTTTCACTTGACCTCGCTGCAGCATTGGACACTCTTCCATTTTTtataacgatcggTTTTTCCTTGCTCAACCACCTCGC
1050	Chr2_1MB	chr2	191206878	191206915	CTCCTTCATGAAACGGCCTTTTGTTCCTTTAGCTTCTG	42.25	Dp12	TATAACGATCGG			CACCTTGGCTCACCTCTGCT	TCCTTGCTCAACCACCTCGC	CACCTTGGCTCACCTCTGCTTTTTtataacgatcggTTTTCTCCTTCATGAAACGGCCTTTTGTTCCTTTAGCTTCTGTTTTtataacgatcggTTTTTCCTTGCTCAACCACCTCGC
1051	Chr2_1MB	chr2	191206939	191206974	CACCTCCTGTCTGTGCTGCAGCCTTATTCAGCTCTT	45.37	Dp12	TATAACGATCGG			CACCTTGGCTCACCTCTGCT	TCCTTGCTCAACCACCTCGC	CACCTTGGCTCACCTCTGCTTTTTtataacgatcggTTTTCACCTCCTGTCTGTGCTGCAGCCTTATTCAGCTCTTTTTTtataacgatcggTTTTTCCTTGCTCAACCACCTCGC
1052	Chr2_1MB	chr2	191206976	191207011	ACACTTCCTCATGTGGTGGATGGGGTGTTGACTCCT	45.99	Dp12	TATAACGATCGG			CACCTTGGCTCACCTCTGCT	TCCTTGCTCAACCACCTCGC	CACCTTGGCTCACCTCTGCTTTTTtataacgatcggTTTTACACTTCCTCATGTGGTGGATGGGGTGTTGACTCCTTTTTtataacgatcggTTTTTCCTTGCTCAACCACCTCGC
1053	Chr2_1MB	chr2	191207019	191207060	CCGAGTGATTAGTCTAAACCAAACATAGTGATCTCACTCCCC	42.64	Dp12	TATAACGATCGG			CACCTTGGCTCACCTCTGCT	TCCTTGCTCAACCACCTCGC	CACCTTGGCTCACCTCTGCTTTTTtataacgatcggTTTTCCGAGTGATTAGTCTAAACCAAACATAGTGATCTCACTCCCCTTTTtataacgatcggTTTTTCCTTGCTCAACCACCTCGC
1054	Chr2_1MB	chr2	191207062	191207097	AGCTAGCAATTTGATCCGGAAGAAGTATGTGACCCA	42.23	Dp12	TATAACGATCGG			CACCTTGGCTCACCTCTGCT	TCCTTGCTCAACCACCTCGC	CACCTTGGCTCACCTCTGCTTTTTtataacgatcggTTTTAGCTAGCAATTTGATCCGGAAGAAGTATGTGACCCATTTTtataacgatcggTTTTTCCTTGCTCAACCACCTCGC
1055	Chr2_1MB	chr2	191207099	191207134	GCCTGGCCAATAAGACATGAGAAGTTGTCTGCTTGG	43.57	Dp12	TATAACGATCGG			CACCTTGGCTCACCTCTGCT	TCCTTGCTCAACCACCTCGC	CACCTTGGCTCACCTCTGCTTTTTtataacgatcggTTTTGCCTGGCCAATAAGACATGAGAAGTTGTCTGCTTGGTTTTtataacgatcggTTTTTCCTTGCTCAACCACCTCGC
1056	Chr2_1MB	chr2	191207170	191207211	AAGGGTCATGTGGGAAAGACAATATATCTTCTTATGCCGAGG	42.83	Dp12	TATAACGATCGG			CACCTTGGCTCACCTCTGCT	TCCTTGCTCAACCACCTCGC	CACCTTGGCTCACCTCTGCTTTTTtataacgatcggTTTTAAGGGTCATGTGGGAAAGACAATATATCTTCTTATGCCGAGGTTTTtataacgatcggTTTTTCCTTGCTCAACCACCTCGC
1057	Chr2_1MB	chr2	191207285	191207320	CCTGAGGCCACACTGCAGAGGACCTCTTGTTATGTA	44.62	Dp12	TATAACGATCGG			CACCTTGGCTCACCTCTGCT	TCCTTGCTCAACCACCTCGC	CACCTTGGCTCACCTCTGCTTTTTtataacgatcggTTTTCCTGAGGCCACACTGCAGAGGACCTCTTGTTATGTATTTTtataacgatcggTTTTTCCTTGCTCAACCACCTCGC
1058	Chr2_1MB	chr2	191207322	191207357	GATCCTAAATTGGCTCATGGCTTAGCCAGCTTGAGT	42.94	Dp12	TATAACGATCGG			CACCTTGGCTCACCTCTGCT	TCCTTGCTCAACCACCTCGC	CACCTTGGCTCACCTCTGCTTTTTtataacgatcggTTTTGATCCTAAATTGGCTCATGGCTTAGCCAGCTTGAGTTTTTtataacgatcggTTTTTCCTTGCTCAACCACCTCGC
1059	Chr2_1MB	chr2	191207367	191207408	TTTGCTTGAAGGCATTTGAACCTATACACCATATTCACCTCT	42.12	Dp12	TATAACGATCGG			CACCTTGGCTCACCTCTGCT	TCCTTGCTCAACCACCTCGC	CACCTTGGCTCACCTCTGCTTTTTtataacgatcggTTTTTTTGCTTGAAGGCATTTGAACCTATACACCATATTCACCTCTTTTTtataacgatcggTTTTTCCTTGCTCAACCACCTCGC
1060	Chr2_1MB	chr2	191207446	191207487	TTACGACCATTTATCTCCTCTTTCCTACTCATCCATGAAGCC	42.48	Dp12	TATAACGATCGG			CACCTTGGCTCACCTCTGCT	TCCTTGCTCAACCACCTCGC	CACCTTGGCTCACCTCTGCTTTTTtataacgatcggTTTTTTACGACCATTTATCTCCTCTTTCCTACTCATCCATGAAGCCTTTTtataacgatcggTTTTTCCTTGCTCAACCACCTCGC
1061	Chr2_1MB	chr2	191207512	191207547	GGGGCCATCTATGGTCCCTCAAGAGAAGGCATCTTT	44.93	Dp12	TATAACGATCGG			CACCTTGGCTCACCTCTGCT	TCCTTGCTCAACCACCTCGC	CACCTTGGCTCACCTCTGCTTTTTtataacgatcggTTTTGGGGCCATCTATGGTCCCTCAAGAGAAGGCATCTTTTTTTtataacgatcggTTTTTCCTTGCTCAACCACCTCGC
1062	Chr2_1MB	chr2	191207563	191207604	AGTACTGCGTGAGAACAGAAGTATAATAACTTACTTGGGCCA	42.34	Dp12	TATAACGATCGG			CACCTTGGCTCACCTCTGCT	TCCTTGCTCAACCACCTCGC	CACCTTGGCTCACCTCTGCTTTTTtataacgatcggTTTTAGTACTGCGTGAGAACAGAAGTATAATAACTTACTTGGGCCATTTTtataacgatcggTTTTTCCTTGCTCAACCACCTCGC
1063	Chr2_1MB	chr2	191207939	191207980	AGACTGTAATTCTTTGAGGAGGAAGATGACTTTTAGCACCCA	42.55	Dp12	TATAACGATCGG			CACCTTGGCTCACCTCTGCT	TCCTTGCTCAACCACCTCGC	CACCTTGGCTCACCTCTGCTTTTTtataacgatcggTTTTAGACTGTAATTCTTTGAGGAGGAAGATGACTTTTAGCACCCATTTTtataacgatcggTTTTTCCTTGCTCAACCACCTCGC
1064	Chr2_1MB	chr2	191208073	191208114	ATAACAATATTGGCAAAGACTCATGGAAATGAGCACTTCCCA	42.43	Dp12	TATAACGATCGG			CACCTTGGCTCACCTCTGCT	TCCTTGCTCAACCACCTCGC	CACCTTGGCTCACCTCTGCTTTTTtataacgatcggTTTTATAACAATATTGGCAAAGACTCATGGAAATGAGCACTTCCCATTTTtataacgatcggTTTTTCCTTGCTCAACCACCTCGC
1065	Chr2_1MB	chr2	191208241	191208282	TATATATGTGCAGGACTGTCTTGTTCTTAATGGCGAAGCATC	42.05	Dp12	TATAACGATCGG			CACCTTGGCTCACCTCTGCT	TCCTTGCTCAACCACCTCGC	CACCTTGGCTCACCTCTGCTTTTTtataacgatcggTTTTTATATATGTGCAGGACTGTCTTGTTCTTAATGGCGAAGCATCTTTTtataacgatcggTTTTTCCTTGCTCAACCACCTCGC
1066	Chr2_1MB	chr2	191208478	191208519	CATGAACAAAGAAGACTAAAGTAAGGAAGAGTGGCTGACACC	42.29	Dp12	TATAACGATCGG			CACCTTGGCTCACCTCTGCT	TCCTTGCTCAACCACCTCGC	CACCTTGGCTCACCTCTGCTTTTTtataacgatcggTTTTCATGAACAAAGAAGACTAAAGTAAGGAAGAGTGGCTGACACCTTTTtataacgatcggTTTTTCCTTGCTCAACCACCTCGC
1067	Chr2_1MB	chr2	191208945	191208986	AGAAAAGAAAGGTGAGAAGAAGGAAGGAAGAACAGAGAGAGG	42.46	Dp12	TATAACGATCGG			CACCTTGGCTCACCTCTGCT	TCCTTGCTCAACCACCTCGC	CACCTTGGCTCACCTCTGCTTTTTtataacgatcggTTTTAGAAAAGAAAGGTGAGAAGAAGGAAGGAAGAACAGAGAGAGGTTTTtataacgatcggTTTTTCCTTGCTCAACCACCTCGC
1068	Chr2_1MB	chr2	191209042	191209082	TTAATCCTAGCTTTACCATTAAGAGGCCATCCAGTTCAGGC	43.06	Dp12	TATAACGATCGG			CACCTTGGCTCACCTCTGCT	TCCTTGCTCAACCACCTCGC	CACCTTGGCTCACCTCTGCTTTTTtataacgatcggTTTTTTAATCCTAGCTTTACCATTAAGAGGCCATCCAGTTCAGGCTTTTtataacgatcggTTTTTCCTTGCTCAACCACCTCGC
1069	Chr2_1MB	chr2	191209326	191209367	TTTCCTATGTGGTTTTCCAAGCATTTGAGAGATGTCAAGAGT	42.15	Dp12	TATAACGATCGG			CACCTTGGCTCACCTCTGCT	TCCTTGCTCAACCACCTCGC	CACCTTGGCTCACCTCTGCTTTTTtataacgatcggTTTTTTTCCTATGTGGTTTTCCAAGCATTTGAGAGATGTCAAGAGTTTTTtataacgatcggTTTTTCCTTGCTCAACCACCTCGC
1070	Chr2_1MB	chr2	191209420	191209460	TCTTCCACTTACCAAAATGTCTGTAATCCCCATCTTCCTCA	42.57	Dp12	TATAACGATCGG			CACCTTGGCTCACCTCTGCT	TCCTTGCTCAACCACCTCGC	CACCTTGGCTCACCTCTGCTTTTTtataacgatcggTTTTTCTTCCACTTACCAAAATGTCTGTAATCCCCATCTTCCTCATTTTtataacgatcggTTTTTCCTTGCTCAACCACCTCGC
1071	Chr2_1MB	chr2	191209557	191209597	ACATGTGACCAGTGGTTTGTAAAGAGAATAGAGAAGATGCC	42.06	Dp12	TATAACGATCGG			CACCTTGGCTCACCTCTGCT	TCCTTGCTCAACCACCTCGC	CACCTTGGCTCACCTCTGCTTTTTtataacgatcggTTTTACATGTGACCAGTGGTTTGTAAAGAGAATAGAGAAGATGCCTTTTtataacgatcggTTTTTCCTTGCTCAACCACCTCGC
1072	Chr2_1MB	chr2	191209599	191209640	TGAAGAGCTAAGTCATAGATCACCACTTTGGGGAAAAGTACT	42.27	Dp12	TATAACGATCGG			CACCTTGGCTCACCTCTGCT	TCCTTGCTCAACCACCTCGC	CACCTTGGCTCACCTCTGCTTTTTtataacgatcggTTTTTGAAGAGCTAAGTCATAGATCACCACTTTGGGGAAAAGTACTTTTTtataacgatcggTTTTTCCTTGCTCAACCACCTCGC
1073	Chr2_1MB	chr2	191209776	191209817	ACACATACTACCCTTCAGCCAAACTGGAATACATTAGACTCT	42.17	Dp12	TATAACGATCGG			CACCTTGGCTCACCTCTGCT	TCCTTGCTCAACCACCTCGC	CACCTTGGCTCACCTCTGCTTTTTtataacgatcggTTTTACACATACTACCCTTCAGCCAAACTGGAATACATTAGACTCTTTTTtataacgatcggTTTTTCCTTGCTCAACCACCTCGC
1074	Chr2_1MB	chr2	191210365	191210405	TACTACTTCTGCCATCATCAAATTTTGATTCACGTGGAGGG	42.38	Dp12	TATAACGATCGG			CACCTTGGCTCACCTCTGCT	TCCTTGCTCAACCACCTCGC	CACCTTGGCTCACCTCTGCTTTTTtataacgatcggTTTTTACTACTTCTGCCATCATCAAATTTTGATTCACGTGGAGGGTTTTtataacgatcggTTTTTCCTTGCTCAACCACCTCGC
1075	Chr2_1MB	chr2	191210407	191210448	TGTTTCTAGGCTCTTTATTCCACTGGTTAATTTGTCTGTCCC	42.02	Dp12	TATAACGATCGG			CACCTTGGCTCACCTCTGCT	TCCTTGCTCAACCACCTCGC	CACCTTGGCTCACCTCTGCTTTTTtataacgatcggTTTTTGTTTCTAGGCTCTTTATTCCACTGGTTAATTTGTCTGTCCCTTTTtataacgatcggTTTTTCCTTGCTCAACCACCTCGC
1076	Chr2_1MB	chr2	191210509	191210550	TTTTAGGCACCTTAGGGTTTTCTATGCAGACAGTTATTGTGC	42.56	Dp12	TATAACGATCGG			CACCTTGGCTCACCTCTGCT	TCCTTGCTCAACCACCTCGC	CACCTTGGCTCACCTCTGCTTTTTtataacgatcggTTTTTTTTAGGCACCTTAGGGTTTTCTATGCAGACAGTTATTGTGCTTTTtataacgatcggTTTTTCCTTGCTCAACCACCTCGC
1077	Chr2_1MB	chr2	191210586	191210627	GCCCTCTGATTTTCTTTTCTTCCCTTATTACATTGGCTAGGA	42.03	Dp12	TATAACGATCGG			CACCTTGGCTCACCTCTGCT	TCCTTGCTCAACCACCTCGC	CACCTTGGCTCACCTCTGCTTTTTtataacgatcggTTTTGCCCTCTGATTTTCTTTTCTTCCCTTATTACATTGGCTAGGATTTTtataacgatcggTTTTTCCTTGCTCAACCACCTCGC
1078	Chr2_1MB	chr2	191210653	191210694	TGGTAACAATGGACACCTTTACCTTGTTTCCAATCTTAGTGG	42.28	Dp12	TATAACGATCGG			CACCTTGGCTCACCTCTGCT	TCCTTGCTCAACCACCTCGC	CACCTTGGCTCACCTCTGCTTTTTtataacgatcggTTTTTGGTAACAATGGACACCTTTACCTTGTTTCCAATCTTAGTGGTTTTtataacgatcggTTTTTCCTTGCTCAACCACCTCGC
1079	Chr2_1MB	chr2	191210736	191210776	TAGGTTCTTTGTAGATGGCCCTCATCAATTTGAGGAAGTTC	42.01	Dp12	TATAACGATCGG			CACCTTGGCTCACCTCTGCT	TCCTTGCTCAACCACCTCGC	CACCTTGGCTCACCTCTGCTTTTTtataacgatcggTTTTTAGGTTCTTTGTAGATGGCCCTCATCAATTTGAGGAAGTTCTTTTtataacgatcggTTTTTCCTTGCTCAACCACCTCGC
1080	Chr2_1MB	chr2	191210784	191210824	TTCCTAGTTTGCTGACTATATTTATCATGGCCCGAAGGTGA	42.59	Dp12	TATAACGATCGG			CACCTTGGCTCACCTCTGCT	TCCTTGCTCAACCACCTCGC	CACCTTGGCTCACCTCTGCTTTTTtataacgatcggTTTTTTCCTAGTTTGCTGACTATATTTATCATGGCCCGAAGGTGATTTTtataacgatcggTTTTTCCTTGCTCAACCACCTCGC
1081	Chr2_1MB	chr2	191211279	191211320	CAGTTGTTTTCTATCTTTGTGCTTCCATGTCTTCTTTCCCCT	42.54	Dp12	TATAACGATCGG			CACCTTGGCTCACCTCTGCT	TCCTTGCTCAACCACCTCGC	CACCTTGGCTCACCTCTGCTTTTTtataacgatcggTTTTCAGTTGTTTTCTATCTTTGTGCTTCCATGTCTTCTTTCCCCTTTTTtataacgatcggTTTTTCCTTGCTCAACCACCTCGC
1082	Chr2_1MB	chr2	191211552	191211590	TTTTGTCTCTCCATGTCTCTCCTCTCCTTCTGGAATTCC	42.67	Dp12	TATAACGATCGG			CACCTTGGCTCACCTCTGCT	TCCTTGCTCAACCACCTCGC	CACCTTGGCTCACCTCTGCTTTTTtataacgatcggTTTTTTTTGTCTCTCCATGTCTCTCCTCTCCTTCTGGAATTCCTTTTtataacgatcggTTTTTCCTTGCTCAACCACCTCGC
1083	Chr2_1MB	chr2	191211840	191211880	TCATTTTAATGTTCACATTGGGGACTGCATTTGGAGTCTCA	42.55	Dp12	TATAACGATCGG			CACCTTGGCTCACCTCTGCT	TCCTTGCTCAACCACCTCGC	CACCTTGGCTCACCTCTGCTTTTTtataacgatcggTTTTTCATTTTAATGTTCACATTGGGGACTGCATTTGGAGTCTCATTTTtataacgatcggTTTTTCCTTGCTCAACCACCTCGC
1084	Chr2_1MB	chr2	191211904	191211939	TTTTCTCCCCACACTATGGCCTGGAATCTCGTTCTG	43.74	Dp12	TATAACGATCGG			CACCTTGGCTCACCTCTGCT	TCCTTGCTCAACCACCTCGC	CACCTTGGCTCACCTCTGCTTTTTtataacgatcggTTTTTTTTCTCCCCACACTATGGCCTGGAATCTCGTTCTGTTTTtataacgatcggTTTTTCCTTGCTCAACCACCTCGC
1085	Chr2_1MB	chr2	191212013	191212048	TTTTAGTGATTTAATGCAGGAGGGCAACCCAGTCCC	43.09	Dp12	TATAACGATCGG			CACCTTGGCTCACCTCTGCT	TCCTTGCTCAACCACCTCGC	CACCTTGGCTCACCTCTGCTTTTTtataacgatcggTTTTTTTTAGTGATTTAATGCAGGAGGGCAACCCAGTCCCTTTTtataacgatcggTTTTTCCTTGCTCAACCACCTCGC
1086	Chr2_1MB	chr2	191212153	191212194	TTGATTTTCAGCAGGTTAGAGATGTTATCTTCTGGCTCATGG	42.08	Dp12	TATAACGATCGG			CACCTTGGCTCACCTCTGCT	TCCTTGCTCAACCACCTCGC	CACCTTGGCTCACCTCTGCTTTTTtataacgatcggTTTTTTGATTTTCAGCAGGTTAGAGATGTTATCTTCTGGCTCATGGTTTTtataacgatcggTTTTTCCTTGCTCAACCACCTCGC
1087	Chr2_1MB	chr2	191212214	191212254	ATTATTCTGTTTCCAGTGACTTTTATCCCTGGGAATAGGCC	42.01	Dp12	TATAACGATCGG			CACCTTGGCTCACCTCTGCT	TCCTTGCTCAACCACCTCGC	CACCTTGGCTCACCTCTGCTTTTTtataacgatcggTTTTATTATTCTGTTTCCAGTGACTTTTATCCCTGGGAATAGGCCTTTTtataacgatcggTTTTTCCTTGCTCAACCACCTCGC
1088	Chr2_1MB	chr2	191212371	191212411	ATGAGATCTTTGTACTTTGTTTGGATTCTCCTACCTGTGGC	42.11	Dp12	TATAACGATCGG			CACCTTGGCTCACCTCTGCT	TCCTTGCTCAACCACCTCGC	CACCTTGGCTCACCTCTGCTTTTTtataacgatcggTTTTATGAGATCTTTGTACTTTGTTTGGATTCTCCTACCTGTGGCTTTTtataacgatcggTTTTTCCTTGCTCAACCACCTCGC
1089	Chr2_1MB	chr2	191212413	191212450	TGGTCCAGAGTGTGTCTCCATATAGAAAGCCAGAATGA	42.48	Dp12	TATAACGATCGG			CACCTTGGCTCACCTCTGCT	TCCTTGCTCAACCACCTCGC	CACCTTGGCTCACCTCTGCTTTTTtataacgatcggTTTTTGGTCCAGAGTGTGTCTCCATATAGAAAGCCAGAATGATTTTtataacgatcggTTTTTCCTTGCTCAACCACCTCGC
1090	Chr2_1MB	chr2	191212466	191212506	ATTTGATTTCTTTTCCTCAGGGATCACTTACATGTGCTGCT	42.45	Dp12	TATAACGATCGG			CACCTTGGCTCACCTCTGCT	TCCTTGCTCAACCACCTCGC	CACCTTGGCTCACCTCTGCTTTTTtataacgatcggTTTTATTTGATTTCTTTTCCTCAGGGATCACTTACATGTGCTGCTTTTTtataacgatcggTTTTTCCTTGCTCAACCACCTCGC
1091	Chr2_1MB	chr2	191212537	191212578	CTACATCATGTTCAGTTTTCTAGTTGCTCACAGTCAGAGTGC	42.36	Dp12	TATAACGATCGG			CACCTTGGCTCACCTCTGCT	TCCTTGCTCAACCACCTCGC	CACCTTGGCTCACCTCTGCTTTTTtataacgatcggTTTTCTACATCATGTTCAGTTTTCTAGTTGCTCACAGTCAGAGTGCTTTTtataacgatcggTTTTTCCTTGCTCAACCACCTCGC
1092	Chr2_1MB	chr2	191212580	191212619	AGTTCAGTACCAGTTACTATGACACTTTTGCCAGAAGCAG	42.17	Dp12	TATAACGATCGG			CACCTTGGCTCACCTCTGCT	TCCTTGCTCAACCACCTCGC	CACCTTGGCTCACCTCTGCTTTTTtataacgatcggTTTTAGTTCAGTACCAGTTACTATGACACTTTTGCCAGAAGCAGTTTTtataacgatcggTTTTTCCTTGCTCAACCACCTCGC
1093	Chr2_1MB	chr2	191212705	191212746	TGTCATGAAGCATGAATTATCATTAATCCAATCCCACACCCC	42.53	Dp12	TATAACGATCGG			CACCTTGGCTCACCTCTGCT	TCCTTGCTCAACCACCTCGC	CACCTTGGCTCACCTCTGCTTTTTtataacgatcggTTTTTGTCATGAAGCATGAATTATCATTAATCCAATCCCACACCCCTTTTtataacgatcggTTTTTCCTTGCTCAACCACCTCGC
1094	Chr2_1MB	chr2	191212785	191212825	TCACATTTGTGTTTCCTAGTATTGCACACAATGCTGAAAGC	42.29	Dp12	TATAACGATCGG			CACCTTGGCTCACCTCTGCT	TCCTTGCTCAACCACCTCGC	CACCTTGGCTCACCTCTGCTTTTTtataacgatcggTTTTTCACATTTGTGTTTCCTAGTATTGCACACAATGCTGAAAGCTTTTtataacgatcggTTTTTCCTTGCTCAACCACCTCGC
1095	Chr2_1MB	chr2	191212849	191212886	TTTTGCTACAACACACAATTGTGGGGCTGGTATACAAC	42.28	Dp12	TATAACGATCGG			CACCTTGGCTCACCTCTGCT	TCCTTGCTCAACCACCTCGC	CACCTTGGCTCACCTCTGCTTTTTtataacgatcggTTTTTTTTGCTACAACACACAATTGTGGGGCTGGTATACAACTTTTtataacgatcggTTTTTCCTTGCTCAACCACCTCGC
1096	Chr2_1MB	chr2	191212959	191213000	GTTATTTGGGACAGACTCAACGATTTCTGGACTAACTCTTCC	42.04	Dp12	TATAACGATCGG			CACCTTGGCTCACCTCTGCT	TCCTTGCTCAACCACCTCGC	CACCTTGGCTCACCTCTGCTTTTTtataacgatcggTTTTGTTATTTGGGACAGACTCAACGATTTCTGGACTAACTCTTCCTTTTtataacgatcggTTTTTCCTTGCTCAACCACCTCGC
1097	Chr2_1MB	chr2	191213032	191213073	TTCAGAATTTACTCCATGCTCACACTATTCTTTCTCCCTTGC	42.16	Dp12	TATAACGATCGG			CACCTTGGCTCACCTCTGCT	TCCTTGCTCAACCACCTCGC	CACCTTGGCTCACCTCTGCTTTTTtataacgatcggTTTTTTCAGAATTTACTCCATGCTCACACTATTCTTTCTCCCTTGCTTTTtataacgatcggTTTTTCCTTGCTCAACCACCTCGC
1098	Chr2_1MB	chr2	191213192	191213232	TTCTCCTGTGTTTCCAAATCTCTTTGTTTGTGCTTCACATG	42.12	Dp12	TATAACGATCGG			CACCTTGGCTCACCTCTGCT	TCCTTGCTCAACCACCTCGC	CACCTTGGCTCACCTCTGCTTTTTtataacgatcggTTTTTTCTCCTGTGTTTCCAAATCTCTTTGTTTGTGCTTCACATGTTTTtataacgatcggTTTTTCCTTGCTCAACCACCTCGC
1099	Chr2_1MB	chr2	191213278	191213318	TGTCAAGTTTTCTCCCCAGTAGGTTGTGAGTTTATGAAAGG	42.15	Dp12	TATAACGATCGG			CACCTTGGCTCACCTCTGCT	TCCTTGCTCAACCACCTCGC	CACCTTGGCTCACCTCTGCTTTTTtataacgatcggTTTTTGTCAAGTTTTCTCCCCAGTAGGTTGTGAGTTTATGAAAGGTTTTtataacgatcggTTTTTCCTTGCTCAACCACCTCGC
1100	Chr2_1MB	chr2	191213337	191213372	TTTTAGGCTGTTCCAGCACTTGTACTGTGCCTGTCA	44.05	Dp12	TATAACGATCGG			CACCTTGGCTCACCTCTGCT	TCCTTGCTCAACCACCTCGC	CACCTTGGCTCACCTCTGCTTTTTtataacgatcggTTTTTTTTAGGCTGTTCCAGCACTTGTACTGTGCCTGTCATTTTtataacgatcggTTTTTCCTTGCTCAACCACCTCGC
1101	Chr2_1MB	chr2	191213402	191213442	ATGATGGAGGAAAATAAAAGGGCCTACAAGACAATCTTCCC	42.29	Dp12	TATAACGATCGG			CACCTTGGCTCACCTCTGCT	TCCTTGCTCAACCACCTCGC	CACCTTGGCTCACCTCTGCTTTTTtataacgatcggTTTTATGATGGAGGAAAATAAAAGGGCCTACAAGACAATCTTCCCTTTTtataacgatcggTTTTTCCTTGCTCAACCACCTCGC
1102	Chr2_1MB	chr2	191213458	191213499	TTCCTAATCCATTGAGTCTAGTAATGCAGGCATCACTGTTCT	42.48	Dp12	TATAACGATCGG			CACCTTGGCTCACCTCTGCT	TCCTTGCTCAACCACCTCGC	CACCTTGGCTCACCTCTGCTTTTTtataacgatcggTTTTTTCCTAATCCATTGAGTCTAGTAATGCAGGCATCACTGTTCTTTTTtataacgatcggTTTTTCCTTGCTCAACCACCTCGC
1103	Chr2_1MB	chr2	191213501	191213536	TGAATGTGTGCTTCAAAGGTCAATGCTCCTGATGTG	42.29	Dp12	TATAACGATCGG			CACCTTGGCTCACCTCTGCT	TCCTTGCTCAACCACCTCGC	CACCTTGGCTCACCTCTGCTTTTTtataacgatcggTTTTTGAATGTGTGCTTCAAAGGTCAATGCTCCTGATGTGTTTTtataacgatcggTTTTTCCTTGCTCAACCACCTCGC
1104	Chr2_1MB	chr2	191213538	191213573	CTGAAGCTCATGCCAACTTCTCTTACTCTGCATTGC	42.28	Dp12	TATAACGATCGG			CACCTTGGCTCACCTCTGCT	TCCTTGCTCAACCACCTCGC	CACCTTGGCTCACCTCTGCTTTTTtataacgatcggTTTTCTGAAGCTCATGCCAACTTCTCTTACTCTGCATTGCTTTTtataacgatcggTTTTTCCTTGCTCAACCACCTCGC
1105	Chr2_1MB	chr2	191213575	191213610	GTGGAGAGTGACTATTCACTGCATTGGTGGTAAGCC	42.9	Dp12	TATAACGATCGG			CACCTTGGCTCACCTCTGCT	TCCTTGCTCAACCACCTCGC	CACCTTGGCTCACCTCTGCTTTTTtataacgatcggTTTTGTGGAGAGTGACTATTCACTGCATTGGTGGTAAGCCTTTTtataacgatcggTTTTTCCTTGCTCAACCACCTCGC
1106	Chr2_1MB	chr2	191213624	191213664	CTCCCTTTCTTCTGTTATATTTCTCTGCTAGTCCCCTACCC	42.31	Dp12	TATAACGATCGG			CACCTTGGCTCACCTCTGCT	TCCTTGCTCAACCACCTCGC	CACCTTGGCTCACCTCTGCTTTTTtataacgatcggTTTTCTCCCTTTCTTCTGTTATATTTCTCTGCTAGTCCCCTACCCTTTTtataacgatcggTTTTTCCTTGCTCAACCACCTCGC
1107	Chr2_1MB	chr2	191213720	191213761	ATAGATGGCAGTTTCCAGTAGTTTCTGTATGCATACCTACCC	42.52	Dp12	TATAACGATCGG			CACCTTGGCTCACCTCTGCT	TCCTTGCTCAACCACCTCGC	CACCTTGGCTCACCTCTGCTTTTTtataacgatcggTTTTATAGATGGCAGTTTCCAGTAGTTTCTGTATGCATACCTACCCTTTTtataacgatcggTTTTTCCTTGCTCAACCACCTCGC
1108	Chr2_1MB	chr2	191213797	191213832	TTTTCAGTCCCTCTTTGGTGCAGCTTCTAGCATTGA	42.77	Dp12	TATAACGATCGG			CACCTTGGCTCACCTCTGCT	TCCTTGCTCAACCACCTCGC	CACCTTGGCTCACCTCTGCTTTTTtataacgatcggTTTTTTTTCAGTCCCTCTTTGGTGCAGCTTCTAGCATTGATTTTtataacgatcggTTTTTCCTTGCTCAACCACCTCGC
1109	Chr2_1MB	chr2	191213834	191213873	CATGCTGGGCTCAGTGGCATTTTGTTTCTTTAATCTTTCT	42.36	Dp12	TATAACGATCGG			CACCTTGGCTCACCTCTGCT	TCCTTGCTCAACCACCTCGC	CACCTTGGCTCACCTCTGCTTTTTtataacgatcggTTTTCATGCTGGGCTCAGTGGCATTTTGTTTCTTTAATCTTTCTTTTTtataacgatcggTTTTTCCTTGCTCAACCACCTCGC
1110	Chr2_1MB	chr2	191213897	191213938	TGTCTTTGACCACACTCTGATTATTCTTTGGAAGGCTAAGTG	42.08	Dp12	TATAACGATCGG			CACCTTGGCTCACCTCTGCT	TCCTTGCTCAACCACCTCGC	CACCTTGGCTCACCTCTGCTTTTTtataacgatcggTTTTTGTCTTTGACCACACTCTGATTATTCTTTGGAAGGCTAAGTGTTTTtataacgatcggTTTTTCCTTGCTCAACCACCTCGC
1111	Chr2_1MB	chr2	191213944	191213979	AGGGTCATGAGTGCAACTCAAGCAGAGGAGGGCTTA	45.94	Dp12	TATAACGATCGG			CACCTTGGCTCACCTCTGCT	TCCTTGCTCAACCACCTCGC	CACCTTGGCTCACCTCTGCTTTTTtataacgatcggTTTTAGGGTCATGAGTGCAACTCAAGCAGAGGAGGGCTTATTTTtataacgatcggTTTTTCCTTGCTCAACCACCTCGC
1112	Chr2_1MB	chr2	191214001	191214042	ATTGAAATCAGTTCCTCAGCTGTTTATGGAGAAACACCTTCC	42.44	Dp12	TATAACGATCGG			CACCTTGGCTCACCTCTGCT	TCCTTGCTCAACCACCTCGC	CACCTTGGCTCACCTCTGCTTTTTtataacgatcggTTTTATTGAAATCAGTTCCTCAGCTGTTTATGGAGAAACACCTTCCTTTTtataacgatcggTTTTTCCTTGCTCAACCACCTCGC
1113	Chr2_1MB	chr2	191214046	191214086	TATCATGTTCTGTCCTACATACTGGACATGCCAAGTTGAGT	42.5	Dp12	TATAACGATCGG			CACCTTGGCTCACCTCTGCT	TCCTTGCTCAACCACCTCGC	CACCTTGGCTCACCTCTGCTTTTTtataacgatcggTTTTTATCATGTTCTGTCCTACATACTGGACATGCCAAGTTGAGTTTTTtataacgatcggTTTTTCCTTGCTCAACCACCTCGC
1114	Chr2_1MB	chr2	191214120	191214161	GGAGAGATTGATAAGCAAACAGAAAGTGAACATATGGTGCCA	42.45	Dp12	TATAACGATCGG			CACCTTGGCTCACCTCTGCT	TCCTTGCTCAACCACCTCGC	CACCTTGGCTCACCTCTGCTTTTTtataacgatcggTTTTGGAGAGATTGATAAGCAAACAGAAAGTGAACATATGGTGCCATTTTtataacgatcggTTTTTCCTTGCTCAACCACCTCGC
1115	Chr2_1MB	chr2	191214163	191214200	AGTACAATAACAAAGGGTGGGTAACAAAGAGGATGCCC	42.55	Dp12	TATAACGATCGG			CACCTTGGCTCACCTCTGCT	TCCTTGCTCAACCACCTCGC	CACCTTGGCTCACCTCTGCTTTTTtataacgatcggTTTTAGTACAATAACAAAGGGTGGGTAACAAAGAGGATGCCCTTTTtataacgatcggTTTTTCCTTGCTCAACCACCTCGC
1116	Chr2_1MB	chr2	191214202	191214239	GGAAATGTAAAGCGGAAATAACTCTGCCTGAGGGAAGT	42.64	Dp12	TATAACGATCGG			CACCTTGGCTCACCTCTGCT	TCCTTGCTCAACCACCTCGC	CACCTTGGCTCACCTCTGCTTTTTtataacgatcggTTTTGGAAATGTAAAGCGGAAATAACTCTGCCTGAGGGAAGTTTTTtataacgatcggTTTTTCCTTGCTCAACCACCTCGC
1117	Chr2_1MB	chr2	191214241	191214281	AGTATGGCGTGTCAGTATCTTGGAGAAGGTTATGTCTAAGC	42.59	Dp12	TATAACGATCGG			CACCTTGGCTCACCTCTGCT	TCCTTGCTCAACCACCTCGC	CACCTTGGCTCACCTCTGCTTTTTtataacgatcggTTTTAGTATGGCGTGTCAGTATCTTGGAGAAGGTTATGTCTAAGCTTTTtataacgatcggTTTTTCCTTGCTCAACCACCTCGC
1118	Chr2_1MB	chr2	191214331	191214371	GTTCAGTAAGAAGATATAGAATGTGCAAAGGCACAGAGGCA	42.21	Dp12	TATAACGATCGG			CACCTTGGCTCACCTCTGCT	TCCTTGCTCAACCACCTCGC	CACCTTGGCTCACCTCTGCTTTTTtataacgatcggTTTTGTTCAGTAAGAAGATATAGAATGTGCAAAGGCACAGAGGCATTTTtataacgatcggTTTTTCCTTGCTCAACCACCTCGC
1119	Chr2_1MB	chr2	191214373	191214414	GAAAGATTATGATTTGTGTGGTATGTTTGGGAGGATGGCAGT	42.54	Dp12	TATAACGATCGG			CACCTTGGCTCACCTCTGCT	TCCTTGCTCAACCACCTCGC	CACCTTGGCTCACCTCTGCTTTTTtataacgatcggTTTTGAAAGATTATGATTTGTGTGGTATGTTTGGGAGGATGGCAGTTTTTtataacgatcggTTTTTCCTTGCTCAACCACCTCGC
1120	Chr2_1MB	chr2	191214416	191214452	AGAGGAAATTGTTGGGAAAGTGAACCTGAACCAGACT	42.38	Dp12	TATAACGATCGG			CACCTTGGCTCACCTCTGCT	TCCTTGCTCAACCACCTCGC	CACCTTGGCTCACCTCTGCTTTTTtataacgatcggTTTTAGAGGAAATTGTTGGGAAAGTGAACCTGAACCAGACTTTTTtataacgatcggTTTTTCCTTGCTCAACCACCTCGC
1121	Chr2_1MB	chr2	191214762	191214802	TATTTGTATGATTCTTCCCTGTGTCATCTCCTTGTCTCCCC	42.59	Dp12	TATAACGATCGG			CACCTTGGCTCACCTCTGCT	TCCTTGCTCAACCACCTCGC	CACCTTGGCTCACCTCTGCTTTTTtataacgatcggTTTTTATTTGTATGATTCTTCCCTGTGTCATCTCCTTGTCTCCCCTTTTtataacgatcggTTTTTCCTTGCTCAACCACCTCGC
1122	Chr2_1MB	chr2	191214957	191214992	AAAAGATGGGTACAGGAGCAAGCCTGGAGGAAGGGA	45.94	Dp12	TATAACGATCGG			CACCTTGGCTCACCTCTGCT	TCCTTGCTCAACCACCTCGC	CACCTTGGCTCACCTCTGCTTTTTtataacgatcggTTTTAAAAGATGGGTACAGGAGCAAGCCTGGAGGAAGGGATTTTtataacgatcggTTTTTCCTTGCTCAACCACCTCGC
1123	Chr2_1MB	chr2	191215030	191215071	AGACTATGTTTTGAAGCATTTAGATTAAGGAGGGGAGAGCGA	42.46	Dp12	TATAACGATCGG			CACCTTGGCTCACCTCTGCT	TCCTTGCTCAACCACCTCGC	CACCTTGGCTCACCTCTGCTTTTTtataacgatcggTTTTAGACTATGTTTTGAAGCATTTAGATTAAGGAGGGGAGAGCGATTTTtataacgatcggTTTTTCCTTGCTCAACCACCTCGC
1124	Chr2_1MB	chr2	191215075	191215115	AGCAGGGAAAGTGAAGAATGGCTATGATCTATTTCAAAGGC	42.5	Dp12	TATAACGATCGG			CACCTTGGCTCACCTCTGCT	TCCTTGCTCAACCACCTCGC	CACCTTGGCTCACCTCTGCTTTTTtataacgatcggTTTTAGCAGGGAAAGTGAAGAATGGCTATGATCTATTTCAAAGGCTTTTtataacgatcggTTTTTCCTTGCTCAACCACCTCGC
1125	Chr2_1MB	chr2	191215247	191215287	TAGTTTGTATTTTGACCTTTGTTGTGCTAGTGGTTCCCTGT	42.28	Dp12	TATAACGATCGG			CACCTTGGCTCACCTCTGCT	TCCTTGCTCAACCACCTCGC	CACCTTGGCTCACCTCTGCTTTTTtataacgatcggTTTTTAGTTTGTATTTTGACCTTTGTTGTGCTAGTGGTTCCCTGTTTTTtataacgatcggTTTTTCCTTGCTCAACCACCTCGC
1126	Chr2_1MB	chr2	191215289	191215330	TTTTCCAGGGAACAAAGAAAAGCAACTCATAGGTCTTCATCC	42.57	Dp12	TATAACGATCGG			CACCTTGGCTCACCTCTGCT	TCCTTGCTCAACCACCTCGC	CACCTTGGCTCACCTCTGCTTTTTtataacgatcggTTTTTTTTCCAGGGAACAAAGAAAAGCAACTCATAGGTCTTCATCCTTTTtataacgatcggTTTTTCCTTGCTCAACCACCTCGC
1127	Chr2_1MB	chr2	191215338	191215379	TCTGCACGGTGACTTTTAAAGACTAGTAGGTAAAAGCCATCT	42.58	Dp12	TATAACGATCGG			CACCTTGGCTCACCTCTGCT	TCCTTGCTCAACCACCTCGC	CACCTTGGCTCACCTCTGCTTTTTtataacgatcggTTTTTCTGCACGGTGACTTTTAAAGACTAGTAGGTAAAAGCCATCTTTTTtataacgatcggTTTTTCCTTGCTCAACCACCTCGC
1128	Chr2_1MB	chr2	191215399	191215438	TTCAAGGTGTGGTATTTTATGATCCAACTAGGCAGCTGAA	42.07	Dp12	TATAACGATCGG			CACCTTGGCTCACCTCTGCT	TCCTTGCTCAACCACCTCGC	CACCTTGGCTCACCTCTGCTTTTTtataacgatcggTTTTTTCAAGGTGTGGTATTTTATGATCCAACTAGGCAGCTGAATTTTtataacgatcggTTTTTCCTTGCTCAACCACCTCGC
1129	Chr2_1MB	chr2	191215509	191215547	TTTTAAGCTCACCACACCCAGCTTTTCCCCATATTTAGT	42.49	Dp12	TATAACGATCGG			CACCTTGGCTCACCTCTGCT	TCCTTGCTCAACCACCTCGC	CACCTTGGCTCACCTCTGCTTTTTtataacgatcggTTTTTTTTAAGCTCACCACACCCAGCTTTTCCCCATATTTAGTTTTTtataacgatcggTTTTTCCTTGCTCAACCACCTCGC
1130	Chr2_1MB	chr2	191215588	191215629	ACAATATTGCTACTGTTTTCAGAGTAACTTTGGAAAGCCCCA	42.3	Dp12	TATAACGATCGG			CACCTTGGCTCACCTCTGCT	TCCTTGCTCAACCACCTCGC	CACCTTGGCTCACCTCTGCTTTTTtataacgatcggTTTTACAATATTGCTACTGTTTTCAGAGTAACTTTGGAAAGCCCCATTTTtataacgatcggTTTTTCCTTGCTCAACCACCTCGC
1131	Chr2_1MB	chr2	191215770	191215805	AAAAGGTCACTCACTAGAAGTGGGTGTCTGGGTACT	42.7	Dp12	TATAACGATCGG			CACCTTGGCTCACCTCTGCT	TCCTTGCTCAACCACCTCGC	CACCTTGGCTCACCTCTGCTTTTTtataacgatcggTTTTAAAAGGTCACTCACTAGAAGTGGGTGTCTGGGTACTTTTTtataacgatcggTTTTTCCTTGCTCAACCACCTCGC
1132	Chr2_1MB	chr2	191215807	191215842	CCCAAGTCCTCAAGCTGACCTGGATTGGGCAATTTG	45.06	Dp12	TATAACGATCGG			CACCTTGGCTCACCTCTGCT	TCCTTGCTCAACCACCTCGC	CACCTTGGCTCACCTCTGCTTTTTtataacgatcggTTTTCCCAAGTCCTCAAGCTGACCTGGATTGGGCAATTTGTTTTtataacgatcggTTTTTCCTTGCTCAACCACCTCGC
1133	Chr2_1MB	chr2	191215844	191215879	GCAAAGCAGAATGGTTTGGAAGAAGCATTCTCCAGC	43.12	Dp12	TATAACGATCGG			CACCTTGGCTCACCTCTGCT	TCCTTGCTCAACCACCTCGC	CACCTTGGCTCACCTCTGCTTTTTtataacgatcggTTTTGCAAAGCAGAATGGTTTGGAAGAAGCATTCTCCAGCTTTTtataacgatcggTTTTTCCTTGCTCAACCACCTCGC
1134	Chr2_1MB	chr2	191215881	191215922	AAGAGGACACTCATGTTATTGCCAATTAGACTTGGAAACTGG	42.3	Dp12	TATAACGATCGG			CACCTTGGCTCACCTCTGCT	TCCTTGCTCAACCACCTCGC	CACCTTGGCTCACCTCTGCTTTTTtataacgatcggTTTTAAGAGGACACTCATGTTATTGCCAATTAGACTTGGAAACTGGTTTTtataacgatcggTTTTTCCTTGCTCAACCACCTCGC
1135	Chr2_1MB	chr2	191216024	191216065	TTTAAGCCATCTTTGGAGAGTCAATACTCTTCTCACTTCCCA	42.41	Dp12	TATAACGATCGG			CACCTTGGCTCACCTCTGCT	TCCTTGCTCAACCACCTCGC	CACCTTGGCTCACCTCTGCTTTTTtataacgatcggTTTTTTTAAGCCATCTTTGGAGAGTCAATACTCTTCTCACTTCCCATTTTtataacgatcggTTTTTCCTTGCTCAACCACCTCGC
1136	Chr2_1MB	chr2	191216095	191216135	AGTTCAAACCAGACTGGTTGTTGAACAAACTGTCTTACAGA	42.27	Dp12	TATAACGATCGG			CACCTTGGCTCACCTCTGCT	TCCTTGCTCAACCACCTCGC	CACCTTGGCTCACCTCTGCTTTTTtataacgatcggTTTTAGTTCAAACCAGACTGGTTGTTGAACAAACTGTCTTACAGATTTTtataacgatcggTTTTTCCTTGCTCAACCACCTCGC
1137	Chr2_1MB	chr2	191216173	191216214	ATAAATTAGCATCATTCAGCAGTAGTGGGATTCAAACAGGCC	42.58	Dp12	TATAACGATCGG			CACCTTGGCTCACCTCTGCT	TCCTTGCTCAACCACCTCGC	CACCTTGGCTCACCTCTGCTTTTTtataacgatcggTTTTATAAATTAGCATCATTCAGCAGTAGTGGGATTCAAACAGGCCTTTTtataacgatcggTTTTTCCTTGCTCAACCACCTCGC
1138	Chr2_1MB	chr2	191216216	191216251	CAGTGGTTCTGCATATCATCACTTGGCTGTAGGCCT	43.95	Dp12	TATAACGATCGG			CACCTTGGCTCACCTCTGCT	TCCTTGCTCAACCACCTCGC	CACCTTGGCTCACCTCTGCTTTTTtataacgatcggTTTTCAGTGGTTCTGCATATCATCACTTGGCTGTAGGCCTTTTTtataacgatcggTTTTTCCTTGCTCAACCACCTCGC
1139	Chr2_1MB	chr2	191216299	191216337	ATGTAAAAGTTCTGTACTCAGCACCCTGATAATGCCACA	42.1	Dp12	TATAACGATCGG			CACCTTGGCTCACCTCTGCT	TCCTTGCTCAACCACCTCGC	CACCTTGGCTCACCTCTGCTTTTTtataacgatcggTTTTATGTAAAAGTTCTGTACTCAGCACCCTGATAATGCCACATTTTtataacgatcggTTTTTCCTTGCTCAACCACCTCGC
1140	Chr2_1MB	chr2	191216339	191216374	TGCTTTCCTAAGGGACTGGGCAATTTGGGGAAATGT	44.42	Dp12	TATAACGATCGG			CACCTTGGCTCACCTCTGCT	TCCTTGCTCAACCACCTCGC	CACCTTGGCTCACCTCTGCTTTTTtataacgatcggTTTTTGCTTTCCTAAGGGACTGGGCAATTTGGGGAAATGTTTTTtataacgatcggTTTTTCCTTGCTCAACCACCTCGC
1141	Chr2_1MB	chr2	191216435	191216470	AAAAGGAGGGAGGGTGTGGGTCACTGTGATCAGAGA	45.49	Dp12	TATAACGATCGG			CACCTTGGCTCACCTCTGCT	TCCTTGCTCAACCACCTCGC	CACCTTGGCTCACCTCTGCTTTTTtataacgatcggTTTTAAAAGGAGGGAGGGTGTGGGTCACTGTGATCAGAGATTTTtataacgatcggTTTTTCCTTGCTCAACCACCTCGC
1142	Chr2_1MB	chr2	191216521	191216556	AAAACTTGGGGTGGGGAGCCTAGTGAAGAAAGGGAT	44.89	Dp12	TATAACGATCGG			CACCTTGGCTCACCTCTGCT	TCCTTGCTCAACCACCTCGC	CACCTTGGCTCACCTCTGCTTTTTtataacgatcggTTTTAAAACTTGGGGTGGGGAGCCTAGTGAAGAAAGGGATTTTTtataacgatcggTTTTTCCTTGCTCAACCACCTCGC
1143	Chr2_1MB	chr2	191216621	191216662	ACCTAATCCTAACAAGACATAATGCATTCGGGATTTAGTGGC	42.15	Dp12	TATAACGATCGG			CACCTTGGCTCACCTCTGCT	TCCTTGCTCAACCACCTCGC	CACCTTGGCTCACCTCTGCTTTTTtataacgatcggTTTTACCTAATCCTAACAAGACATAATGCATTCGGGATTTAGTGGCTTTTtataacgatcggTTTTTCCTTGCTCAACCACCTCGC
1144	Chr2_1MB	chr2	191216664	191216705	ACTTTTATGGGTTGGCACATATTTCTTCTGCATCCCTATTCA	42.2	Dp12	TATAACGATCGG			CACCTTGGCTCACCTCTGCT	TCCTTGCTCAACCACCTCGC	CACCTTGGCTCACCTCTGCTTTTTtataacgatcggTTTTACTTTTATGGGTTGGCACATATTTCTTCTGCATCCCTATTCATTTTtataacgatcggTTTTTCCTTGCTCAACCACCTCGC
1145	Chr2_1MB	chr2	191216786	191216821	TTTTAACCTCCCGATGATTGATGGGGAGGAGGGGAA	44.46	Dp12	TATAACGATCGG			CACCTTGGCTCACCTCTGCT	TCCTTGCTCAACCACCTCGC	CACCTTGGCTCACCTCTGCTTTTTtataacgatcggTTTTTTTTAACCTCCCGATGATTGATGGGGAGGAGGGGAATTTTtataacgatcggTTTTTCCTTGCTCAACCACCTCGC
1146	Chr2_1MB	chr2	191216964	191217005	ACCCAATGCTTTATCCAGAGAGATCTTTTCAGAAATTTGGGC	42.7	Dp12	TATAACGATCGG			CACCTTGGCTCACCTCTGCT	TCCTTGCTCAACCACCTCGC	CACCTTGGCTCACCTCTGCTTTTTtataacgatcggTTTTACCCAATGCTTTATCCAGAGAGATCTTTTCAGAAATTTGGGCTTTTtataacgatcggTTTTTCCTTGCTCAACCACCTCGC
1147	Chr2_1MB	chr2	191217132	191217172	TAACCATGATATCTGGACCTAAGGTCCCAAATTGAACCTCT	42.25	Dp12	TATAACGATCGG			CACCTTGGCTCACCTCTGCT	TCCTTGCTCAACCACCTCGC	CACCTTGGCTCACCTCTGCTTTTTtataacgatcggTTTTTAACCATGATATCTGGACCTAAGGTCCCAAATTGAACCTCTTTTTtataacgatcggTTTTTCCTTGCTCAACCACCTCGC
1148	Chr2_1MB	chr2	191217174	191217209	AATATCCATGGCATTGCAAGCATGACTATGCATGCA	42.46	Dp12	TATAACGATCGG			CACCTTGGCTCACCTCTGCT	TCCTTGCTCAACCACCTCGC	CACCTTGGCTCACCTCTGCTTTTTtataacgatcggTTTTAATATCCATGGCATTGCAAGCATGACTATGCATGCATTTTtataacgatcggTTTTTCCTTGCTCAACCACCTCGC
1149	Chr2_1MB	chr2	191217258	191217298	AAAGCCCTTTCACATCTACTAGTACATGAAATTGTGCCACT	42.11	Dp12	TATAACGATCGG			CACCTTGGCTCACCTCTGCT	TCCTTGCTCAACCACCTCGC	CACCTTGGCTCACCTCTGCTTTTTtataacgatcggTTTTAAAGCCCTTTCACATCTACTAGTACATGAAATTGTGCCACTTTTTtataacgatcggTTTTTCCTTGCTCAACCACCTCGC
1150	Chr2_1MB	chr2	191217332	191217372	TGAATATTTGGCCACCATCCTGTAGACCAGGTTATAGATGC	42.95	Dp12	TATAACGATCGG			CACCTTGGCTCACCTCTGCT	TCCTTGCTCAACCACCTCGC	CACCTTGGCTCACCTCTGCTTTTTtataacgatcggTTTTTGAATATTTGGCCACCATCCTGTAGACCAGGTTATAGATGCTTTTtataacgatcggTTTTTCCTTGCTCAACCACCTCGC
1151	Chr2_1MB	chr2	191217374	191217415	TCACCTATTACCTGAGGGTTTTGTTTGTGTATTTGTTGAGCT	42.12	Dp12	TATAACGATCGG			CACCTTGGCTCACCTCTGCT	TCCTTGCTCAACCACCTCGC	CACCTTGGCTCACCTCTGCTTTTTtataacgatcggTTTTTCACCTATTACCTGAGGGTTTTGTTTGTGTATTTGTTGAGCTTTTTtataacgatcggTTTTTCCTTGCTCAACCACCTCGC
1152	Chr2_1MB	chr2	191217464	191217503	TTTTATTGGGAGCCCAGACTGTGAGAAACTCTTCTAGAGT	42.4	Dp12	TATAACGATCGG			CACCTTGGCTCACCTCTGCT	TCCTTGCTCAACCACCTCGC	CACCTTGGCTCACCTCTGCTTTTTtataacgatcggTTTTTTTTATTGGGAGCCCAGACTGTGAGAAACTCTTCTAGAGTTTTTtataacgatcggTTTTTCCTTGCTCAACCACCTCGC
1153	Chr2_1MB	chr2	191217575	191217616	TATCTTGGCATGTATTAGTTGGCAGTTGTTGAAAAGGAGAGG	42.32	Dp12	TATAACGATCGG			CACCTTGGCTCACCTCTGCT	TCCTTGCTCAACCACCTCGC	CACCTTGGCTCACCTCTGCTTTTTtataacgatcggTTTTTATCTTGGCATGTATTAGTTGGCAGTTGTTGAAAAGGAGAGGTTTTtataacgatcggTTTTTCCTTGCTCAACCACCTCGC
1154	Chr2_1MB	chr2	191217618	191217659	ATTTTAGGTGGTAAAGTAAATTACCTGGAAAGGGAGGATGCC	42.06	Dp12	TATAACGATCGG			CACCTTGGCTCACCTCTGCT	TCCTTGCTCAACCACCTCGC	CACCTTGGCTCACCTCTGCTTTTTtataacgatcggTTTTATTTTAGGTGGTAAAGTAAATTACCTGGAAAGGGAGGATGCCTTTTtataacgatcggTTTTTCCTTGCTCAACCACCTCGC
1155	Chr2_1MB	chr2	191217670	191217705	GGGGAGCATTAACCACGACTACTAGGAACAAACTCC	42.43	Dp12	TATAACGATCGG			CACCTTGGCTCACCTCTGCT	TCCTTGCTCAACCACCTCGC	CACCTTGGCTCACCTCTGCTTTTTtataacgatcggTTTTGGGGAGCATTAACCACGACTACTAGGAACAAACTCCTTTTtataacgatcggTTTTTCCTTGCTCAACCACCTCGC
1156	Chr2_1MB	chr2	191217707	191217745	CCTCTCCAACTACAACTGTGACCTCATCTCTCACTAACC	42.66	Dp12	TATAACGATCGG			CACCTTGGCTCACCTCTGCT	TCCTTGCTCAACCACCTCGC	CACCTTGGCTCACCTCTGCTTTTTtataacgatcggTTTTCCTCTCCAACTACAACTGTGACCTCATCTCTCACTAACCTTTTtataacgatcggTTTTTCCTTGCTCAACCACCTCGC
1157	Chr2_1MB	chr2	191217747	191217782	TCCCCATAAAACTGCTTAGTCACCTCTGGTGGCAAA	43.78	Dp12	TATAACGATCGG			CACCTTGGCTCACCTCTGCT	TCCTTGCTCAACCACCTCGC	CACCTTGGCTCACCTCTGCTTTTTtataacgatcggTTTTTCCCCATAAAACTGCTTAGTCACCTCTGGTGGCAAATTTTtataacgatcggTTTTTCCTTGCTCAACCACCTCGC
1158	Chr2_1MB	chr2	191217815	191217850	GGGGATGAACCCTTGTCCCTCACCATTGCTTTCCAG	45.89	Dp12	TATAACGATCGG			CACCTTGGCTCACCTCTGCT	TCCTTGCTCAACCACCTCGC	CACCTTGGCTCACCTCTGCTTTTTtataacgatcggTTTTGGGGATGAACCCTTGTCCCTCACCATTGCTTTCCAGTTTTtataacgatcggTTTTTCCTTGCTCAACCACCTCGC
1159	Chr2_1MB	chr2	191217954	191217995	TGCTATCTTTGTTTTCAAAAGGAATAATGCTGGAGCATCCCA	42.68	Dp12	TATAACGATCGG			CACCTTGGCTCACCTCTGCT	TCCTTGCTCAACCACCTCGC	CACCTTGGCTCACCTCTGCTTTTTtataacgatcggTTTTTGCTATCTTTGTTTTCAAAAGGAATAATGCTGGAGCATCCCATTTTtataacgatcggTTTTTCCTTGCTCAACCACCTCGC
1160	Chr2_1MB	chr2	191218065	191218106	TAATAGACAACACTTACTGAATGCTTATTGTGTCCTGGGCAC	42.12	Dp13	GACTAATCGACG			CACCTTGGCTCACCTCTGCT	TCCTTGCTCAACCACCTCGC	CACCTTGGCTCACCTCTGCTTTTTgactaatcgacgTTTTTAATAGACAACACTTACTGAATGCTTATTGTGTCCTGGGCACTTTTgactaatcgacgTTTTTCCTTGCTCAACCACCTCGC
1161	Chr2_1MB	chr2	191218108	191218143	GTCCCATCATTTTATACAGTCCCTCACTACCAGCCC	42.3	Dp13	GACTAATCGACG			CACCTTGGCTCACCTCTGCT	TCCTTGCTCAACCACCTCGC	CACCTTGGCTCACCTCTGCTTTTTgactaatcgacgTTTTGTCCCATCATTTTATACAGTCCCTCACTACCAGCCCTTTTgactaatcgacgTTTTTCCTTGCTCAACCACCTCGC
1162	Chr2_1MB	chr2	191218324	191218359	AAAAGAGGAATTCATCCCTCAGAAGCCCATCACAGT	42.31	Dp13	GACTAATCGACG			CACCTTGGCTCACCTCTGCT	TCCTTGCTCAACCACCTCGC	CACCTTGGCTCACCTCTGCTTTTTgactaatcgacgTTTTAAAAGAGGAATTCATCCCTCAGAAGCCCATCACAGTTTTTgactaatcgacgTTTTTCCTTGCTCAACCACCTCGC
1163	Chr2_1MB	chr2	191218393	191218434	GTTCATTCCTACGTGGATGTTTATGTTGGAGCTACATTCACA	42.23	Dp13	GACTAATCGACG			CACCTTGGCTCACCTCTGCT	TCCTTGCTCAACCACCTCGC	CACCTTGGCTCACCTCTGCTTTTTgactaatcgacgTTTTGTTCATTCCTACGTGGATGTTTATGTTGGAGCTACATTCACATTTTgactaatcgacgTTTTTCCTTGCTCAACCACCTCGC
1164	Chr2_1MB	chr2	191218442	191218478	ACGTCGTATTGTGGAGGAGTTAAGATAGCGCAAAACT	42.23	Dp13	GACTAATCGACG			CACCTTGGCTCACCTCTGCT	TCCTTGCTCAACCACCTCGC	CACCTTGGCTCACCTCTGCTTTTTgactaatcgacgTTTTACGTCGTATTGTGGAGGAGTTAAGATAGCGCAAAACTTTTTgactaatcgacgTTTTTCCTTGCTCAACCACCTCGC
1165	Chr2_1MB	chr2	191218490	191218525	GTGGCACTCATCCCTCTAGATGAGGGGCAGAAGTTG	45.01	Dp13	GACTAATCGACG			CACCTTGGCTCACCTCTGCT	TCCTTGCTCAACCACCTCGC	CACCTTGGCTCACCTCTGCTTTTTgactaatcgacgTTTTGTGGCACTCATCCCTCTAGATGAGGGGCAGAAGTTGTTTTgactaatcgacgTTTTTCCTTGCTCAACCACCTCGC
1166	Chr2_1MB	chr2	191218528	191218563	GGGGAAACACTTCTGATTGTGTTGTCAGCACCCTTG	43.78	Dp13	GACTAATCGACG			CACCTTGGCTCACCTCTGCT	TCCTTGCTCAACCACCTCGC	CACCTTGGCTCACCTCTGCTTTTTgactaatcgacgTTTTGGGGAAACACTTCTGATTGTGTTGTCAGCACCCTTGTTTTgactaatcgacgTTTTTCCTTGCTCAACCACCTCGC
1167	Chr2_1MB	chr2	191218567	191218608	AAAAGATTCAAGTACTGACCTTTAGTTTCCTGGGCCTACAGC	43.21	Dp13	GACTAATCGACG			CACCTTGGCTCACCTCTGCT	TCCTTGCTCAACCACCTCGC	CACCTTGGCTCACCTCTGCTTTTTgactaatcgacgTTTTAAAAGATTCAAGTACTGACCTTTAGTTTCCTGGGCCTACAGCTTTTgactaatcgacgTTTTTCCTTGCTCAACCACCTCGC
1168	Chr2_1MB	chr2	191218610	191218645	TTTTATCCAGGGTGAGTTGAGGAGCTGTCAGACACC	43.52	Dp13	GACTAATCGACG			CACCTTGGCTCACCTCTGCT	TCCTTGCTCAACCACCTCGC	CACCTTGGCTCACCTCTGCTTTTTgactaatcgacgTTTTTTTTATCCAGGGTGAGTTGAGGAGCTGTCAGACACCTTTTgactaatcgacgTTTTTCCTTGCTCAACCACCTCGC
1169	Chr2_1MB	chr2	191218647	191218685	ACAAGTGCATCCTGCCTATTTTGCTATAAAGGAGAGGAA	42.07	Dp13	GACTAATCGACG			CACCTTGGCTCACCTCTGCT	TCCTTGCTCAACCACCTCGC	CACCTTGGCTCACCTCTGCTTTTTgactaatcgacgTTTTACAAGTGCATCCTGCCTATTTTGCTATAAAGGAGAGGAATTTTgactaatcgacgTTTTTCCTTGCTCAACCACCTCGC
1170	Chr2_1MB	chr2	191218687	191218722	TTCTCAGCTGCATAGCAGTACGGTGTAGTTGATGGA	43.15	Dp13	GACTAATCGACG			CACCTTGGCTCACCTCTGCT	TCCTTGCTCAACCACCTCGC	CACCTTGGCTCACCTCTGCTTTTTgactaatcgacgTTTTTTCTCAGCTGCATAGCAGTACGGTGTAGTTGATGGATTTTgactaatcgacgTTTTTCCTTGCTCAACCACCTCGC
1171	Chr2_1MB	chr2	191218748	191218789	TTCAAATACAGGTTTCTTCAAATCCTAGGCCTACCAGTCACT	42.58	Dp13	GACTAATCGACG			CACCTTGGCTCACCTCTGCT	TCCTTGCTCAACCACCTCGC	CACCTTGGCTCACCTCTGCTTTTTgactaatcgacgTTTTTTCAAATACAGGTTTCTTCAAATCCTAGGCCTACCAGTCACTTTTTgactaatcgacgTTTTTCCTTGCTCAACCACCTCGC
1172	Chr2_1MB	chr2	191218833	191218873	AGATCCTCATGTGTGAAATGGGGACAATCACTATACCTACT	42.07	Dp13	GACTAATCGACG			CACCTTGGCTCACCTCTGCT	TCCTTGCTCAACCACCTCGC	CACCTTGGCTCACCTCTGCTTTTTgactaatcgacgTTTTAGATCCTCATGTGTGAAATGGGGACAATCACTATACCTACTTTTTgactaatcgacgTTTTTCCTTGCTCAACCACCTCGC
1173	Chr2_1MB	chr2	191218875	191218913	CATTTTCAATTGCCTGGTTTAACAGTCCTCTCTGCTCAC	42.19	Dp13	GACTAATCGACG			CACCTTGGCTCACCTCTGCT	TCCTTGCTCAACCACCTCGC	CACCTTGGCTCACCTCTGCTTTTTgactaatcgacgTTTTCATTTTCAATTGCCTGGTTTAACAGTCCTCTCTGCTCACTTTTgactaatcgacgTTTTTCCTTGCTCAACCACCTCGC
1174	Chr2_1MB	chr2	191219417	191219458	TAAGAGCAAGAAATATTGATTTAGCCTCTCCAGTGAGCCAGT	42.62	Dp13	GACTAATCGACG			CACCTTGGCTCACCTCTGCT	TCCTTGCTCAACCACCTCGC	CACCTTGGCTCACCTCTGCTTTTTgactaatcgacgTTTTTAAGAGCAAGAAATATTGATTTAGCCTCTCCAGTGAGCCAGTTTTTgactaatcgacgTTTTTCCTTGCTCAACCACCTCGC
1175	Chr2_1MB	chr2	191219460	191219497	TAGTCACTTCTCTAGGTGCTTTTGCTGCAAAGATGAGC	42.65	Dp13	GACTAATCGACG			CACCTTGGCTCACCTCTGCT	TCCTTGCTCAACCACCTCGC	CACCTTGGCTCACCTCTGCTTTTTgactaatcgacgTTTTTAGTCACTTCTCTAGGTGCTTTTGCTGCAAAGATGAGCTTTTgactaatcgacgTTTTTCCTTGCTCAACCACCTCGC
1176	Chr2_1MB	chr2	191219499	191219537	AGACAGGTCCTATCCCCACTCCCATTAAGCATATAATGT	42.21	Dp13	GACTAATCGACG			CACCTTGGCTCACCTCTGCT	TCCTTGCTCAACCACCTCGC	CACCTTGGCTCACCTCTGCTTTTTgactaatcgacgTTTTAGACAGGTCCTATCCCCACTCCCATTAAGCATATAATGTTTTTgactaatcgacgTTTTTCCTTGCTCAACCACCTCGC
1177	Chr2_1MB	chr2	191219627	191219662	GGGGTTAGGGAAGGCTTCCAAGAGGAAGTGGTTGTA	44.76	Dp13	GACTAATCGACG			CACCTTGGCTCACCTCTGCT	TCCTTGCTCAACCACCTCGC	CACCTTGGCTCACCTCTGCTTTTTgactaatcgacgTTTTGGGGTTAGGGAAGGCTTCCAAGAGGAAGTGGTTGTATTTTgactaatcgacgTTTTTCCTTGCTCAACCACCTCGC
1178	Chr2_1MB	chr2	191219683	191219720	AAAAGAAAGTGGGTAAGCATTCCAGGCAAAAGAACTGG	42.35	Dp13	GACTAATCGACG			CACCTTGGCTCACCTCTGCT	TCCTTGCTCAACCACCTCGC	CACCTTGGCTCACCTCTGCTTTTTgactaatcgacgTTTTAAAAGAAAGTGGGTAAGCATTCCAGGCAAAAGAACTGGTTTTgactaatcgacgTTTTTCCTTGCTCAACCACCTCGC
1179	Chr2_1MB	chr2	191219748	191219789	AAGCCTGCTAAAATCAAATACCTGAGAAAAGTCCAGTGTACC	42.29	Dp13	GACTAATCGACG			CACCTTGGCTCACCTCTGCT	TCCTTGCTCAACCACCTCGC	CACCTTGGCTCACCTCTGCTTTTTgactaatcgacgTTTTAAGCCTGCTAAAATCAAATACCTGAGAAAAGTCCAGTGTACCTTTTgactaatcgacgTTTTTCCTTGCTCAACCACCTCGC
1180	Chr2_1MB	chr2	191219801	191219836	AAAAGTGGGACAGAGAGGCTGGCAGATGGAGAGGTT	45.99	Dp13	GACTAATCGACG			CACCTTGGCTCACCTCTGCT	TCCTTGCTCAACCACCTCGC	CACCTTGGCTCACCTCTGCTTTTTgactaatcgacgTTTTAAAAGTGGGACAGAGAGGCTGGCAGATGGAGAGGTTTTTTgactaatcgacgTTTTTCCTTGCTCAACCACCTCGC
1181	Chr2_1MB	chr2	191219874	191219914	TGGAAAAGTGACATCAGATGCTGTTACTCTAAGAACTGCAC	42.23	Dp13	GACTAATCGACG			CACCTTGGCTCACCTCTGCT	TCCTTGCTCAACCACCTCGC	CACCTTGGCTCACCTCTGCTTTTTgactaatcgacgTTTTTGGAAAAGTGACATCAGATGCTGTTACTCTAAGAACTGCACTTTTgactaatcgacgTTTTTCCTTGCTCAACCACCTCGC
1182	Chr2_1MB	chr2	191219916	191219951	TTTCAAGAGGTCATTATGCAACTTGGGAGGCTGCGG	44.66	Dp13	GACTAATCGACG			CACCTTGGCTCACCTCTGCT	TCCTTGCTCAACCACCTCGC	CACCTTGGCTCACCTCTGCTTTTTgactaatcgacgTTTTTTTCAAGAGGTCATTATGCAACTTGGGAGGCTGCGGTTTTgactaatcgacgTTTTTCCTTGCTCAACCACCTCGC
1183	Chr2_1MB	chr2	191220121	191220156	AGGCTGCAATGAGTTATCGTCATGCCACTGCATTTC	43.73	Dp13	GACTAATCGACG			CACCTTGGCTCACCTCTGCT	TCCTTGCTCAACCACCTCGC	CACCTTGGCTCACCTCTGCTTTTTgactaatcgacgTTTTAGGCTGCAATGAGTTATCGTCATGCCACTGCATTTCTTTTgactaatcgacgTTTTTCCTTGCTCAACCACCTCGC
1184	Chr2_1MB	chr2	191220213	191220253	ATGACTGAAATGAGGAGATAAAGAGGCTAGTTTGGTGAGGT	42.41	Dp13	GACTAATCGACG			CACCTTGGCTCACCTCTGCT	TCCTTGCTCAACCACCTCGC	CACCTTGGCTCACCTCTGCTTTTTgactaatcgacgTTTTATGACTGAAATGAGGAGATAAAGAGGCTAGTTTGGTGAGGTTTTTgactaatcgacgTTTTTCCTTGCTCAACCACCTCGC
1185	Chr2_1MB	chr2	191220255	191220290	AGACTGTATTGAGAGCGTCCAAGGCAAAACCTTTTG	42.08	Dp13	GACTAATCGACG			CACCTTGGCTCACCTCTGCT	TCCTTGCTCAACCACCTCGC	CACCTTGGCTCACCTCTGCTTTTTgactaatcgacgTTTTAGACTGTATTGAGAGCGTCCAAGGCAAAACCTTTTGTTTTgactaatcgacgTTTTTCCTTGCTCAACCACCTCGC
1186	Chr2_1MB	chr2	191220292	191220332	ATTATTTCAGCCTGATTATGATGGTAGCCTGAACCAGTGTG	42.22	Dp13	GACTAATCGACG			CACCTTGGCTCACCTCTGCT	TCCTTGCTCAACCACCTCGC	CACCTTGGCTCACCTCTGCTTTTTgactaatcgacgTTTTATTATTTCAGCCTGATTATGATGGTAGCCTGAACCAGTGTGTTTTgactaatcgacgTTTTTCCTTGCTCAACCACCTCGC
1187	Chr2_1MB	chr2	191220334	191220373	CAGGAAGTAAATGGCTTTGAGAGACTCTTAAGGCATGTGG	42.58	Dp13	GACTAATCGACG			CACCTTGGCTCACCTCTGCT	TCCTTGCTCAACCACCTCGC	CACCTTGGCTCACCTCTGCTTTTTgactaatcgacgTTTTCAGGAAGTAAATGGCTTTGAGAGACTCTTAAGGCATGTGGTTTTgactaatcgacgTTTTTCCTTGCTCAACCACCTCGC
1188	Chr2_1MB	chr2	191220387	191220428	TGTTGATTAGATGTGTGGAAGGGAGGAATCTAGGTATCTGAC	42.07	Dp13	GACTAATCGACG			CACCTTGGCTCACCTCTGCT	TCCTTGCTCAACCACCTCGC	CACCTTGGCTCACCTCTGCTTTTTgactaatcgacgTTTTTGTTGATTAGATGTGTGGAAGGGAGGAATCTAGGTATCTGACTTTTgactaatcgacgTTTTTCCTTGCTCAACCACCTCGC
1189	Chr2_1MB	chr2	191220430	191220471	TAAACAAGAGTGTTGATGGTATTACCATTTCCCAAGACCCAG	42.06	Dp13	GACTAATCGACG			CACCTTGGCTCACCTCTGCT	TCCTTGCTCAACCACCTCGC	CACCTTGGCTCACCTCTGCTTTTTgactaatcgacgTTTTTAAACAAGAGTGTTGATGGTATTACCATTTCCCAAGACCCAGTTTTgactaatcgacgTTTTTCCTTGCTCAACCACCTCGC
1190	Chr2_1MB	chr2	191220505	191220546	AAGTTAATGTGCTCATTTCAGGATAGGATGAGTTTGAAGCCA	42.09	Dp13	GACTAATCGACG			CACCTTGGCTCACCTCTGCT	TCCTTGCTCAACCACCTCGC	CACCTTGGCTCACCTCTGCTTTTTgactaatcgacgTTTTAAGTTAATGTGCTCATTTCAGGATAGGATGAGTTTGAAGCCATTTTgactaatcgacgTTTTTCCTTGCTCAACCACCTCGC
1191	Chr2_1MB	chr2	191220572	191220611	AGAAAGTACTTCTATGTATGGAGCTCGAAAGGAGACTGGG	42.25	Dp13	GACTAATCGACG			CACCTTGGCTCACCTCTGCT	TCCTTGCTCAACCACCTCGC	CACCTTGGCTCACCTCTGCTTTTTgactaatcgacgTTTTAGAAAGTACTTCTATGTATGGAGCTCGAAAGGAGACTGGGTTTTgactaatcgacgTTTTTCCTTGCTCAACCACCTCGC
1192	Chr2_1MB	chr2	191220651	191220692	AATTGAAGCATGATGAGACCTTCTAGGGAGAAAGTGAAGAGT	42.44	Dp13	GACTAATCGACG			CACCTTGGCTCACCTCTGCT	TCCTTGCTCAACCACCTCGC	CACCTTGGCTCACCTCTGCTTTTTgactaatcgacgTTTTAATTGAAGCATGATGAGACCTTCTAGGGAGAAAGTGAAGAGTTTTTgactaatcgacgTTTTTCCTTGCTCAACCACCTCGC
1193	Chr2_1MB	chr2	191220694	191220731	AGAAAAGAAGATGTCCTGGGTCACAACTCTAGGGAACC	43.04	Dp13	GACTAATCGACG			CACCTTGGCTCACCTCTGCT	TCCTTGCTCAACCACCTCGC	CACCTTGGCTCACCTCTGCTTTTTgactaatcgacgTTTTAGAAAAGAAGATGTCCTGGGTCACAACTCTAGGGAACCTTTTgactaatcgacgTTTTTCCTTGCTCAACCACCTCGC
1194	Chr2_1MB	chr2	191220783	191220823	ACAGAAAGAATAGTCAGAGGTGCAAGAGCAAAATCAGAAGG	42.31	Dp13	GACTAATCGACG			CACCTTGGCTCACCTCTGCT	TCCTTGCTCAACCACCTCGC	CACCTTGGCTCACCTCTGCTTTTTgactaatcgacgTTTTACAGAAAGAATAGTCAGAGGTGCAAGAGCAAAATCAGAAGGTTTTgactaatcgacgTTTTTCCTTGCTCAACCACCTCGC
1195	Chr2_1MB	chr2	191220849	191220888	AAAGAAAGAGGAAGTGGTCAATGGTATTGAAAGCTCCTGA	42.03	Dp13	GACTAATCGACG			CACCTTGGCTCACCTCTGCT	TCCTTGCTCAACCACCTCGC	CACCTTGGCTCACCTCTGCTTTTTgactaatcgacgTTTTAAAGAAAGAGGAAGTGGTCAATGGTATTGAAAGCTCCTGATTTTgactaatcgacgTTTTTCCTTGCTCAACCACCTCGC
1196	Chr2_1MB	chr2	191220902	191220943	ATGAGAACTAAAACATATTCTTGGTCTTGGGGACAAGGAGGC	43.18	Dp13	GACTAATCGACG			CACCTTGGCTCACCTCTGCT	TCCTTGCTCAACCACCTCGC	CACCTTGGCTCACCTCTGCTTTTTgactaatcgacgTTTTATGAGAACTAAAACATATTCTTGGTCTTGGGGACAAGGAGGCTTTTgactaatcgacgTTTTTCCTTGCTCAACCACCTCGC
1197	Chr2_1MB	chr2	191220947	191220987	TGGTGACCTTAGCAAGATCAGTTTCTACGGAACACTAAAGG	42.91	Dp13	GACTAATCGACG			CACCTTGGCTCACCTCTGCT	TCCTTGCTCAACCACCTCGC	CACCTTGGCTCACCTCTGCTTTTTgactaatcgacgTTTTTGGTGACCTTAGCAAGATCAGTTTCTACGGAACACTAAAGGTTTTgactaatcgacgTTTTTCCTTGCTCAACCACCTCGC
1198	Chr2_1MB	chr2	191220989	191221028	AGAAGCCAGATTGCAATGAGTTGAAAGGCTAAATGTAACG	42.01	Dp13	GACTAATCGACG			CACCTTGGCTCACCTCTGCT	TCCTTGCTCAACCACCTCGC	CACCTTGGCTCACCTCTGCTTTTTgactaatcgacgTTTTAGAAGCCAGATTGCAATGAGTTGAAAGGCTAAATGTAACGTTTTgactaatcgacgTTTTTCCTTGCTCAACCACCTCGC
1199	Chr2_1MB	chr2	191221084	191221119	TTTTATTGTGTGTCTGCTCTGTGCCAGATGCTCTGC	43.46	Dp13	GACTAATCGACG			CACCTTGGCTCACCTCTGCT	TCCTTGCTCAACCACCTCGC	CACCTTGGCTCACCTCTGCTTTTTgactaatcgacgTTTTTTTTATTGTGTGTCTGCTCTGTGCCAGATGCTCTGCTTTTgactaatcgacgTTTTTCCTTGCTCAACCACCTCGC
1200	Chr2_1MB	chr2	191221495	191221536	TACAGAGTTCTTCTGGGTGGATGTCATAGAAACAATACTGGG	42.42	Dp13	GACTAATCGACG			CACCTTGGCTCACCTCTGCT	TCCTTGCTCAACCACCTCGC	CACCTTGGCTCACCTCTGCTTTTTgactaatcgacgTTTTTACAGAGTTCTTCTGGGTGGATGTCATAGAAACAATACTGGGTTTTgactaatcgacgTTTTTCCTTGCTCAACCACCTCGC
1201	Chr2_1MB	chr2	191221546	191221586	TTTCGGATATTAATGAGAGTGGTTTAAGTGATGGCCACAGG	42.15	Dp13	GACTAATCGACG			CACCTTGGCTCACCTCTGCT	TCCTTGCTCAACCACCTCGC	CACCTTGGCTCACCTCTGCTTTTTgactaatcgacgTTTTTTTCGGATATTAATGAGAGTGGTTTAAGTGATGGCCACAGGTTTTgactaatcgacgTTTTTCCTTGCTCAACCACCTCGC
1202	Chr2_1MB	chr2	191221588	191221629	TCTTAGCTAGATAGAGAGAAAAGTGAAGGGATCAGGGACTGA	42.28	Dp13	GACTAATCGACG			CACCTTGGCTCACCTCTGCT	TCCTTGCTCAACCACCTCGC	CACCTTGGCTCACCTCTGCTTTTTgactaatcgacgTTTTTCTTAGCTAGATAGAGAGAAAAGTGAAGGGATCAGGGACTGATTTTgactaatcgacgTTTTTCCTTGCTCAACCACCTCGC
1203	Chr2_1MB	chr2	191221647	191221688	AGTGAGGAAGCTACTGGAGGTGTCAATAAACTTAAAGAACCA	42.49	Dp13	GACTAATCGACG			CACCTTGGCTCACCTCTGCT	TCCTTGCTCAACCACCTCGC	CACCTTGGCTCACCTCTGCTTTTTgactaatcgacgTTTTAGTGAGGAAGCTACTGGAGGTGTCAATAAACTTAAAGAACCATTTTgactaatcgacgTTTTTCCTTGCTCAACCACCTCGC
1204	Chr2_1MB	chr2	191221690	191221728	AACTCCTGGAGTAATTGCTACAACCATGGAATAGGAGGT	42.65	Dp13	GACTAATCGACG			CACCTTGGCTCACCTCTGCT	TCCTTGCTCAACCACCTCGC	CACCTTGGCTCACCTCTGCTTTTTgactaatcgacgTTTTAACTCCTGGAGTAATTGCTACAACCATGGAATAGGAGGTTTTTgactaatcgacgTTTTTCCTTGCTCAACCACCTCGC
1205	Chr2_1MB	chr2	191221752	191221793	GAGTTCTTGATGTGAAATGTTGATGTGGCTCTAAGAATGGGT	42.43	Dp13	GACTAATCGACG			CACCTTGGCTCACCTCTGCT	TCCTTGCTCAACCACCTCGC	CACCTTGGCTCACCTCTGCTTTTTgactaatcgacgTTTTGAGTTCTTGATGTGAAATGTTGATGTGGCTCTAAGAATGGGTTTTTgactaatcgacgTTTTTCCTTGCTCAACCACCTCGC
1206	Chr2_1MB	chr2	191221795	191221830	GCTGAAATGAAGGAGAAATGATGACGCGGCAACCAG	44.08	Dp13	GACTAATCGACG			CACCTTGGCTCACCTCTGCT	TCCTTGCTCAACCACCTCGC	CACCTTGGCTCACCTCTGCTTTTTgactaatcgacgTTTTGCTGAAATGAAGGAGAAATGATGACGCGGCAACCAGTTTTgactaatcgacgTTTTTCCTTGCTCAACCACCTCGC
1207	Chr2_1MB	chr2	191221910	191221950	AAATCCTTAACATGGTCTATAACGCCTGCTCATTCCTTCTG	42.16	Dp13	GACTAATCGACG			CACCTTGGCTCACCTCTGCT	TCCTTGCTCAACCACCTCGC	CACCTTGGCTCACCTCTGCTTTTTgactaatcgacgTTTTAAATCCTTAACATGGTCTATAACGCCTGCTCATTCCTTCTGTTTTgactaatcgacgTTTTTCCTTGCTCAACCACCTCGC
1208	Chr2_1MB	chr2	191221952	191221987	CCTCGCCTCATGATGCTTCTTTCCAGTCACTGGTCT	45.05	Dp13	GACTAATCGACG			CACCTTGGCTCACCTCTGCT	TCCTTGCTCAACCACCTCGC	CACCTTGGCTCACCTCTGCTTTTTgactaatcgacgTTTTCCTCGCCTCATGATGCTTCTTTCCAGTCACTGGTCTTTTTgactaatcgacgTTTTTCCTTGCTCAACCACCTCGC
1209	Chr2_1MB	chr2	191221989	191222025	TTCAAGGGCTGTTTTCTTGGCCTAAAATACTAACGCC	42.11	Dp13	GACTAATCGACG			CACCTTGGCTCACCTCTGCT	TCCTTGCTCAACCACCTCGC	CACCTTGGCTCACCTCTGCTTTTTgactaatcgacgTTTTTTCAAGGGCTGTTTTCTTGGCCTAAAATACTAACGCCTTTTgactaatcgacgTTTTTCCTTGCTCAACCACCTCGC
1210	Chr2_1MB	chr2	191222027	191222068	TCACCTAGCACAAAAGCTTTATCAAGTTAACCCCTACTCAAC	42.1	Dp13	GACTAATCGACG			CACCTTGGCTCACCTCTGCT	TCCTTGCTCAACCACCTCGC	CACCTTGGCTCACCTCTGCTTTTTgactaatcgacgTTTTTCACCTAGCACAAAAGCTTTATCAAGTTAACCCCTACTCAACTTTTgactaatcgacgTTTTTCCTTGCTCAACCACCTCGC
1211	Chr2_1MB	chr2	191222107	191222142	AAAAGAGCCTCCTTTTCCCTCAGAGTGGCTCCATGA	44.76	Dp13	GACTAATCGACG			CACCTTGGCTCACCTCTGCT	TCCTTGCTCAACCACCTCGC	CACCTTGGCTCACCTCTGCTTTTTgactaatcgacgTTTTAAAAGAGCCTCCTTTTCCCTCAGAGTGGCTCCATGATTTTgactaatcgacgTTTTTCCTTGCTCAACCACCTCGC
1212	Chr2_1MB	chr2	191222204	191222243	TTTTGTGTTTCTCCCACAAATGTATAAGCCCCAGAAGAGT	42.33	Dp13	GACTAATCGACG			CACCTTGGCTCACCTCTGCT	TCCTTGCTCAACCACCTCGC	CACCTTGGCTCACCTCTGCTTTTTgactaatcgacgTTTTTTTTGTGTTTCTCCCACAAATGTATAAGCCCCAGAAGAGTTTTTgactaatcgacgTTTTTCCTTGCTCAACCACCTCGC
1213	Chr2_1MB	chr2	191222465	191222506	TGTATGTCATAATGGGTGAAGGACACGAACAGATACAACAGG	42.89	Dp13	GACTAATCGACG			CACCTTGGCTCACCTCTGCT	TCCTTGCTCAACCACCTCGC	CACCTTGGCTCACCTCTGCTTTTTgactaatcgacgTTTTTGTATGTCATAATGGGTGAAGGACACGAACAGATACAACAGGTTTTgactaatcgacgTTTTTCCTTGCTCAACCACCTCGC
1214	Chr2_1MB	chr2	191222529	191222570	AAGAGATGGTGATAGAAAACAGGAAGGAACACATCTTGGAGG	42.85	Dp13	GACTAATCGACG			CACCTTGGCTCACCTCTGCT	TCCTTGCTCAACCACCTCGC	CACCTTGGCTCACCTCTGCTTTTTgactaatcgacgTTTTAAGAGATGGTGATAGAAAACAGGAAGGAACACATCTTGGAGGTTTTgactaatcgacgTTTTTCCTTGCTCAACCACCTCGC
1215	Chr2_1MB	chr2	191222618	191222653	GGAATGAGTGTTGTGCCAGAGCCAGATGGCCTCTTC	45.88	Dp13	GACTAATCGACG			CACCTTGGCTCACCTCTGCT	TCCTTGCTCAACCACCTCGC	CACCTTGGCTCACCTCTGCTTTTTgactaatcgacgTTTTGGAATGAGTGTTGTGCCAGAGCCAGATGGCCTCTTCTTTTgactaatcgacgTTTTTCCTTGCTCAACCACCTCGC
1216	Chr2_1MB	chr2	191222655	191222695	ACAATTACAAGAGGCCTTATTCTATTCCGGTCTCTCCTTCT	42.15	Dp13	GACTAATCGACG			CACCTTGGCTCACCTCTGCT	TCCTTGCTCAACCACCTCGC	CACCTTGGCTCACCTCTGCTTTTTgactaatcgacgTTTTACAATTACAAGAGGCCTTATTCTATTCCGGTCTCTCCTTCTTTTTgactaatcgacgTTTTTCCTTGCTCAACCACCTCGC
1217	Chr2_1MB	chr2	191222697	191222732	CCTGACCATTGTGGAAACTCTAACCACATGCAAGCC	43.72	Dp13	GACTAATCGACG			CACCTTGGCTCACCTCTGCT	TCCTTGCTCAACCACCTCGC	CACCTTGGCTCACCTCTGCTTTTTgactaatcgacgTTTTCCTGACCATTGTGGAAACTCTAACCACATGCAAGCCTTTTgactaatcgacgTTTTTCCTTGCTCAACCACCTCGC
1218	Chr2_1MB	chr2	191222744	191222779	AGTGAGTGCAGAGCAACCCCTGCACTTTCTGAGTAT	44.91	Dp13	GACTAATCGACG			CACCTTGGCTCACCTCTGCT	TCCTTGCTCAACCACCTCGC	CACCTTGGCTCACCTCTGCTTTTTgactaatcgacgTTTTAGTGAGTGCAGAGCAACCCCTGCACTTTCTGAGTATTTTTgactaatcgacgTTTTTCCTTGCTCAACCACCTCGC
1219	Chr2_1MB	chr2	191222781	191222816	GGCTGCCAGACTAAGTGAAGAGAAGGTCAGTTTCTC	42.49	Dp13	GACTAATCGACG			CACCTTGGCTCACCTCTGCT	TCCTTGCTCAACCACCTCGC	CACCTTGGCTCACCTCTGCTTTTTgactaatcgacgTTTTGGCTGCCAGACTAAGTGAAGAGAAGGTCAGTTTCTCTTTTgactaatcgacgTTTTTCCTTGCTCAACCACCTCGC
1220	Chr2_1MB	chr2	191222824	191222859	CCGAGCCTGTCTCAAGTCTAGACCTGCCCATCTCTT	45.53	Dp13	GACTAATCGACG			CACCTTGGCTCACCTCTGCT	TCCTTGCTCAACCACCTCGC	CACCTTGGCTCACCTCTGCTTTTTgactaatcgacgTTTTCCGAGCCTGTCTCAAGTCTAGACCTGCCCATCTCTTTTTTgactaatcgacgTTTTTCCTTGCTCAACCACCTCGC
1221	Chr2_1MB	chr2	191222875	191222916	ACATTCATTGGTATCAAGATGGCTTAACCTACTAGCTGAGGA	42.25	Dp13	GACTAATCGACG			CACCTTGGCTCACCTCTGCT	TCCTTGCTCAACCACCTCGC	CACCTTGGCTCACCTCTGCTTTTTgactaatcgacgTTTTACATTCATTGGTATCAAGATGGCTTAACCTACTAGCTGAGGATTTTgactaatcgacgTTTTTCCTTGCTCAACCACCTCGC
1222	Chr2_1MB	chr2	191222926	191222967	TATTTTCTTGTAACCCTATGGCCTTTCTTCCATTTTGCAGCT	42.56	Dp13	GACTAATCGACG			CACCTTGGCTCACCTCTGCT	TCCTTGCTCAACCACCTCGC	CACCTTGGCTCACCTCTGCTTTTTgactaatcgacgTTTTTATTTTCTTGTAACCCTATGGCCTTTCTTCCATTTTGCAGCTTTTTgactaatcgacgTTTTTCCTTGCTCAACCACCTCGC
1223	Chr2_1MB	chr2	191223030	191223071	ATATATAAAGCCTACAGGGAACAAGGCATTCTCAGGAGAAGT	42.18	Dp13	GACTAATCGACG			CACCTTGGCTCACCTCTGCT	TCCTTGCTCAACCACCTCGC	CACCTTGGCTCACCTCTGCTTTTTgactaatcgacgTTTTATATATAAAGCCTACAGGGAACAAGGCATTCTCAGGAGAAGTTTTTgactaatcgacgTTTTTCCTTGCTCAACCACCTCGC
1224	Chr2_1MB	chr2	191223073	191223108	AGTAGATTTGAGAGGATACGCAATGACGCAGGAACA	42.09	Dp13	GACTAATCGACG			CACCTTGGCTCACCTCTGCT	TCCTTGCTCAACCACCTCGC	CACCTTGGCTCACCTCTGCTTTTTgactaatcgacgTTTTAGTAGATTTGAGAGGATACGCAATGACGCAGGAACATTTTgactaatcgacgTTTTTCCTTGCTCAACCACCTCGC
1225	Chr2_1MB	chr2	191223110	191223147	GATTTCCCACTGCAAAGGATCATTTGATGGGTCAAGAG	42.13	Dp13	GACTAATCGACG			CACCTTGGCTCACCTCTGCT	TCCTTGCTCAACCACCTCGC	CACCTTGGCTCACCTCTGCTTTTTgactaatcgacgTTTTGATTTCCCACTGCAAAGGATCATTTGATGGGTCAAGAGTTTTgactaatcgacgTTTTTCCTTGCTCAACCACCTCGC
1226	Chr2_1MB	chr2	191223181	191223216	AAAACCATGAGCTGCTGGTTTGTTTTGGCTGGGAGA	45.01	Dp13	GACTAATCGACG			CACCTTGGCTCACCTCTGCT	TCCTTGCTCAACCACCTCGC	CACCTTGGCTCACCTCTGCTTTTTgactaatcgacgTTTTAAAACCATGAGCTGCTGGTTTGTTTTGGCTGGGAGATTTTgactaatcgacgTTTTTCCTTGCTCAACCACCTCGC
1227	Chr2_1MB	chr2	191223218	191223254	AACAGTAATCTCAGGAGGGAAGTAGAGATTGCTGCCC	43.07	Dp13	GACTAATCGACG			CACCTTGGCTCACCTCTGCT	TCCTTGCTCAACCACCTCGC	CACCTTGGCTCACCTCTGCTTTTTgactaatcgacgTTTTAACAGTAATCTCAGGAGGGAAGTAGAGATTGCTGCCCTTTTgactaatcgacgTTTTTCCTTGCTCAACCACCTCGC
1228	Chr2_1MB	chr2	191223256	191223291	TAGTTGCACAGAGAGCTTGAAGAGGCTTCAAGATGT	42.23	Dp13	GACTAATCGACG			CACCTTGGCTCACCTCTGCT	TCCTTGCTCAACCACCTCGC	CACCTTGGCTCACCTCTGCTTTTTgactaatcgacgTTTTTAGTTGCACAGAGAGCTTGAAGAGGCTTCAAGATGTTTTTgactaatcgacgTTTTTCCTTGCTCAACCACCTCGC
1229	Chr2_1MB	chr2	191223293	191223329	AGAATAGAAATGGCTATGGGGTGTGGCTATGGAGTTT	42.02	Dp13	GACTAATCGACG			CACCTTGGCTCACCTCTGCT	TCCTTGCTCAACCACCTCGC	CACCTTGGCTCACCTCTGCTTTTTgactaatcgacgTTTTAGAATAGAAATGGCTATGGGGTGTGGCTATGGAGTTTTTTTgactaatcgacgTTTTTCCTTGCTCAACCACCTCGC
1230	Chr2_1MB	chr2	191223368	191223403	CCCCAGCCCAACTTGATGTGCATCTAGGGAATGATT	44.29	Dp13	GACTAATCGACG			CACCTTGGCTCACCTCTGCT	TCCTTGCTCAACCACCTCGC	CACCTTGGCTCACCTCTGCTTTTTgactaatcgacgTTTTCCCCAGCCCAACTTGATGTGCATCTAGGGAATGATTTTTTgactaatcgacgTTTTTCCTTGCTCAACCACCTCGC
1231	Chr2_1MB	chr2	191223405	191223441	CTGTATGCTCATGAAGAACACAGAATTGCTGAAGGCC	42.24	Dp13	GACTAATCGACG			CACCTTGGCTCACCTCTGCT	TCCTTGCTCAACCACCTCGC	CACCTTGGCTCACCTCTGCTTTTTgactaatcgacgTTTTCTGTATGCTCATGAAGAACACAGAATTGCTGAAGGCCTTTTgactaatcgacgTTTTTCCTTGCTCAACCACCTCGC
1232	Chr2_1MB	chr2	191223473	191223508	CCAGTGACATGCTGGGGCCTCAGGAAGAACTTTGTC	45.85	Dp13	GACTAATCGACG			CACCTTGGCTCACCTCTGCT	TCCTTGCTCAACCACCTCGC	CACCTTGGCTCACCTCTGCTTTTTgactaatcgacgTTTTCCAGTGACATGCTGGGGCCTCAGGAAGAACTTTGTCTTTTgactaatcgacgTTTTTCCTTGCTCAACCACCTCGC
1233	Chr2_1MB	chr2	191223512	191223547	AAGGACAGTCACTGGACCAGAAGGAGCCCTTTGGAT	45.86	Dp13	GACTAATCGACG			CACCTTGGCTCACCTCTGCT	TCCTTGCTCAACCACCTCGC	CACCTTGGCTCACCTCTGCTTTTTgactaatcgacgTTTTAAGGACAGTCACTGGACCAGAAGGAGCCCTTTGGATTTTTgactaatcgacgTTTTTCCTTGCTCAACCACCTCGC
1234	Chr2_1MB	chr2	191223553	191223588	CAAGGCCCATCCAAGCAGCAGTCTGAGTAGTTCAAT	44.22	Dp13	GACTAATCGACG			CACCTTGGCTCACCTCTGCT	TCCTTGCTCAACCACCTCGC	CACCTTGGCTCACCTCTGCTTTTTgactaatcgacgTTTTCAAGGCCCATCCAAGCAGCAGTCTGAGTAGTTCAATTTTTgactaatcgacgTTTTTCCTTGCTCAACCACCTCGC
1235	Chr2_1MB	chr2	191223590	191223625	CCTGCAGGCCAATGGGACAACAGATCTCAGTAGATG	44.09	Dp13	GACTAATCGACG			CACCTTGGCTCACCTCTGCT	TCCTTGCTCAACCACCTCGC	CACCTTGGCTCACCTCTGCTTTTTgactaatcgacgTTTTCCTGCAGGCCAATGGGACAACAGATCTCAGTAGATGTTTTgactaatcgacgTTTTTCCTTGCTCAACCACCTCGC
1236	Chr2_1MB	chr2	191223647	191223683	TTTTCCTAGCATTTGATCCCCTCAAACTTAGGCCTGA	42.23	Dp13	GACTAATCGACG			CACCTTGGCTCACCTCTGCT	TCCTTGCTCAACCACCTCGC	CACCTTGGCTCACCTCTGCTTTTTgactaatcgacgTTTTTTTTCCTAGCATTTGATCCCCTCAAACTTAGGCCTGATTTTgactaatcgacgTTTTTCCTTGCTCAACCACCTCGC
1237	Chr2_1MB	chr2	191223699	191223739	GAGAGGGAGGTCTTTAAATTGCCTAGGATTACATTTCTGCC	42.21	Dp13	GACTAATCGACG			CACCTTGGCTCACCTCTGCT	TCCTTGCTCAACCACCTCGC	CACCTTGGCTCACCTCTGCTTTTTgactaatcgacgTTTTGAGAGGGAGGTCTTTAAATTGCCTAGGATTACATTTCTGCCTTTTgactaatcgacgTTTTTCCTTGCTCAACCACCTCGC
1238	Chr2_1MB	chr2	191223817	191223857	TTAGAAATGGACTCATATTTCTTGCCCACTTGAGTCTGTGG	42.1	Dp13	GACTAATCGACG			CACCTTGGCTCACCTCTGCT	TCCTTGCTCAACCACCTCGC	CACCTTGGCTCACCTCTGCTTTTTgactaatcgacgTTTTTTAGAAATGGACTCATATTTCTTGCCCACTTGAGTCTGTGGTTTTgactaatcgacgTTTTTCCTTGCTCAACCACCTCGC
1239	Chr2_1MB	chr2	191223896	191223931	TTTTCCTGCATTCATGTCTGGTCTCCAGAGCTAGAC	42.3	Dp13	GACTAATCGACG			CACCTTGGCTCACCTCTGCT	TCCTTGCTCAACCACCTCGC	CACCTTGGCTCACCTCTGCTTTTTgactaatcgacgTTTTTTTTCCTGCATTCATGTCTGGTCTCCAGAGCTAGACTTTTgactaatcgacgTTTTTCCTTGCTCAACCACCTCGC
1240	Chr2_1MB	chr2	191223933	191223969	GCAAGATATTCAAGGCTCCAGAGTAGCCCTCTTTTCT	42.18	Dp13	GACTAATCGACG			CACCTTGGCTCACCTCTGCT	TCCTTGCTCAACCACCTCGC	CACCTTGGCTCACCTCTGCTTTTTgactaatcgacgTTTTGCAAGATATTCAAGGCTCCAGAGTAGCCCTCTTTTCTTTTTgactaatcgacgTTTTTCCTTGCTCAACCACCTCGC
1241	Chr2_1MB	chr2	191224143	191224184	TTAAGAAATAAATATTGTCAAGCACCACCACAGGCAAGGTCT	42.34	Dp13	GACTAATCGACG			CACCTTGGCTCACCTCTGCT	TCCTTGCTCAACCACCTCGC	CACCTTGGCTCACCTCTGCTTTTTgactaatcgacgTTTTTTAAGAAATAAATATTGTCAAGCACCACCACAGGCAAGGTCTTTTTgactaatcgacgTTTTTCCTTGCTCAACCACCTCGC
1242	Chr2_1MB	chr2	191224186	191224221	ACTTCTACCTCTTCCTGGGGATGTAGTCCTTGTCCT	43.34	Dp13	GACTAATCGACG			CACCTTGGCTCACCTCTGCT	TCCTTGCTCAACCACCTCGC	CACCTTGGCTCACCTCTGCTTTTTgactaatcgacgTTTTACTTCTACCTCTTCCTGGGGATGTAGTCCTTGTCCTTTTTgactaatcgacgTTTTTCCTTGCTCAACCACCTCGC
1243	Chr2_1MB	chr2	191224237	191224277	TGGAGATGTAGACAAGTTGTAGCTGATTGCATTGAACATGC	42.73	Dp13	GACTAATCGACG			CACCTTGGCTCACCTCTGCT	TCCTTGCTCAACCACCTCGC	CACCTTGGCTCACCTCTGCTTTTTgactaatcgacgTTTTTGGAGATGTAGACAAGTTGTAGCTGATTGCATTGAACATGCTTTTgactaatcgacgTTTTTCCTTGCTCAACCACCTCGC
1244	Chr2_1MB	chr2	191224279	191224315	TTGAGTTTAGGACAACACCTAGGAGGTTTTGTTGCCT	42.34	Dp13	GACTAATCGACG			CACCTTGGCTCACCTCTGCT	TCCTTGCTCAACCACCTCGC	CACCTTGGCTCACCTCTGCTTTTTgactaatcgacgTTTTTTGAGTTTAGGACAACACCTAGGAGGTTTTGTTGCCTTTTTgactaatcgacgTTTTTCCTTGCTCAACCACCTCGC
1245	Chr2_1MB	chr2	191224685	191224720	AAAAGGTTGAAATTCAGGTTTCTGGCAGCTGGGTAG	42.21	Dp13	GACTAATCGACG			CACCTTGGCTCACCTCTGCT	TCCTTGCTCAACCACCTCGC	CACCTTGGCTCACCTCTGCTTTTTgactaatcgacgTTTTAAAAGGTTGAAATTCAGGTTTCTGGCAGCTGGGTAGTTTTgactaatcgacgTTTTTCCTTGCTCAACCACCTCGC
1246	Chr2_1MB	chr2	191224784	191224825	TGTTGATTAACTCAAATGTCACATCCTCACTGACGATCTCCT	42.6	Dp13	GACTAATCGACG			CACCTTGGCTCACCTCTGCT	TCCTTGCTCAACCACCTCGC	CACCTTGGCTCACCTCTGCTTTTTgactaatcgacgTTTTTGTTGATTAACTCAAATGTCACATCCTCACTGACGATCTCCTTTTTgactaatcgacgTTTTTCCTTGCTCAACCACCTCGC
1247	Chr2_1MB	chr2	191224827	191224862	TAGTCCCTCAGGCAGAATTAGCCAGCTAGTCCTTCA	43.79	Dp13	GACTAATCGACG			CACCTTGGCTCACCTCTGCT	TCCTTGCTCAACCACCTCGC	CACCTTGGCTCACCTCTGCTTTTTgactaatcgacgTTTTTAGTCCCTCAGGCAGAATTAGCCAGCTAGTCCTTCATTTTgactaatcgacgTTTTTCCTTGCTCAACCACCTCGC
1248	Chr2_1MB	chr2	191224986	191225027	AGATTTTGGATTTAAACAGCTGAAGTCTAATTCCAGCCCTGC	42.77	Dp13	GACTAATCGACG			CACCTTGGCTCACCTCTGCT	TCCTTGCTCAACCACCTCGC	CACCTTGGCTCACCTCTGCTTTTTgactaatcgacgTTTTAGATTTTGGATTTAAACAGCTGAAGTCTAATTCCAGCCCTGCTTTTgactaatcgacgTTTTTCCTTGCTCAACCACCTCGC
1249	Chr2_1MB	chr2	191225102	191225142	TAACACCTACTTTATGGAGTTGCTGTGAGAGCAAAGTAGGA	42.41	Dp13	GACTAATCGACG			CACCTTGGCTCACCTCTGCT	TCCTTGCTCAACCACCTCGC	CACCTTGGCTCACCTCTGCTTTTTgactaatcgacgTTTTTAACACCTACTTTATGGAGTTGCTGTGAGAGCAAAGTAGGATTTTgactaatcgacgTTTTTCCTTGCTCAACCACCTCGC
1250	Chr2_1MB	chr2	191225144	191225179	AGTATTTGTAAAGTGCTGACCCACCCCAAGACAGAA	42.31	Dp13	GACTAATCGACG			CACCTTGGCTCACCTCTGCT	TCCTTGCTCAACCACCTCGC	CACCTTGGCTCACCTCTGCTTTTTgactaatcgacgTTTTAGTATTTGTAAAGTGCTGACCCACCCCAAGACAGAATTTTgactaatcgacgTTTTTCCTTGCTCAACCACCTCGC
1251	Chr2_1MB	chr2	191225211	191225252	TTACAGAACTTGCCATATTGCATTTCAATGACGGGTTTAGGA	42.47	Dp13	GACTAATCGACG			CACCTTGGCTCACCTCTGCT	TCCTTGCTCAACCACCTCGC	CACCTTGGCTCACCTCTGCTTTTTgactaatcgacgTTTTTTACAGAACTTGCCATATTGCATTTCAATGACGGGTTTAGGATTTTgactaatcgacgTTTTTCCTTGCTCAACCACCTCGC
1252	Chr2_1MB	chr2	191225254	191225289	TGACTCCCTCTTTGGACTGTGAACACCTAGACAGCA	44.2	Dp13	GACTAATCGACG			CACCTTGGCTCACCTCTGCT	TCCTTGCTCAACCACCTCGC	CACCTTGGCTCACCTCTGCTTTTTgactaatcgacgTTTTTGACTCCCTCTTTGGACTGTGAACACCTAGACAGCATTTTgactaatcgacgTTTTTCCTTGCTCAACCACCTCGC
1253	Chr2_1MB	chr2	191225293	191225328	CCTGGATCCTGGCCTCTGTCTTTCCTAGCAGAGTAG	44.23	Dp13	GACTAATCGACG			CACCTTGGCTCACCTCTGCT	TCCTTGCTCAACCACCTCGC	CACCTTGGCTCACCTCTGCTTTTTgactaatcgacgTTTTCCTGGATCCTGGCCTCTGTCTTTCCTAGCAGAGTAGTTTTgactaatcgacgTTTTTCCTTGCTCAACCACCTCGC
1254	Chr2_1MB	chr2	191225330	191225371	TCATAAACAGTAAGCAATCACAGGTGTTTGCTGGAAGATACA	42.11	Dp13	GACTAATCGACG			CACCTTGGCTCACCTCTGCT	TCCTTGCTCAACCACCTCGC	CACCTTGGCTCACCTCTGCTTTTTgactaatcgacgTTTTTCATAAACAGTAAGCAATCACAGGTGTTTGCTGGAAGATACATTTTgactaatcgacgTTTTTCCTTGCTCAACCACCTCGC
1255	Chr2_1MB	chr2	191225521	191225562	TATTTACTGAGCACTTAATATGTGCCAGGTTTTGTTCCAGGG	42.35	Dp13	GACTAATCGACG			CACCTTGGCTCACCTCTGCT	TCCTTGCTCAACCACCTCGC	CACCTTGGCTCACCTCTGCTTTTTgactaatcgacgTTTTTATTTACTGAGCACTTAATATGTGCCAGGTTTTGTTCCAGGGTTTTgactaatcgacgTTTTTCCTTGCTCAACCACCTCGC
1256	Chr2_1MB	chr2	191225594	191225635	TGGATATTGCATCTTCTTTAACAGATTGGGATACTGAGGCCC	43.02	Dp13	GACTAATCGACG			CACCTTGGCTCACCTCTGCT	TCCTTGCTCAACCACCTCGC	CACCTTGGCTCACCTCTGCTTTTTgactaatcgacgTTTTTGGATATTGCATCTTCTTTAACAGATTGGGATACTGAGGCCCTTTTgactaatcgacgTTTTTCCTTGCTCAACCACCTCGC
1257	Chr2_1MB	chr2	191225637	191225672	GAGAGGGTGCTGTGAACTCTGTGATTCCTGAGATTT	42.28	Dp13	GACTAATCGACG			CACCTTGGCTCACCTCTGCT	TCCTTGCTCAACCACCTCGC	CACCTTGGCTCACCTCTGCTTTTTgactaatcgacgTTTTGAGAGGGTGCTGTGAACTCTGTGATTCCTGAGATTTTTTTgactaatcgacgTTTTTCCTTGCTCAACCACCTCGC
1258	Chr2_1MB	chr2	191225676	191225717	TAAGGTAAAGTCCTGGCTCTTTGTCCTTTCCTTTAACTACCG	42.74	Dp13	GACTAATCGACG			CACCTTGGCTCACCTCTGCT	TCCTTGCTCAACCACCTCGC	CACCTTGGCTCACCTCTGCTTTTTgactaatcgacgTTTTTAAGGTAAAGTCCTGGCTCTTTGTCCTTTCCTTTAACTACCGTTTTgactaatcgacgTTTTTCCTTGCTCAACCACCTCGC
1259	Chr2_1MB	chr2	191225819	191225859	AGAAATTCTTGCTTCACTCATAATTTTACCCCTGCTGAGGG	42.47	Dp13	GACTAATCGACG			CACCTTGGCTCACCTCTGCT	TCCTTGCTCAACCACCTCGC	CACCTTGGCTCACCTCTGCTTTTTgactaatcgacgTTTTAGAAATTCTTGCTTCACTCATAATTTTACCCCTGCTGAGGGTTTTgactaatcgacgTTTTTCCTTGCTCAACCACCTCGC
1260	Chr2_1MB	chr2	191225861	191225896	TCCAAATGAGGTCCCTGGAAGGATTTCTCTCCTGCA	44.5	Dp13	GACTAATCGACG			CACCTTGGCTCACCTCTGCT	TCCTTGCTCAACCACCTCGC	CACCTTGGCTCACCTCTGCTTTTTgactaatcgacgTTTTTCCAAATGAGGTCCCTGGAAGGATTTCTCTCCTGCATTTTgactaatcgacgTTTTTCCTTGCTCAACCACCTCGC
1261	Chr2_1MB	chr2	191225898	191225934	AGCCCTGTTCAAGGATGCAAATGAAGGTTACTGTACT	42.44	Dp13	GACTAATCGACG			CACCTTGGCTCACCTCTGCT	TCCTTGCTCAACCACCTCGC	CACCTTGGCTCACCTCTGCTTTTTgactaatcgacgTTTTAGCCCTGTTCAAGGATGCAAATGAAGGTTACTGTACTTTTTgactaatcgacgTTTTTCCTTGCTCAACCACCTCGC
1262	Chr2_1MB	chr2	191226032	191226073	CTCATCTGTGTGCATGAAAACAATGAAATCACCTGTGAAACC	42.49	Dp13	GACTAATCGACG			CACCTTGGCTCACCTCTGCT	TCCTTGCTCAACCACCTCGC	CACCTTGGCTCACCTCTGCTTTTTgactaatcgacgTTTTCTCATCTGTGTGCATGAAAACAATGAAATCACCTGTGAAACCTTTTgactaatcgacgTTTTTCCTTGCTCAACCACCTCGC
1263	Chr2_1MB	chr2	191226252	191226293	AAGCCTTGGAATTACTTCAAGTAAGCTGATTGGAATCCTTCC	42.39	Dp13	GACTAATCGACG			CACCTTGGCTCACCTCTGCT	TCCTTGCTCAACCACCTCGC	CACCTTGGCTCACCTCTGCTTTTTgactaatcgacgTTTTAAGCCTTGGAATTACTTCAAGTAAGCTGATTGGAATCCTTCCTTTTgactaatcgacgTTTTTCCTTGCTCAACCACCTCGC
1264	Chr2_1MB	chr2	191226295	191226333	GATTCCACATGTGTTCCTATTGACCAGAAGTCTTCTGCC	42.65	Dp13	GACTAATCGACG			CACCTTGGCTCACCTCTGCT	TCCTTGCTCAACCACCTCGC	CACCTTGGCTCACCTCTGCTTTTTgactaatcgacgTTTTGATTCCACATGTGTTCCTATTGACCAGAAGTCTTCTGCCTTTTgactaatcgacgTTTTTCCTTGCTCAACCACCTCGC
1265	Chr2_1MB	chr2	191226346	191226386	TTTTATTTCCCTCTGCCGTTCTAGATGTCCTACAAAGACCT	42.5	Dp13	GACTAATCGACG			CACCTTGGCTCACCTCTGCT	TCCTTGCTCAACCACCTCGC	CACCTTGGCTCACCTCTGCTTTTTgactaatcgacgTTTTTTTTATTTCCCTCTGCCGTTCTAGATGTCCTACAAAGACCTTTTTgactaatcgacgTTTTTCCTTGCTCAACCACCTCGC
1266	Chr2_1MB	chr2	191226388	191226427	TATTAGGATGGGAAGCATTTTCTGAATCCCAAAGGAGTCC	42.08	Dp13	GACTAATCGACG			CACCTTGGCTCACCTCTGCT	TCCTTGCTCAACCACCTCGC	CACCTTGGCTCACCTCTGCTTTTTgactaatcgacgTTTTTATTAGGATGGGAAGCATTTTCTGAATCCCAAAGGAGTCCTTTTgactaatcgacgTTTTTCCTTGCTCAACCACCTCGC
1267	Chr2_1MB	chr2	191226429	191226464	CCCATTTGCCTGAAAGAGACAGCTAAACCATGTGTT	42.2	Dp13	GACTAATCGACG			CACCTTGGCTCACCTCTGCT	TCCTTGCTCAACCACCTCGC	CACCTTGGCTCACCTCTGCTTTTTgactaatcgacgTTTTCCCATTTGCCTGAAAGAGACAGCTAAACCATGTGTTTTTTgactaatcgacgTTTTTCCTTGCTCAACCACCTCGC
1268	Chr2_1MB	chr2	191226631	191226667	AAAATGTCCCGTTTAAGAGAACAACTGCCTGGTACCT	42.51	Dp13	GACTAATCGACG			CACCTTGGCTCACCTCTGCT	TCCTTGCTCAACCACCTCGC	CACCTTGGCTCACCTCTGCTTTTTgactaatcgacgTTTTAAAATGTCCCGTTTAAGAGAACAACTGCCTGGTACCTTTTTgactaatcgacgTTTTTCCTTGCTCAACCACCTCGC
1269	Chr2_1MB	chr2	191226695	191226736	TTAAAGTTTACCTCCAGAATTAGACACAGAAACAGCAGAGGC	42.07	Dp13	GACTAATCGACG			CACCTTGGCTCACCTCTGCT	TCCTTGCTCAACCACCTCGC	CACCTTGGCTCACCTCTGCTTTTTgactaatcgacgTTTTTTAAAGTTTACCTCCAGAATTAGACACAGAAACAGCAGAGGCTTTTgactaatcgacgTTTTTCCTTGCTCAACCACCTCGC
1270	Chr2_1MB	chr2	191226738	191226776	ACTACACTGGCTTGAGATCAATTGCTACTCTTCTCTGGG	42.92	Dp13	GACTAATCGACG			CACCTTGGCTCACCTCTGCT	TCCTTGCTCAACCACCTCGC	CACCTTGGCTCACCTCTGCTTTTTgactaatcgacgTTTTACTACACTGGCTTGAGATCAATTGCTACTCTTCTCTGGGTTTTgactaatcgacgTTTTTCCTTGCTCAACCACCTCGC
1271	Chr2_1MB	chr2	191226794	191226835	AGGAAGTGGGGAAAGACTAGGTCCTTGAAATATGAATTCTGC	42.92	Dp13	GACTAATCGACG			CACCTTGGCTCACCTCTGCT	TCCTTGCTCAACCACCTCGC	CACCTTGGCTCACCTCTGCTTTTTgactaatcgacgTTTTAGGAAGTGGGGAAAGACTAGGTCCTTGAAATATGAATTCTGCTTTTgactaatcgacgTTTTTCCTTGCTCAACCACCTCGC
1272	Chr2_1MB	chr2	191226962	191227002	TTTTAGGCCAATTAATCATAAAGGTAGTTGGTGCCTGCTCA	42.34	Dp13	GACTAATCGACG			CACCTTGGCTCACCTCTGCT	TCCTTGCTCAACCACCTCGC	CACCTTGGCTCACCTCTGCTTTTTgactaatcgacgTTTTTTTTAGGCCAATTAATCATAAAGGTAGTTGGTGCCTGCTCATTTTgactaatcgacgTTTTTCCTTGCTCAACCACCTCGC
1273	Chr2_1MB	chr2	191227004	191227039	GAGTGCTTTCTGTAGTAAAACAGGCAGCCCTTCCCT	44.02	Dp13	GACTAATCGACG			CACCTTGGCTCACCTCTGCT	TCCTTGCTCAACCACCTCGC	CACCTTGGCTCACCTCTGCTTTTTgactaatcgacgTTTTGAGTGCTTTCTGTAGTAAAACAGGCAGCCCTTCCCTTTTTgactaatcgacgTTTTTCCTTGCTCAACCACCTCGC
1274	Chr2_1MB	chr2	191227063	191227104	AACATTGTGGAACTTTGTTCTGGAACTGAGAACAGGATTTCT	42.35	Dp13	GACTAATCGACG			CACCTTGGCTCACCTCTGCT	TCCTTGCTCAACCACCTCGC	CACCTTGGCTCACCTCTGCTTTTTgactaatcgacgTTTTAACATTGTGGAACTTTGTTCTGGAACTGAGAACAGGATTTCTTTTTgactaatcgacgTTTTTCCTTGCTCAACCACCTCGC
1275	Chr2_1MB	chr2	191227106	191227141	CGGCTGCAACTTTTGGAGGGAGATGATGTTTGAAGG	43.86	Dp13	GACTAATCGACG			CACCTTGGCTCACCTCTGCT	TCCTTGCTCAACCACCTCGC	CACCTTGGCTCACCTCTGCTTTTTgactaatcgacgTTTTCGGCTGCAACTTTTGGAGGGAGATGATGTTTGAAGGTTTTgactaatcgacgTTTTTCCTTGCTCAACCACCTCGC
1276	Chr2_1MB	chr2	191227143	191227178	ACGAAATGAGAAGTGGAGTGCACTAAGAATGGCAGG	42.88	Dp13	GACTAATCGACG			CACCTTGGCTCACCTCTGCT	TCCTTGCTCAACCACCTCGC	CACCTTGGCTCACCTCTGCTTTTTgactaatcgacgTTTTACGAAATGAGAAGTGGAGTGCACTAAGAATGGCAGGTTTTgactaatcgacgTTTTTCCTTGCTCAACCACCTCGC
1277	Chr2_1MB	chr2	191227180	191227221	AATGCCTTCATTACACGCAAATAGTAGGCACTCATTAGATGT	42.08	Dp13	GACTAATCGACG			CACCTTGGCTCACCTCTGCT	TCCTTGCTCAACCACCTCGC	CACCTTGGCTCACCTCTGCTTTTTgactaatcgacgTTTTAATGCCTTCATTACACGCAAATAGTAGGCACTCATTAGATGTTTTTgactaatcgacgTTTTTCCTTGCTCAACCACCTCGC
1278	Chr2_1MB	chr2	191227235	191227275	TGTTGGAGAATGTTACTAGCGTTGTGTTTAGAGCCATTAGG	42.14	Dp13	GACTAATCGACG			CACCTTGGCTCACCTCTGCT	TCCTTGCTCAACCACCTCGC	CACCTTGGCTCACCTCTGCTTTTTgactaatcgacgTTTTTGTTGGAGAATGTTACTAGCGTTGTGTTTAGAGCCATTAGGTTTTgactaatcgacgTTTTTCCTTGCTCAACCACCTCGC
1279	Chr2_1MB	chr2	191227392	191227427	TGGGGCTGAGAATACACTATGAACGTCACGGACACT	44.35	Dp13	GACTAATCGACG			CACCTTGGCTCACCTCTGCT	TCCTTGCTCAACCACCTCGC	CACCTTGGCTCACCTCTGCTTTTTgactaatcgacgTTTTTGGGGCTGAGAATACACTATGAACGTCACGGACACTTTTTgactaatcgacgTTTTTCCTTGCTCAACCACCTCGC
1280	Chr2_1MB	chr2	191227429	191227464	GAGCTTATGGAGCCGACAGGCTAAAAGGTAGAGAGA	42.91	Dp13	GACTAATCGACG			CACCTTGGCTCACCTCTGCT	TCCTTGCTCAACCACCTCGC	CACCTTGGCTCACCTCTGCTTTTTgactaatcgacgTTTTGAGCTTATGGAGCCGACAGGCTAAAAGGTAGAGAGATTTTgactaatcgacgTTTTTCCTTGCTCAACCACCTCGC
1281	Chr2_1MB	chr2	191227815	191227856	TAGTCAATAACCACAAGTAGTACAAATCTTCCTGGCTCTGGT	42.25	Dp13	GACTAATCGACG			CACCTTGGCTCACCTCTGCT	TCCTTGCTCAACCACCTCGC	CACCTTGGCTCACCTCTGCTTTTTgactaatcgacgTTTTTAGTCAATAACCACAAGTAGTACAAATCTTCCTGGCTCTGGTTTTTgactaatcgacgTTTTTCCTTGCTCAACCACCTCGC
1282	Chr2_1MB	chr2	191227858	191227893	CTGTCTGCACTGAGATTAGGACCTGCACAATGTGAG	42.83	Dp13	GACTAATCGACG			CACCTTGGCTCACCTCTGCT	TCCTTGCTCAACCACCTCGC	CACCTTGGCTCACCTCTGCTTTTTgactaatcgacgTTTTCTGTCTGCACTGAGATTAGGACCTGCACAATGTGAGTTTTgactaatcgacgTTTTTCCTTGCTCAACCACCTCGC
1283	Chr2_1MB	chr2	191227953	191227988	CTGACCGGCCCAACCTTCAACATCTGAAGCACTCAG	45.89	Dp13	GACTAATCGACG			CACCTTGGCTCACCTCTGCT	TCCTTGCTCAACCACCTCGC	CACCTTGGCTCACCTCTGCTTTTTgactaatcgacgTTTTCTGACCGGCCCAACCTTCAACATCTGAAGCACTCAGTTTTgactaatcgacgTTTTTCCTTGCTCAACCACCTCGC
1284	Chr2_1MB	chr2	191227993	191228029	AAAATGAGATTTAGAAGAGGACCACAGCACTGGGTGC	42.86	Dp13	GACTAATCGACG			CACCTTGGCTCACCTCTGCT	TCCTTGCTCAACCACCTCGC	CACCTTGGCTCACCTCTGCTTTTTgactaatcgacgTTTTAAAATGAGATTTAGAAGAGGACCACAGCACTGGGTGCTTTTgactaatcgacgTTTTTCCTTGCTCAACCACCTCGC
1285	Chr2_1MB	chr2	191228038	191228079	GGGGACCTGTCAGGATAATAAACACATGTTTTATGCTTCTGT	42.24	Dp13	GACTAATCGACG			CACCTTGGCTCACCTCTGCT	TCCTTGCTCAACCACCTCGC	CACCTTGGCTCACCTCTGCTTTTTgactaatcgacgTTTTGGGGACCTGTCAGGATAATAAACACATGTTTTATGCTTCTGTTTTTgactaatcgacgTTTTTCCTTGCTCAACCACCTCGC
1286	Chr2_1MB	chr2	191228191	191228232	GACTGGTTCTGTAGAACAGTGATGATCATACAGTTCTCCTGA	42.17	Dp13	GACTAATCGACG			CACCTTGGCTCACCTCTGCT	TCCTTGCTCAACCACCTCGC	CACCTTGGCTCACCTCTGCTTTTTgactaatcgacgTTTTGACTGGTTCTGTAGAACAGTGATGATCATACAGTTCTCCTGATTTTgactaatcgacgTTTTTCCTTGCTCAACCACCTCGC
1287	Chr2_1MB	chr2	191228234	191228269	TTTCCTCTCTCCCCTCCTCCCCACCCTTTATCATCA	44.95	Dp13	GACTAATCGACG			CACCTTGGCTCACCTCTGCT	TCCTTGCTCAACCACCTCGC	CACCTTGGCTCACCTCTGCTTTTTgactaatcgacgTTTTTTTCCTCTCTCCCCTCCTCCCCACCCTTTATCATCATTTTgactaatcgacgTTTTTCCTTGCTCAACCACCTCGC
1288	Chr2_1MB	chr2	191228304	191228345	AAAACAAAGTCTGGAGTCGACATTTTCAATAAGCTTAGCCCA	42.5	Dp13	GACTAATCGACG			CACCTTGGCTCACCTCTGCT	TCCTTGCTCAACCACCTCGC	CACCTTGGCTCACCTCTGCTTTTTgactaatcgacgTTTTAAAACAAAGTCTGGAGTCGACATTTTCAATAAGCTTAGCCCATTTTgactaatcgacgTTTTTCCTTGCTCAACCACCTCGC
1289	Chr2_1MB	chr2	191228363	191228403	GATAACTTCCACTTCATTTGTGGTTCTGTTAAAAGGGTGCC	42.08	Dp13	GACTAATCGACG			CACCTTGGCTCACCTCTGCT	TCCTTGCTCAACCACCTCGC	CACCTTGGCTCACCTCTGCTTTTTgactaatcgacgTTTTGATAACTTCCACTTCATTTGTGGTTCTGTTAAAAGGGTGCCTTTTgactaatcgacgTTTTTCCTTGCTCAACCACCTCGC
1290	Chr2_1MB	chr2	191228455	191228495	AAGGTTTCTTTACCATGCAGAAGGAGGAAGCTTAAGTTTGG	42.66	Dp13	GACTAATCGACG			CACCTTGGCTCACCTCTGCT	TCCTTGCTCAACCACCTCGC	CACCTTGGCTCACCTCTGCTTTTTgactaatcgacgTTTTAAGGTTTCTTTACCATGCAGAAGGAGGAAGCTTAAGTTTGGTTTTgactaatcgacgTTTTTCCTTGCTCAACCACCTCGC
1291	Chr2_1MB	chr2	191228499	191228534	CATCTATTCCCTGTGGTCCTGGTTAGGCATGCCCTT	45.06	Dp13	GACTAATCGACG			CACCTTGGCTCACCTCTGCT	TCCTTGCTCAACCACCTCGC	CACCTTGGCTCACCTCTGCTTTTTgactaatcgacgTTTTCATCTATTCCCTGTGGTCCTGGTTAGGCATGCCCTTTTTTgactaatcgacgTTTTTCCTTGCTCAACCACCTCGC
1292	Chr2_1MB	chr2	191228536	191228576	GGGTATTATATATGTATGTTGAGGGAAGTCCCCGAGCAAGG	42.69	Dp13	GACTAATCGACG			CACCTTGGCTCACCTCTGCT	TCCTTGCTCAACCACCTCGC	CACCTTGGCTCACCTCTGCTTTTTgactaatcgacgTTTTGGGTATTATATATGTATGTTGAGGGAAGTCCCCGAGCAAGGTTTTgactaatcgacgTTTTTCCTTGCTCAACCACCTCGC
1293	Chr2_1MB	chr2	191228797	191228838	AAATGTCTGTGCTGTTGAACTGGAATTCACACTTAGGATTCA	42.36	Dp13	GACTAATCGACG			CACCTTGGCTCACCTCTGCT	TCCTTGCTCAACCACCTCGC	CACCTTGGCTCACCTCTGCTTTTTgactaatcgacgTTTTAAATGTCTGTGCTGTTGAACTGGAATTCACACTTAGGATTCATTTTgactaatcgacgTTTTTCCTTGCTCAACCACCTCGC
1294	Chr2_1MB	chr2	191228842	191228883	GTTTGGATATTATTGCACAGCCTGTGTTGAACCTATTTTGCA	42.21	Dp13	GACTAATCGACG			CACCTTGGCTCACCTCTGCT	TCCTTGCTCAACCACCTCGC	CACCTTGGCTCACCTCTGCTTTTTgactaatcgacgTTTTGTTTGGATATTATTGCACAGCCTGTGTTGAACCTATTTTGCATTTTgactaatcgacgTTTTTCCTTGCTCAACCACCTCGC
1295	Chr2_1MB	chr2	191228885	191228921	GTGGATCCATTGTTGCATGTGTGAACCATTGTTACCT	42.29	Dp13	GACTAATCGACG			CACCTTGGCTCACCTCTGCT	TCCTTGCTCAACCACCTCGC	CACCTTGGCTCACCTCTGCTTTTTgactaatcgacgTTTTGTGGATCCATTGTTGCATGTGTGAACCATTGTTACCTTTTTgactaatcgacgTTTTTCCTTGCTCAACCACCTCGC
1296	Chr2_1MB	chr2	191228923	191228960	TCCTATTAACCGGTGTGACCAGATCCTGAAGAACATGG	43.06	Dp13	GACTAATCGACG			CACCTTGGCTCACCTCTGCT	TCCTTGCTCAACCACCTCGC	CACCTTGGCTCACCTCTGCTTTTTgactaatcgacgTTTTTCCTATTAACCGGTGTGACCAGATCCTGAAGAACATGGTTTTgactaatcgacgTTTTTCCTTGCTCAACCACCTCGC
1297	Chr2_1MB	chr2	191228974	191229009	CCAATCTGGCAGCACTTGGGGATGGCTTGCTTATTC	45.27	Dp13	GACTAATCGACG			CACCTTGGCTCACCTCTGCT	TCCTTGCTCAACCACCTCGC	CACCTTGGCTCACCTCTGCTTTTTgactaatcgacgTTTTCCAATCTGGCAGCACTTGGGGATGGCTTGCTTATTCTTTTgactaatcgacgTTTTTCCTTGCTCAACCACCTCGC
1298	Chr2_1MB	chr2	191229021	191229056	CCTGGGCAGGATCATGCAGAGTCGGATGATAGCAGA	45.99	Dp13	GACTAATCGACG			CACCTTGGCTCACCTCTGCT	TCCTTGCTCAACCACCTCGC	CACCTTGGCTCACCTCTGCTTTTTgactaatcgacgTTTTCCTGGGCAGGATCATGCAGAGTCGGATGATAGCAGATTTTgactaatcgacgTTTTTCCTTGCTCAACCACCTCGC
1299	Chr2_1MB	chr2	191229106	191229141	CAGACAGGCGGAAGAAATGCTGTTGGAGCACACTAG	44.62	Dp13	GACTAATCGACG			CACCTTGGCTCACCTCTGCT	TCCTTGCTCAACCACCTCGC	CACCTTGGCTCACCTCTGCTTTTTgactaatcgacgTTTTCAGACAGGCGGAAGAAATGCTGTTGGAGCACACTAGTTTTgactaatcgacgTTTTTCCTTGCTCAACCACCTCGC
1300	Chr2_1MB	chr2	191229175	191229210	CAGGCCGGAGAACACCAAGAGCAACAGACTTCTCAA	45.38	Dp13	GACTAATCGACG			CACCTTGGCTCACCTCTGCT	TCCTTGCTCAACCACCTCGC	CACCTTGGCTCACCTCTGCTTTTTgactaatcgacgTTTTCAGGCCGGAGAACACCAAGAGCAACAGACTTCTCAATTTTgactaatcgacgTTTTTCCTTGCTCAACCACCTCGC
1301	Chr2_1MB	chr2	191229212	191229249	TAGAAAGGAGGTGGCTCTTGTGAAAGAAATGTGTCTGT	42.08	Dp13	GACTAATCGACG			CACCTTGGCTCACCTCTGCT	TCCTTGCTCAACCACCTCGC	CACCTTGGCTCACCTCTGCTTTTTgactaatcgacgTTTTTAGAAAGGAGGTGGCTCTTGTGAAAGAAATGTGTCTGTTTTTgactaatcgacgTTTTTCCTTGCTCAACCACCTCGC
1302	Chr2_1MB	chr2	191229267	191229307	ATCAGGACAGAATGTCAGTTGTTACAATCAAAAGCTGTGGC	42.98	Dp13	GACTAATCGACG			CACCTTGGCTCACCTCTGCT	TCCTTGCTCAACCACCTCGC	CACCTTGGCTCACCTCTGCTTTTTgactaatcgacgTTTTATCAGGACAGAATGTCAGTTGTTACAATCAAAAGCTGTGGCTTTTgactaatcgacgTTTTTCCTTGCTCAACCACCTCGC
1303	Chr2_1MB	chr2	191229317	191229358	AGAAAGGCCTTCACACAATGTAGAAAGAAGACTTTTGACACT	42.17	Dp13	GACTAATCGACG			CACCTTGGCTCACCTCTGCT	TCCTTGCTCAACCACCTCGC	CACCTTGGCTCACCTCTGCTTTTTgactaatcgacgTTTTAGAAAGGCCTTCACACAATGTAGAAAGAAGACTTTTGACACTTTTTgactaatcgacgTTTTTCCTTGCTCAACCACCTCGC
1304	Chr2_1MB	chr2	191229364	191229405	AAGTGCATTGTTAACATGGCCCCTAGAATAAAATACCTCTGC	42.57	Dp13	GACTAATCGACG			CACCTTGGCTCACCTCTGCT	TCCTTGCTCAACCACCTCGC	CACCTTGGCTCACCTCTGCTTTTTgactaatcgacgTTTTAAGTGCATTGTTAACATGGCCCCTAGAATAAAATACCTCTGCTTTTgactaatcgacgTTTTTCCTTGCTCAACCACCTCGC
1305	Chr2_1MB	chr2	191229917	191229952	AAGTAGCTAGGACCAAAGATGCTCACCACCATGCCT	44.77	Dp13	GACTAATCGACG			CACCTTGGCTCACCTCTGCT	TCCTTGCTCAACCACCTCGC	CACCTTGGCTCACCTCTGCTTTTTgactaatcgacgTTTTAAGTAGCTAGGACCAAAGATGCTCACCACCATGCCTTTTTgactaatcgacgTTTTTCCTTGCTCAACCACCTCGC
1306	Chr2_1MB	chr2	191230144	191230184	AGTTATCTAATGATTGTCTGGATGGTTCTGTCTCAGGGTCT	42.01	Dp14	CCGATCGTTATA			CACCTTGGCTCACCTCTGCT	TCCTTGCTCAACCACCTCGC	CACCTTGGCTCACCTCTGCTTTTTccgatcgttataTTTTAGTTATCTAATGATTGTCTGGATGGTTCTGTCTCAGGGTCTTTTTccgatcgttataTTTTTCCTTGCTCAACCACCTCGC
1307	Chr2_1MB	chr2	191230215	191230250	GGGGTGCAGTCATTTGAACGTTTGTCTGAATGCTTC	42.98	Dp14	CCGATCGTTATA			CACCTTGGCTCACCTCTGCT	TCCTTGCTCAACCACCTCGC	CACCTTGGCTCACCTCTGCTTTTTccgatcgttataTTTTGGGGTGCAGTCATTTGAACGTTTGTCTGAATGCTTCTTTTccgatcgttataTTTTTCCTTGCTCAACCACCTCGC
1308	Chr2_1MB	chr2	191230288	191230323	CTCAGTTCCGTACCACATGAACGTCTCCAAGGGTTG	44.11	Dp14	CCGATCGTTATA			CACCTTGGCTCACCTCTGCT	TCCTTGCTCAACCACCTCGC	CACCTTGGCTCACCTCTGCTTTTTccgatcgttataTTTTCTCAGTTCCGTACCACATGAACGTCTCCAAGGGTTGTTTTccgatcgttataTTTTTCCTTGCTCAACCACCTCGC
1309	Chr2_1MB	chr2	191230354	191230389	TTTTCCCAGAACAAGTGATCCAAAGAGCCAGAAGCC	43.27	Dp14	CCGATCGTTATA			CACCTTGGCTCACCTCTGCT	TCCTTGCTCAACCACCTCGC	CACCTTGGCTCACCTCTGCTTTTTccgatcgttataTTTTTTTTCCCAGAACAAGTGATCCAAAGAGCCAGAAGCCTTTTccgatcgttataTTTTTCCTTGCTCAACCACCTCGC
1310	Chr2_1MB	chr2	191230450	191230490	TTAGAAGTGAGTCATTAGGCTAGCCCACACTTAAGTGATGG	42.62	Dp14	CCGATCGTTATA			CACCTTGGCTCACCTCTGCT	TCCTTGCTCAACCACCTCGC	CACCTTGGCTCACCTCTGCTTTTTccgatcgttataTTTTTTAGAAGTGAGTCATTAGGCTAGCCCACACTTAAGTGATGGTTTTccgatcgttataTTTTTCCTTGCTCAACCACCTCGC
1311	Chr2_1MB	chr2	191230570	191230610	TTCATCTAGGATGTCAGGAAATGTGGTGTAGTCAAGACTGG	42.6	Dp14	CCGATCGTTATA			CACCTTGGCTCACCTCTGCT	TCCTTGCTCAACCACCTCGC	CACCTTGGCTCACCTCTGCTTTTTccgatcgttataTTTTTTCATCTAGGATGTCAGGAAATGTGGTGTAGTCAAGACTGGTTTTccgatcgttataTTTTTCCTTGCTCAACCACCTCGC
1312	Chr2_1MB	chr2	191230642	191230677	AAAACGCAGGACCCCTCTTTAAGAGTTTCCAGACAG	42.7	Dp14	CCGATCGTTATA			CACCTTGGCTCACCTCTGCT	TCCTTGCTCAACCACCTCGC	CACCTTGGCTCACCTCTGCTTTTTccgatcgttataTTTTAAAACGCAGGACCCCTCTTTAAGAGTTTCCAGACAGTTTTccgatcgttataTTTTTCCTTGCTCAACCACCTCGC
1313	Chr2_1MB	chr2	191230679	191230717	GGTAACAGAGCATTAATCCAAGTGTGGGTCTTTTGAGGC	43.1	Dp14	CCGATCGTTATA			CACCTTGGCTCACCTCTGCT	TCCTTGCTCAACCACCTCGC	CACCTTGGCTCACCTCTGCTTTTTccgatcgttataTTTTGGTAACAGAGCATTAATCCAAGTGTGGGTCTTTTGAGGCTTTTccgatcgttataTTTTTCCTTGCTCAACCACCTCGC
1314	Chr2_1MB	chr2	191230739	191230774	CAGGTGCCACCCCAAGAAGCCAGCTCTAGCTATAGT	45.99	Dp14	CCGATCGTTATA			CACCTTGGCTCACCTCTGCT	TCCTTGCTCAACCACCTCGC	CACCTTGGCTCACCTCTGCTTTTTccgatcgttataTTTTCAGGTGCCACCCCAAGAAGCCAGCTCTAGCTATAGTTTTTccgatcgttataTTTTTCCTTGCTCAACCACCTCGC
1315	Chr2_1MB	chr2	191230776	191230814	GTTAAGGGCATGAGCTTTGAAATTACGAGTTTGAGTCCC	42.05	Dp14	CCGATCGTTATA			CACCTTGGCTCACCTCTGCT	TCCTTGCTCAACCACCTCGC	CACCTTGGCTCACCTCTGCTTTTTccgatcgttataTTTTGTTAAGGGCATGAGCTTTGAAATTACGAGTTTGAGTCCCTTTTccgatcgttataTTTTTCCTTGCTCAACCACCTCGC
1316	Chr2_1MB	chr2	191230928	191230969	TTCGGATTCTTGTGAGCATTAAATGAAGTCAGTATTGTGCCT	42.28	Dp14	CCGATCGTTATA			CACCTTGGCTCACCTCTGCT	TCCTTGCTCAACCACCTCGC	CACCTTGGCTCACCTCTGCTTTTTccgatcgttataTTTTTTCGGATTCTTGTGAGCATTAAATGAAGTCAGTATTGTGCCTTTTTccgatcgttataTTTTTCCTTGCTCAACCACCTCGC
1317	Chr2_1MB	chr2	191231084	191231125	GCGGATTATCATAAACTCCTTAAAGTGGGAATAGCACCTTGT	42.12	Dp14	CCGATCGTTATA			CACCTTGGCTCACCTCTGCT	TCCTTGCTCAACCACCTCGC	CACCTTGGCTCACCTCTGCTTTTTccgatcgttataTTTTGCGGATTATCATAAACTCCTTAAAGTGGGAATAGCACCTTGTTTTTccgatcgttataTTTTTCCTTGCTCAACCACCTCGC
1318	Chr2_1MB	chr2	191231127	191231168	CTCTCTGCAGTACCAACATCTCTTTGAATTAGCATGGATTCA	42.03	Dp14	CCGATCGTTATA			CACCTTGGCTCACCTCTGCT	TCCTTGCTCAACCACCTCGC	CACCTTGGCTCACCTCTGCTTTTTccgatcgttataTTTTCTCTCTGCAGTACCAACATCTCTTTGAATTAGCATGGATTCATTTTccgatcgttataTTTTTCCTTGCTCAACCACCTCGC
1319	Chr2_1MB	chr2	191231186	191231224	AAAATATGGCCTGCAAGCTACAACGAAAATGGCTAAGAA	42.02	Dp14	CCGATCGTTATA			CACCTTGGCTCACCTCTGCT	TCCTTGCTCAACCACCTCGC	CACCTTGGCTCACCTCTGCTTTTTccgatcgttataTTTTAAAATATGGCCTGCAAGCTACAACGAAAATGGCTAAGAATTTTccgatcgttataTTTTTCCTTGCTCAACCACCTCGC
1320	Chr2_1MB	chr2	191231232	191231273	TTCAGAAATGGCACATTTTCAGCATTCTAAAAGGTAGGACCA	42.47	Dp14	CCGATCGTTATA			CACCTTGGCTCACCTCTGCT	TCCTTGCTCAACCACCTCGC	CACCTTGGCTCACCTCTGCTTTTTccgatcgttataTTTTTTCAGAAATGGCACATTTTCAGCATTCTAAAAGGTAGGACCATTTTccgatcgttataTTTTTCCTTGCTCAACCACCTCGC
1321	Chr2_1MB	chr2	191231409	191231449	TAAACGGGAAACTTCTCATAGCAATATTCTCTTTGGGTGGC	42.41	Dp14	CCGATCGTTATA			CACCTTGGCTCACCTCTGCT	TCCTTGCTCAACCACCTCGC	CACCTTGGCTCACCTCTGCTTTTTccgatcgttataTTTTTAAACGGGAAACTTCTCATAGCAATATTCTCTTTGGGTGGCTTTTccgatcgttataTTTTTCCTTGCTCAACCACCTCGC
1322	Chr2_1MB	chr2	191231506	191231544	TTTCATGAAACACTTTATAGCTTCAGACAGGCCTCTGCT	42.22	Dp14	CCGATCGTTATA			CACCTTGGCTCACCTCTGCT	TCCTTGCTCAACCACCTCGC	CACCTTGGCTCACCTCTGCTTTTTccgatcgttataTTTTTTTCATGAAACACTTTATAGCTTCAGACAGGCCTCTGCTTTTTccgatcgttataTTTTTCCTTGCTCAACCACCTCGC
1323	Chr2_1MB	chr2	191231546	191231581	CCTTTCTTATGCTGCTGAGCACAGCTCAGTAAAAGC	42.41	Dp14	CCGATCGTTATA			CACCTTGGCTCACCTCTGCT	TCCTTGCTCAACCACCTCGC	CACCTTGGCTCACCTCTGCTTTTTccgatcgttataTTTTCCTTTCTTATGCTGCTGAGCACAGCTCAGTAAAAGCTTTTccgatcgttataTTTTTCCTTGCTCAACCACCTCGC
1324	Chr2_1MB	chr2	191231583	191231621	AGCAACAATCCTATGTCATTTGTACAAACTCCTCAGCCA	42.39	Dp14	CCGATCGTTATA			CACCTTGGCTCACCTCTGCT	TCCTTGCTCAACCACCTCGC	CACCTTGGCTCACCTCTGCTTTTTccgatcgttataTTTTAGCAACAATCCTATGTCATTTGTACAAACTCCTCAGCCATTTTccgatcgttataTTTTTCCTTGCTCAACCACCTCGC
1325	Chr2_1MB	chr2	191231641	191231676	CGGGCGCTCTAGCAATCCCACTTTGAAGGTTCTATT	44.18	Dp14	CCGATCGTTATA			CACCTTGGCTCACCTCTGCT	TCCTTGCTCAACCACCTCGC	CACCTTGGCTCACCTCTGCTTTTTccgatcgttataTTTTCGGGCGCTCTAGCAATCCCACTTTGAAGGTTCTATTTTTTccgatcgttataTTTTTCCTTGCTCAACCACCTCGC
1326	Chr2_1MB	chr2	191231726	191231766	TTCTTCTATTAAGCTCTTAACCAAAGCATATTGCTGGGCCA	42.22	Dp14	CCGATCGTTATA			CACCTTGGCTCACCTCTGCT	TCCTTGCTCAACCACCTCGC	CACCTTGGCTCACCTCTGCTTTTTccgatcgttataTTTTTTCTTCTATTAAGCTCTTAACCAAAGCATATTGCTGGGCCATTTTccgatcgttataTTTTTCCTTGCTCAACCACCTCGC
1327	Chr2_1MB	chr2	191231768	191231805	GACATCTTTAATCATCTGGCAAAATCCCATGCACCAGC	42.62	Dp14	CCGATCGTTATA			CACCTTGGCTCACCTCTGCT	TCCTTGCTCAACCACCTCGC	CACCTTGGCTCACCTCTGCTTTTTccgatcgttataTTTTGACATCTTTAATCATCTGGCAAAATCCCATGCACCAGCTTTTccgatcgttataTTTTTCCTTGCTCAACCACCTCGC
1328	Chr2_1MB	chr2	191231807	191231847	CATGAAGTAGAGTCCATGGAACCCAGGAAGTATAGTATGGG	42.34	Dp14	CCGATCGTTATA			CACCTTGGCTCACCTCTGCT	TCCTTGCTCAACCACCTCGC	CACCTTGGCTCACCTCTGCTTTTTccgatcgttataTTTTCATGAAGTAGAGTCCATGGAACCCAGGAAGTATAGTATGGGTTTTccgatcgttataTTTTTCCTTGCTCAACCACCTCGC
1329	Chr2_1MB	chr2	191231849	191231887	TTTGAATTACTACTGACCTGCTGGGAGAGTTAATGCAGG	42.1	Dp14	CCGATCGTTATA			CACCTTGGCTCACCTCTGCT	TCCTTGCTCAACCACCTCGC	CACCTTGGCTCACCTCTGCTTTTTccgatcgttataTTTTTTTGAATTACTACTGACCTGCTGGGAGAGTTAATGCAGGTTTTccgatcgttataTTTTTCCTTGCTCAACCACCTCGC
1330	Chr2_1MB	chr2	191231889	191231924	TCCAAAGGTGCTGCACCTGCCTCTTCTGAAAAGATG	44.62	Dp14	CCGATCGTTATA			CACCTTGGCTCACCTCTGCT	TCCTTGCTCAACCACCTCGC	CACCTTGGCTCACCTCTGCTTTTTccgatcgttataTTTTTCCAAAGGTGCTGCACCTGCCTCTTCTGAAAAGATGTTTTccgatcgttataTTTTTCCTTGCTCAACCACCTCGC
1331	Chr2_1MB	chr2	191231926	191231963	TCTCATCAAAGATTTGAGTAAGGAAAGCAGGCAGAGGT	42.03	Dp14	CCGATCGTTATA			CACCTTGGCTCACCTCTGCT	TCCTTGCTCAACCACCTCGC	CACCTTGGCTCACCTCTGCTTTTTccgatcgttataTTTTTCTCATCAAAGATTTGAGTAAGGAAAGCAGGCAGAGGTTTTTccgatcgttataTTTTTCCTTGCTCAACCACCTCGC
1332	Chr2_1MB	chr2	191231985	191232026	GCAGCCAAACAGGAAACATTAAGAAATATAGCAAGAGTTGGG	42.09	Dp14	CCGATCGTTATA			CACCTTGGCTCACCTCTGCT	TCCTTGCTCAACCACCTCGC	CACCTTGGCTCACCTCTGCTTTTTccgatcgttataTTTTGCAGCCAAACAGGAAACATTAAGAAATATAGCAAGAGTTGGGTTTTccgatcgttataTTTTTCCTTGCTCAACCACCTCGC
1333	Chr2_1MB	chr2	191232097	191232132	CCCCTTAACTCTAGGCGGCGTTGTGTTCTTAGCAAT	44.12	Dp14	CCGATCGTTATA			CACCTTGGCTCACCTCTGCT	TCCTTGCTCAACCACCTCGC	CACCTTGGCTCACCTCTGCTTTTTccgatcgttataTTTTCCCCTTAACTCTAGGCGGCGTTGTGTTCTTAGCAATTTTTccgatcgttataTTTTTCCTTGCTCAACCACCTCGC
1334	Chr2_1MB	chr2	191232205	191232246	AACAAACATTACTAAAGAAATCCCTTGGGCTCTTTTCTCCCA	42.24	Dp14	CCGATCGTTATA			CACCTTGGCTCACCTCTGCT	TCCTTGCTCAACCACCTCGC	CACCTTGGCTCACCTCTGCTTTTTccgatcgttataTTTTAACAAACATTACTAAAGAAATCCCTTGGGCTCTTTTCTCCCATTTTccgatcgttataTTTTTCCTTGCTCAACCACCTCGC
1335	Chr2_1MB	chr2	191232300	191232335	TTTTCCCTTTGTGCTGAACAGAAGGGCCTGCAGTGA	45.86	Dp14	CCGATCGTTATA			CACCTTGGCTCACCTCTGCT	TCCTTGCTCAACCACCTCGC	CACCTTGGCTCACCTCTGCTTTTTccgatcgttataTTTTTTTTCCCTTTGTGCTGAACAGAAGGGCCTGCAGTGATTTTccgatcgttataTTTTTCCTTGCTCAACCACCTCGC
1336	Chr2_1MB	chr2	191232467	191232507	TTACGGATTTTAGTTCTCTACTGGTTCCTAAGGTTGCTTGC	42.01	Dp14	CCGATCGTTATA			CACCTTGGCTCACCTCTGCT	TCCTTGCTCAACCACCTCGC	CACCTTGGCTCACCTCTGCTTTTTccgatcgttataTTTTTTACGGATTTTAGTTCTCTACTGGTTCCTAAGGTTGCTTGCTTTTccgatcgttataTTTTTCCTTGCTCAACCACCTCGC
1337	Chr2_1MB	chr2	191232509	191232550	GCTCTCTAATTCTTTTATCGGCCTATTCTAGCCTACTGCTGT	42.46	Dp14	CCGATCGTTATA			CACCTTGGCTCACCTCTGCT	TCCTTGCTCAACCACCTCGC	CACCTTGGCTCACCTCTGCTTTTTccgatcgttataTTTTGCTCTCTAATTCTTTTATCGGCCTATTCTAGCCTACTGCTGTTTTTccgatcgttataTTTTTCCTTGCTCAACCACCTCGC
1338	Chr2_1MB	chr2	191232552	191232587	CCTGGAGTATGAATGGAGCCTCTAATCAGAGCAGCT	43.07	Dp14	CCGATCGTTATA			CACCTTGGCTCACCTCTGCT	TCCTTGCTCAACCACCTCGC	CACCTTGGCTCACCTCTGCTTTTTccgatcgttataTTTTCCTGGAGTATGAATGGAGCCTCTAATCAGAGCAGCTTTTTccgatcgttataTTTTTCCTTGCTCAACCACCTCGC
1339	Chr2_1MB	chr2	191232589	191232624	TCCCAGCAACCTTGGAGAGATTCCCTTGCACCTTTT	45.41	Dp14	CCGATCGTTATA			CACCTTGGCTCACCTCTGCT	TCCTTGCTCAACCACCTCGC	CACCTTGGCTCACCTCTGCTTTTTccgatcgttataTTTTTCCCAGCAACCTTGGAGAGATTCCCTTGCACCTTTTTTTTccgatcgttataTTTTTCCTTGCTCAACCACCTCGC
1340	Chr2_1MB	chr2	191232681	191232719	TTTTCCTCCCTGTCTTTCTTTGTTTCACCTCCATTTCCC	42.84	Dp14	CCGATCGTTATA			CACCTTGGCTCACCTCTGCT	TCCTTGCTCAACCACCTCGC	CACCTTGGCTCACCTCTGCTTTTTccgatcgttataTTTTTTTTCCTCCCTGTCTTTCTTTGTTTCACCTCCATTTCCCTTTTccgatcgttataTTTTTCCTTGCTCAACCACCTCGC
1341	Chr2_1MB	chr2	191232731	191232771	ATGAAGAATCCCATAGTGATTTGGCTTTCCTCTTCAAACCC	42.52	Dp14	CCGATCGTTATA			CACCTTGGCTCACCTCTGCT	TCCTTGCTCAACCACCTCGC	CACCTTGGCTCACCTCTGCTTTTTccgatcgttataTTTTATGAAGAATCCCATAGTGATTTGGCTTTCCTCTTCAAACCCTTTTccgatcgttataTTTTTCCTTGCTCAACCACCTCGC
1342	Chr2_1MB	chr2	191232773	191232810	TCCCAACATCATCTTCATAAAAGGGAATGTGCTGGTGA	42.43	Dp14	CCGATCGTTATA			CACCTTGGCTCACCTCTGCT	TCCTTGCTCAACCACCTCGC	CACCTTGGCTCACCTCTGCTTTTTccgatcgttataTTTTTCCCAACATCATCTTCATAAAAGGGAATGTGCTGGTGATTTTccgatcgttataTTTTTCCTTGCTCAACCACCTCGC
1343	Chr2_1MB	chr2	191232836	191232871	CCTGCTCTGCTGTCTATCACAGGGGACTGCATTTTC	44.33	Dp14	CCGATCGTTATA			CACCTTGGCTCACCTCTGCT	TCCTTGCTCAACCACCTCGC	CACCTTGGCTCACCTCTGCTTTTTccgatcgttataTTTTCCTGCTCTGCTGTCTATCACAGGGGACTGCATTTTCTTTTccgatcgttataTTTTTCCTTGCTCAACCACCTCGC
1344	Chr2_1MB	chr2	191232879	191232914	CTTGCCCTCTGGCTTCCACATAGGCTGAACCAAAGG	45.96	Dp14	CCGATCGTTATA			CACCTTGGCTCACCTCTGCT	TCCTTGCTCAACCACCTCGC	CACCTTGGCTCACCTCTGCTTTTTccgatcgttataTTTTCTTGCCCTCTGGCTTCCACATAGGCTGAACCAAAGGTTTTccgatcgttataTTTTTCCTTGCTCAACCACCTCGC
1345	Chr2_1MB	chr2	191232916	191232951	AAGCATAAACAGAAGACTGGAGAGTGGGAAGAGGGA	42.81	Dp14	CCGATCGTTATA			CACCTTGGCTCACCTCTGCT	TCCTTGCTCAACCACCTCGC	CACCTTGGCTCACCTCTGCTTTTTccgatcgttataTTTTAAGCATAAACAGAAGACTGGAGAGTGGGAAGAGGGATTTTccgatcgttataTTTTTCCTTGCTCAACCACCTCGC
1346	Chr2_1MB	chr2	191232953	191232988	GAAGCCAGGGAATTTCACCTCCTCTCTGCCTGTTTT	44.26	Dp14	CCGATCGTTATA			CACCTTGGCTCACCTCTGCT	TCCTTGCTCAACCACCTCGC	CACCTTGGCTCACCTCTGCTTTTTccgatcgttataTTTTGAAGCCAGGGAATTTCACCTCCTCTCTGCCTGTTTTTTTTccgatcgttataTTTTTCCTTGCTCAACCACCTCGC
1347	Chr2_1MB	chr2	191232990	191233025	ATGGTGTCTCTGGCAGTGGCTGCTTCTCCTCTATGA	45.63	Dp14	CCGATCGTTATA			CACCTTGGCTCACCTCTGCT	TCCTTGCTCAACCACCTCGC	CACCTTGGCTCACCTCTGCTTTTTccgatcgttataTTTTATGGTGTCTCTGGCAGTGGCTGCTTCTCCTCTATGATTTTccgatcgttataTTTTTCCTTGCTCAACCACCTCGC
1348	Chr2_1MB	chr2	191233039	191233074	CGAACAGCCCCTCCCTTCATTGTCTCAGCATCTGTC	45.5	Dp14	CCGATCGTTATA			CACCTTGGCTCACCTCTGCT	TCCTTGCTCAACCACCTCGC	CACCTTGGCTCACCTCTGCTTTTTccgatcgttataTTTTCGAACAGCCCCTCCCTTCATTGTCTCAGCATCTGTCTTTTccgatcgttataTTTTTCCTTGCTCAACCACCTCGC
1349	Chr2_1MB	chr2	191233076	191233111	GGAATGCCCCGCACTGTGCTTCTGACTTCTCCTATC	45.52	Dp14	CCGATCGTTATA			CACCTTGGCTCACCTCTGCT	TCCTTGCTCAACCACCTCGC	CACCTTGGCTCACCTCTGCTTTTTccgatcgttataTTTTGGAATGCCCCGCACTGTGCTTCTGACTTCTCCTATCTTTTccgatcgttataTTTTTCCTTGCTCAACCACCTCGC
1350	Chr2_1MB	chr2	191233113	191233148	TCCAGGCTTTGGTAACACCATCTTCTCCCTGAGTTT	43.46	Dp14	CCGATCGTTATA			CACCTTGGCTCACCTCTGCT	TCCTTGCTCAACCACCTCGC	CACCTTGGCTCACCTCTGCTTTTTccgatcgttataTTTTTCCAGGCTTTGGTAACACCATCTTCTCCCTGAGTTTTTTTccgatcgttataTTTTTCCTTGCTCAACCACCTCGC
1351	Chr2_1MB	chr2	191233160	191233198	GGGGAGTTAGTGGCTTCTGACTGTTGTTATTCTTTCTGT	42.17	Dp14	CCGATCGTTATA			CACCTTGGCTCACCTCTGCT	TCCTTGCTCAACCACCTCGC	CACCTTGGCTCACCTCTGCTTTTTccgatcgttataTTTTGGGGAGTTAGTGGCTTCTGACTGTTGTTATTCTTTCTGTTTTTccgatcgttataTTTTTCCTTGCTCAACCACCTCGC
1352	Chr2_1MB	chr2	191233200	191233235	ACCCCACTTCTTAATTCCTGGGTTCTGCTTCTTCCA	43.52	Dp14	CCGATCGTTATA			CACCTTGGCTCACCTCTGCT	TCCTTGCTCAACCACCTCGC	CACCTTGGCTCACCTCTGCTTTTTccgatcgttataTTTTACCCCACTTCTTAATTCCTGGGTTCTGCTTCTTCCATTTTccgatcgttataTTTTTCCTTGCTCAACCACCTCGC
1353	Chr2_1MB	chr2	191233580	191233616	AAAACAAGTTCCTGCATTAAACCCGTTTGAGACACCT	42.02	Dp14	CCGATCGTTATA			CACCTTGGCTCACCTCTGCT	TCCTTGCTCAACCACCTCGC	CACCTTGGCTCACCTCTGCTTTTTccgatcgttataTTTTAAAACAAGTTCCTGCATTAAACCCGTTTGAGACACCTTTTTccgatcgttataTTTTTCCTTGCTCAACCACCTCGC
1354	Chr2_1MB	chr2	191233618	191233653	CAGTGGTTTCTGTTTTCTTAATTGGGCCCTGACCAA	42.2	Dp14	CCGATCGTTATA			CACCTTGGCTCACCTCTGCT	TCCTTGCTCAACCACCTCGC	CACCTTGGCTCACCTCTGCTTTTTccgatcgttataTTTTCAGTGGTTTCTGTTTTCTTAATTGGGCCCTGACCAATTTTccgatcgttataTTTTTCCTTGCTCAACCACCTCGC
1355	Chr2_1MB	chr2	191233675	191233714	AAAACATCTCAGATAACAGTTTTCTAGAGCGGAACGCTGG	42.44	Dp14	CCGATCGTTATA			CACCTTGGCTCACCTCTGCT	TCCTTGCTCAACCACCTCGC	CACCTTGGCTCACCTCTGCTTTTTccgatcgttataTTTTAAAACATCTCAGATAACAGTTTTCTAGAGCGGAACGCTGGTTTTccgatcgttataTTTTTCCTTGCTCAACCACCTCGC
1356	Chr2_1MB	chr2	191233728	191233768	ATTAATTTGCAAGTCACTTTCCCTTTCACTCCCATCTGAGT	42.28	Dp14	CCGATCGTTATA			CACCTTGGCTCACCTCTGCT	TCCTTGCTCAACCACCTCGC	CACCTTGGCTCACCTCTGCTTTTTccgatcgttataTTTTATTAATTTGCAAGTCACTTTCCCTTTCACTCCCATCTGAGTTTTTccgatcgttataTTTTTCCTTGCTCAACCACCTCGC
1357	Chr2_1MB	chr2	191233772	191233807	CACGTCCTGTCTGCTTCGCACCAATGCTTCTGTACT	45.58	Dp14	CCGATCGTTATA			CACCTTGGCTCACCTCTGCT	TCCTTGCTCAACCACCTCGC	CACCTTGGCTCACCTCTGCTTTTTccgatcgttataTTTTCACGTCCTGTCTGCTTCGCACCAATGCTTCTGTACTTTTTccgatcgttataTTTTTCCTTGCTCAACCACCTCGC
1358	Chr2_1MB	chr2	191233832	191233873	CATGTCCAATAATTTTGAATCTCACCTGATAGCAGCATCCCC	42.74	Dp14	CCGATCGTTATA			CACCTTGGCTCACCTCTGCT	TCCTTGCTCAACCACCTCGC	CACCTTGGCTCACCTCTGCTTTTTccgatcgttataTTTTCATGTCCAATAATTTTGAATCTCACCTGATAGCAGCATCCCCTTTTccgatcgttataTTTTTCCTTGCTCAACCACCTCGC
1359	Chr2_1MB	chr2	191233897	191233938	TTGCTATGGAGGAGTGATTTGTAGCATTTTGTGAGTCAAAGG	42.55	Dp14	CCGATCGTTATA			CACCTTGGCTCACCTCTGCT	TCCTTGCTCAACCACCTCGC	CACCTTGGCTCACCTCTGCTTTTTccgatcgttataTTTTTTGCTATGGAGGAGTGATTTGTAGCATTTTGTGAGTCAAAGGTTTTccgatcgttataTTTTTCCTTGCTCAACCACCTCGC
1360	Chr2_1MB	chr2	191233940	191233978	CTTTTGGGAGAATCTAAGGGATGGTCAAAATGCTTTCCG	42.04	Dp14	CCGATCGTTATA			CACCTTGGCTCACCTCTGCT	TCCTTGCTCAACCACCTCGC	CACCTTGGCTCACCTCTGCTTTTTccgatcgttataTTTTCTTTTGGGAGAATCTAAGGGATGGTCAAAATGCTTTCCGTTTTccgatcgttataTTTTTCCTTGCTCAACCACCTCGC
1361	Chr2_1MB	chr2	191233985	191234020	AAAATGCACACGTACCATGATTGTGAGTGAGCCTGT	43.18	Dp14	CCGATCGTTATA			CACCTTGGCTCACCTCTGCT	TCCTTGCTCAACCACCTCGC	CACCTTGGCTCACCTCTGCTTTTTccgatcgttataTTTTAAAATGCACACGTACCATGATTGTGAGTGAGCCTGTTTTTccgatcgttataTTTTTCCTTGCTCAACCACCTCGC
1362	Chr2_1MB	chr2	191234022	191234061	TACATCTATGTGTGTTTATGTGGTGCATACACACGCAACC	42.75	Dp14	CCGATCGTTATA			CACCTTGGCTCACCTCTGCT	TCCTTGCTCAACCACCTCGC	CACCTTGGCTCACCTCTGCTTTTTccgatcgttataTTTTTACATCTATGTGTGTTTATGTGGTGCATACACACGCAACCTTTTccgatcgttataTTTTTCCTTGCTCAACCACCTCGC
1363	Chr2_1MB	chr2	191234063	191234100	CACACACTTTGGCATAAAGCTTGTCAATCCCAGATTCA	42.17	Dp14	CCGATCGTTATA			CACCTTGGCTCACCTCTGCT	TCCTTGCTCAACCACCTCGC	CACCTTGGCTCACCTCTGCTTTTTccgatcgttataTTTTCACACACTTTGGCATAAAGCTTGTCAATCCCAGATTCATTTTccgatcgttataTTTTTCCTTGCTCAACCACCTCGC
1364	Chr2_1MB	chr2	191234102	191234137	AACCCTACCCCTACCATGTATGGTCCTTGGCCATAT	44.11	Dp14	CCGATCGTTATA			CACCTTGGCTCACCTCTGCT	TCCTTGCTCAACCACCTCGC	CACCTTGGCTCACCTCTGCTTTTTccgatcgttataTTTTAACCCTACCCCTACCATGTATGGTCCTTGGCCATATTTTTccgatcgttataTTTTTCCTTGCTCAACCACCTCGC
1365	Chr2_1MB	chr2	191234139	191234175	ATATTCTTCTATCCTCATTCAGGATGCCCTGGGTGGT	42.7	Dp14	CCGATCGTTATA			CACCTTGGCTCACCTCTGCT	TCCTTGCTCAACCACCTCGC	CACCTTGGCTCACCTCTGCTTTTTccgatcgttataTTTTATATTCTTCTATCCTCATTCAGGATGCCCTGGGTGGTTTTTccgatcgttataTTTTTCCTTGCTCAACCACCTCGC
1366	Chr2_1MB	chr2	191234280	191234320	TTTTGTGTCAGACACTTTGGACTCACCCTAAGGAAGATAGT	42.54	Dp14	CCGATCGTTATA			CACCTTGGCTCACCTCTGCT	TCCTTGCTCAACCACCTCGC	CACCTTGGCTCACCTCTGCTTTTTccgatcgttataTTTTTTTTGTGTCAGACACTTTGGACTCACCCTAAGGAAGATAGTTTTTccgatcgttataTTTTTCCTTGCTCAACCACCTCGC
1367	Chr2_1MB	chr2	191234412	191234452	ATTCCTCTTTCTTATTGGCACCACATGAGATAAAGTTCGGT	42.01	Dp14	CCGATCGTTATA			CACCTTGGCTCACCTCTGCT	TCCTTGCTCAACCACCTCGC	CACCTTGGCTCACCTCTGCTTTTTccgatcgttataTTTTATTCCTCTTTCTTATTGGCACCACATGAGATAAAGTTCGGTTTTTccgatcgttataTTTTTCCTTGCTCAACCACCTCGC
1368	Chr2_1MB	chr2	191234484	191234525	TTGAATATATGTGTATGTTGCTTTCCTGTGGTGAAAGACCCA	42.06	Dp14	CCGATCGTTATA			CACCTTGGCTCACCTCTGCT	TCCTTGCTCAACCACCTCGC	CACCTTGGCTCACCTCTGCTTTTTccgatcgttataTTTTTTGAATATATGTGTATGTTGCTTTCCTGTGGTGAAAGACCCATTTTccgatcgttataTTTTTCCTTGCTCAACCACCTCGC
1369	Chr2_1MB	chr2	191234527	191234562	AACCCAAGACTTCCATTTTGGGATTGATTTGGGGCC	43.84	Dp14	CCGATCGTTATA			CACCTTGGCTCACCTCTGCT	TCCTTGCTCAACCACCTCGC	CACCTTGGCTCACCTCTGCTTTTTccgatcgttataTTTTAACCCAAGACTTCCATTTTGGGATTGATTTGGGGCCTTTTccgatcgttataTTTTTCCTTGCTCAACCACCTCGC
1370	Chr2_1MB	chr2	191234564	191234602	AGTGTAACATGTATGCTGTAATAAGCCATGGCAGATGCT	42.36	Dp14	CCGATCGTTATA			CACCTTGGCTCACCTCTGCT	TCCTTGCTCAACCACCTCGC	CACCTTGGCTCACCTCTGCTTTTTccgatcgttataTTTTAGTGTAACATGTATGCTGTAATAAGCCATGGCAGATGCTTTTTccgatcgttataTTTTTCCTTGCTCAACCACCTCGC
1371	Chr2_1MB	chr2	191234604	191234640	TCTATTTACTTCCTGCTGTCCCATGTGGGTTTCAGAG	42.12	Dp14	CCGATCGTTATA			CACCTTGGCTCACCTCTGCT	TCCTTGCTCAACCACCTCGC	CACCTTGGCTCACCTCTGCTTTTTccgatcgttataTTTTTCTATTTACTTCCTGCTGTCCCATGTGGGTTTCAGAGTTTTccgatcgttataTTTTTCCTTGCTCAACCACCTCGC
1372	Chr2_1MB	chr2	191234642	191234678	GGATAATTTTGCTCATTCTTTTGGCCTTTGCTGTGGC	42.22	Dp14	CCGATCGTTATA			CACCTTGGCTCACCTCTGCT	TCCTTGCTCAACCACCTCGC	CACCTTGGCTCACCTCTGCTTTTTccgatcgttataTTTTGGATAATTTTGCTCATTCTTTTGGCCTTTGCTGTGGCTTTTccgatcgttataTTTTTCCTTGCTCAACCACCTCGC
1373	Chr2_1MB	chr2	191234685	191234724	AAAACTGGACTCATGTTCATAACTCTGAGAAGTGCTCAGC	42.33	Dp14	CCGATCGTTATA			CACCTTGGCTCACCTCTGCT	TCCTTGCTCAACCACCTCGC	CACCTTGGCTCACCTCTGCTTTTTccgatcgttataTTTTAAAACTGGACTCATGTTCATAACTCTGAGAAGTGCTCAGCTTTTccgatcgttataTTTTTCCTTGCTCAACCACCTCGC
1374	Chr2_1MB	chr2	191234752	191234792	TACAATTGATCCTGAGTCATTGTGATCATTCAAGCCCATGT	42.2	Dp14	CCGATCGTTATA			CACCTTGGCTCACCTCTGCT	TCCTTGCTCAACCACCTCGC	CACCTTGGCTCACCTCTGCTTTTTccgatcgttataTTTTTACAATTGATCCTGAGTCATTGTGATCATTCAAGCCCATGTTTTTccgatcgttataTTTTTCCTTGCTCAACCACCTCGC
1375	Chr2_1MB	chr2	191234938	191234979	TATGAAACATTAGTGATAAGTTGAGTGGGGTCAGCCTAGTGC	42.83	Dp14	CCGATCGTTATA			CACCTTGGCTCACCTCTGCT	TCCTTGCTCAACCACCTCGC	CACCTTGGCTCACCTCTGCTTTTTccgatcgttataTTTTTATGAAACATTAGTGATAAGTTGAGTGGGGTCAGCCTAGTGCTTTTccgatcgttataTTTTTCCTTGCTCAACCACCTCGC
1376	Chr2_1MB	chr2	191234981	191235019	TCTGTTTCTGCAGAAGTGGGAATTCTTTAGCATCAAGGT	42.37	Dp14	CCGATCGTTATA			CACCTTGGCTCACCTCTGCT	TCCTTGCTCAACCACCTCGC	CACCTTGGCTCACCTCTGCTTTTTccgatcgttataTTTTTCTGTTTCTGCAGAAGTGGGAATTCTTTAGCATCAAGGTTTTTccgatcgttataTTTTTCCTTGCTCAACCACCTCGC
1377	Chr2_1MB	chr2	191235148	191235188	ATTGGGGTTTGCTATAAGAAGATGGGGCAATCTTTCAAAGT	42.58	Dp14	CCGATCGTTATA			CACCTTGGCTCACCTCTGCT	TCCTTGCTCAACCACCTCGC	CACCTTGGCTCACCTCTGCTTTTTccgatcgttataTTTTATTGGGGTTTGCTATAAGAAGATGGGGCAATCTTTCAAAGTTTTTccgatcgttataTTTTTCCTTGCTCAACCACCTCGC
1378	Chr2_1MB	chr2	191235190	191235231	AGTGATAACAGCTATGAAGGAGCCATGAAAGAAGATACTGGA	42.22	Dp14	CCGATCGTTATA			CACCTTGGCTCACCTCTGCT	TCCTTGCTCAACCACCTCGC	CACCTTGGCTCACCTCTGCTTTTTccgatcgttataTTTTAGTGATAACAGCTATGAAGGAGCCATGAAAGAAGATACTGGATTTTccgatcgttataTTTTTCCTTGCTCAACCACCTCGC
1379	Chr2_1MB	chr2	191235233	191235273	ACACTTGGTATTCATTCATTTGTGCACACATGCATACATGC	42.54	Dp14	CCGATCGTTATA			CACCTTGGCTCACCTCTGCT	TCCTTGCTCAACCACCTCGC	CACCTTGGCTCACCTCTGCTTTTTccgatcgttataTTTTACACTTGGTATTCATTCATTTGTGCACACATGCATACATGCTTTTccgatcgttataTTTTTCCTTGCTCAACCACCTCGC
1380	Chr2_1MB	chr2	191235275	191235312	TGCATGCAACAAGCATTATTGAGTGCCCACTATATTCC	42.17	Dp14	CCGATCGTTATA			CACCTTGGCTCACCTCTGCT	TCCTTGCTCAACCACCTCGC	CACCTTGGCTCACCTCTGCTTTTTccgatcgttataTTTTTGCATGCAACAAGCATTATTGAGTGCCCACTATATTCCTTTTccgatcgttataTTTTTCCTTGCTCAACCACCTCGC
1381	Chr2_1MB	chr2	191235346	191235386	ATAGACATGATTCTGCCCTCAAGTTTGTCTCAGTGTAGTGA	42.43	Dp14	CCGATCGTTATA			CACCTTGGCTCACCTCTGCT	TCCTTGCTCAACCACCTCGC	CACCTTGGCTCACCTCTGCTTTTTccgatcgttataTTTTATAGACATGATTCTGCCCTCAAGTTTGTCTCAGTGTAGTGATTTTccgatcgttataTTTTTCCTTGCTCAACCACCTCGC
1382	Chr2_1MB	chr2	191235406	191235447	AGGTAGTTTGATCATGGTGTGATATACTCCATGATGTAGGCA	42.15	Dp14	CCGATCGTTATA			CACCTTGGCTCACCTCTGCT	TCCTTGCTCAACCACCTCGC	CACCTTGGCTCACCTCTGCTTTTTccgatcgttataTTTTAGGTAGTTTGATCATGGTGTGATATACTCCATGATGTAGGCATTTTccgatcgttataTTTTTCCTTGCTCAACCACCTCGC
1383	Chr2_1MB	chr2	191235493	191235532	GGGGATCAGAAGACCTTTTCAGAGGAGGTAATGTTTTCTG	42.19	Dp14	CCGATCGTTATA			CACCTTGGCTCACCTCTGCT	TCCTTGCTCAACCACCTCGC	CACCTTGGCTCACCTCTGCTTTTTccgatcgttataTTTTGGGGATCAGAAGACCTTTTCAGAGGAGGTAATGTTTTCTGTTTTccgatcgttataTTTTTCCTTGCTCAACCACCTCGC
1384	Chr2_1MB	chr2	191235751	191235786	AAAAGAAGGCAGTAGGATGCCAAGTGTCAGAGGAGT	43.42	Dp14	CCGATCGTTATA			CACCTTGGCTCACCTCTGCT	TCCTTGCTCAACCACCTCGC	CACCTTGGCTCACCTCTGCTTTTTccgatcgttataTTTTAAAAGAAGGCAGTAGGATGCCAAGTGTCAGAGGAGTTTTTccgatcgttataTTTTTCCTTGCTCAACCACCTCGC
1385	Chr2_1MB	chr2	191235788	191235825	AAATGCTACGAGGACCCAAAACTGCCTTTAAGATGTGG	43.06	Dp14	CCGATCGTTATA			CACCTTGGCTCACCTCTGCT	TCCTTGCTCAACCACCTCGC	CACCTTGGCTCACCTCTGCTTTTTccgatcgttataTTTTAAATGCTACGAGGACCCAAAACTGCCTTTAAGATGTGGTTTTccgatcgttataTTTTTCCTTGCTCAACCACCTCGC
1386	Chr2_1MB	chr2	191235915	191235950	CCAGGCTGGGCATAGGGAGACTTCCTCCCTACAAAA	45.94	Dp14	CCGATCGTTATA			CACCTTGGCTCACCTCTGCT	TCCTTGCTCAACCACCTCGC	CACCTTGGCTCACCTCTGCTTTTTccgatcgttataTTTTCCAGGCTGGGCATAGGGAGACTTCCTCCCTACAAAATTTTccgatcgttataTTTTTCCTTGCTCAACCACCTCGC
1387	Chr2_1MB	chr2	191236115	191236151	AAAAGAAACGATGTGGCAACTGACAGATGATCACTGC	42.29	Dp14	CCGATCGTTATA			CACCTTGGCTCACCTCTGCT	TCCTTGCTCAACCACCTCGC	CACCTTGGCTCACCTCTGCTTTTTccgatcgttataTTTTAAAAGAAACGATGTGGCAACTGACAGATGATCACTGCTTTTccgatcgttataTTTTTCCTTGCTCAACCACCTCGC
1388	Chr2_1MB	chr2	191236165	191236206	ATCAGTTTTAATGTAGTCATAAGAGCAAAGGACTGGGGTGTG	42.03	Dp14	CCGATCGTTATA			CACCTTGGCTCACCTCTGCT	TCCTTGCTCAACCACCTCGC	CACCTTGGCTCACCTCTGCTTTTTccgatcgttataTTTTATCAGTTTTAATGTAGTCATAAGAGCAAAGGACTGGGGTGTGTTTTccgatcgttataTTTTTCCTTGCTCAACCACCTCGC
1389	Chr2_1MB	chr2	191236252	191236291	AAAACTTGACTGCTGGGTAGAGAGCTGTTAAGATACAGGC	43.21	Dp14	CCGATCGTTATA			CACCTTGGCTCACCTCTGCT	TCCTTGCTCAACCACCTCGC	CACCTTGGCTCACCTCTGCTTTTTccgatcgttataTTTTAAAACTTGACTGCTGGGTAGAGAGCTGTTAAGATACAGGCTTTTccgatcgttataTTTTTCCTTGCTCAACCACCTCGC
1390	Chr2_1MB	chr2	191236314	191236355	ATTTCACTTTGTCACCCCTAAATTCTGATCAGATAGAGCCCC	42.96	Dp14	CCGATCGTTATA			CACCTTGGCTCACCTCTGCT	TCCTTGCTCAACCACCTCGC	CACCTTGGCTCACCTCTGCTTTTTccgatcgttataTTTTATTTCACTTTGTCACCCCTAAATTCTGATCAGATAGAGCCCCTTTTccgatcgttataTTTTTCCTTGCTCAACCACCTCGC
1391	Chr2_1MB	chr2	191236359	191236400	CTCCCAGAAGATCATAGCTCAAATTTCTGGATACTTCCACCT	42.54	Dp14	CCGATCGTTATA			CACCTTGGCTCACCTCTGCT	TCCTTGCTCAACCACCTCGC	CACCTTGGCTCACCTCTGCTTTTTccgatcgttataTTTTCTCCCAGAAGATCATAGCTCAAATTTCTGGATACTTCCACCTTTTTccgatcgttataTTTTTCCTTGCTCAACCACCTCGC
1392	Chr2_1MB	chr2	191236489	191236530	AAAGCGTCATCCAATACTTAAGACTTTGATATGCCCATCACA	42.09	Dp14	CCGATCGTTATA			CACCTTGGCTCACCTCTGCT	TCCTTGCTCAACCACCTCGC	CACCTTGGCTCACCTCTGCTTTTTccgatcgttataTTTTAAAGCGTCATCCAATACTTAAGACTTTGATATGCCCATCACATTTTccgatcgttataTTTTTCCTTGCTCAACCACCTCGC
1393	Chr2_1MB	chr2	191236542	191236583	CTAATGAAGATAGAGTTCACCTGGACATCTCAGTGATAGGGG	42.07	Dp14	CCGATCGTTATA			CACCTTGGCTCACCTCTGCT	TCCTTGCTCAACCACCTCGC	CACCTTGGCTCACCTCTGCTTTTTccgatcgttataTTTTCTAATGAAGATAGAGTTCACCTGGACATCTCAGTGATAGGGGTTTTccgatcgttataTTTTTCCTTGCTCAACCACCTCGC
1394	Chr2_1MB	chr2	191236670	191236711	CTATGTTGTTTGCAATAGCAACTAGCTTAGGAAACAGCTGGT	42.66	Dp14	CCGATCGTTATA			CACCTTGGCTCACCTCTGCT	TCCTTGCTCAACCACCTCGC	CACCTTGGCTCACCTCTGCTTTTTccgatcgttataTTTTCTATGTTGTTTGCAATAGCAACTAGCTTAGGAAACAGCTGGTTTTTccgatcgttataTTTTTCCTTGCTCAACCACCTCGC
1395	Chr2_1MB	chr2	191236733	191236773	TGTATTGGTTTGGGCTGCTATAATCAAAATACCATAGGCGG	42.55	Dp14	CCGATCGTTATA			CACCTTGGCTCACCTCTGCT	TCCTTGCTCAACCACCTCGC	CACCTTGGCTCACCTCTGCTTTTTccgatcgttataTTTTTGTATTGGTTTGGGCTGCTATAATCAAAATACCATAGGCGGTTTTccgatcgttataTTTTTCCTTGCTCAACCACCTCGC
1396	Chr2_1MB	chr2	191236862	191236901	CTTGCTTCCTGGTTGGTAGGCAGCCACCTTCTTGCTATAT	45.9	Dp14	CCGATCGTTATA			CACCTTGGCTCACCTCTGCT	TCCTTGCTCAACCACCTCGC	CACCTTGGCTCACCTCTGCTTTTTccgatcgttataTTTTCTTGCTTCCTGGTTGGTAGGCAGCCACCTTCTTGCTATATTTTTccgatcgttataTTTTTCCTTGCTCAACCACCTCGC
1397	Chr2_1MB	chr2	191237075	191237116	ACACCATATATAAATCCTCACATATATGTAGTGGGCCAGCCA	42.16	Dp14	CCGATCGTTATA			CACCTTGGCTCACCTCTGCT	TCCTTGCTCAACCACCTCGC	CACCTTGGCTCACCTCTGCTTTTTccgatcgttataTTTTACACCATATATAAATCCTCACATATATGTAGTGGGCCAGCCATTTTccgatcgttataTTTTTCCTTGCTCAACCACCTCGC
1398	Chr2_1MB	chr2	191237200	191237235	TTTTGCATTAAGGCAAGCTCATCAAACTGGCCCAAG	43.03	Dp14	CCGATCGTTATA			CACCTTGGCTCACCTCTGCT	TCCTTGCTCAACCACCTCGC	CACCTTGGCTCACCTCTGCTTTTTccgatcgttataTTTTTTTTGCATTAAGGCAAGCTCATCAAACTGGCCCAAGTTTTccgatcgttataTTTTTCCTTGCTCAACCACCTCGC
1399	Chr2_1MB	chr2	191237237	191237272	ATCTTGGATGCATCGCCCTTGGCAGATTGTGTTTCT	44.61	Dp14	CCGATCGTTATA			CACCTTGGCTCACCTCTGCT	TCCTTGCTCAACCACCTCGC	CACCTTGGCTCACCTCTGCTTTTTccgatcgttataTTTTATCTTGGATGCATCGCCCTTGGCAGATTGTGTTTCTTTTTccgatcgttataTTTTTCCTTGCTCAACCACCTCGC
1400	Chr2_1MB	chr2	191237274	191237309	CTTTGAAATTCTCCTTTGAAGTGGCCCTCATTGCCA	42.41	Dp14	CCGATCGTTATA			CACCTTGGCTCACCTCTGCT	TCCTTGCTCAACCACCTCGC	CACCTTGGCTCACCTCTGCTTTTTccgatcgttataTTTTCTTTGAAATTCTCCTTTGAAGTGGCCCTCATTGCCATTTTccgatcgttataTTTTTCCTTGCTCAACCACCTCGC
1401	Chr2_1MB	chr2	191237358	191237393	CCTCCCACCCTGCCTACTACCTTGGACACATGACTT	45.83	Dp14	CCGATCGTTATA			CACCTTGGCTCACCTCTGCT	TCCTTGCTCAACCACCTCGC	CACCTTGGCTCACCTCTGCTTTTTccgatcgttataTTTTCCTCCCACCCTGCCTACTACCTTGGACACATGACTTTTTTccgatcgttataTTTTTCCTTGCTCAACCACCTCGC
1402	Chr2_1MB	chr2	191237413	191237454	TCTCTTCTGGAAAAGAGTGCAATAAAGAAATCCAAGGACCTG	42.15	Dp14	CCGATCGTTATA			CACCTTGGCTCACCTCTGCT	TCCTTGCTCAACCACCTCGC	CACCTTGGCTCACCTCTGCTTTTTccgatcgttataTTTTTCTCTTCTGGAAAAGAGTGCAATAAAGAAATCCAAGGACCTGTTTTccgatcgttataTTTTTCCTTGCTCAACCACCTCGC
1403	Chr2_1MB	chr2	191237456	191237496	ACTCAAAGCAAATGTTCTCCGTGGGTGATTAGTATAAACCC	42.37	Dp14	CCGATCGTTATA			CACCTTGGCTCACCTCTGCT	TCCTTGCTCAACCACCTCGC	CACCTTGGCTCACCTCTGCTTTTTccgatcgttataTTTTACTCAAAGCAAATGTTCTCCGTGGGTGATTAGTATAAACCCTTTTccgatcgttataTTTTTCCTTGCTCAACCACCTCGC
1404	Chr2_1MB	chr2	191237510	191237551	GTTGGTTATTAGATTTGCCAGTCTCTAACATGACCTAACGGG	42.14	Dp14	CCGATCGTTATA			CACCTTGGCTCACCTCTGCT	TCCTTGCTCAACCACCTCGC	CACCTTGGCTCACCTCTGCTTTTTccgatcgttataTTTTGTTGGTTATTAGATTTGCCAGTCTCTAACATGACCTAACGGGTTTTccgatcgttataTTTTTCCTTGCTCAACCACCTCGC
1405	Chr2_1MB	chr2	191237785	191237826	CTTGAAATCTGAAAGTTCATAGTGGGCCACAGTTTAAAAGGC	42.15	Dp14	CCGATCGTTATA			CACCTTGGCTCACCTCTGCT	TCCTTGCTCAACCACCTCGC	CACCTTGGCTCACCTCTGCTTTTTccgatcgttataTTTTCTTGAAATCTGAAAGTTCATAGTGGGCCACAGTTTAAAAGGCTTTTccgatcgttataTTTTTCCTTGCTCAACCACCTCGC
1406	Chr2_1MB	chr2	191237959	191238000	ATCTTTTACTCAGAATTGAAATCCTGGATTGTGCTGTAGCCC	42.38	Dp14	CCGATCGTTATA			CACCTTGGCTCACCTCTGCT	TCCTTGCTCAACCACCTCGC	CACCTTGGCTCACCTCTGCTTTTTccgatcgttataTTTTATCTTTTACTCAGAATTGAAATCCTGGATTGTGCTGTAGCCCTTTTccgatcgttataTTTTTCCTTGCTCAACCACCTCGC
1407	Chr2_1MB	chr2	191238031	191238066	AAAACACTTGGAACGACACGAGAGGTCAAGAGGGCT	45.05	Dp14	CCGATCGTTATA			CACCTTGGCTCACCTCTGCT	TCCTTGCTCAACCACCTCGC	CACCTTGGCTCACCTCTGCTTTTTccgatcgttataTTTTAAAACACTTGGAACGACACGAGAGGTCAAGAGGGCTTTTTccgatcgttataTTTTTCCTTGCTCAACCACCTCGC
1408	Chr2_1MB	chr2	191238124	191238161	GGGGACGTTACAAAGGAACAGGGAGTATATCCAAGAAG	42.04	Dp14	CCGATCGTTATA			CACCTTGGCTCACCTCTGCT	TCCTTGCTCAACCACCTCGC	CACCTTGGCTCACCTCTGCTTTTTccgatcgttataTTTTGGGGACGTTACAAAGGAACAGGGAGTATATCCAAGAAGTTTTccgatcgttataTTTTTCCTTGCTCAACCACCTCGC
1409	Chr2_1MB	chr2	191238163	191238200	CAAAGACCTGAAGCTAGACCCTACCTTCTAGGAAGTCA	42.25	Dp14	CCGATCGTTATA			CACCTTGGCTCACCTCTGCT	TCCTTGCTCAACCACCTCGC	CACCTTGGCTCACCTCTGCTTTTTccgatcgttataTTTTCAAAGACCTGAAGCTAGACCCTACCTTCTAGGAAGTCATTTTccgatcgttataTTTTTCCTTGCTCAACCACCTCGC
1410	Chr2_1MB	chr2	191238202	191238240	AGACCATGACCGTCATGTTTACCATCTTGTTGTAGTGAC	42.25	Dp14	CCGATCGTTATA			CACCTTGGCTCACCTCTGCT	TCCTTGCTCAACCACCTCGC	CACCTTGGCTCACCTCTGCTTTTTccgatcgttataTTTTAGACCATGACCGTCATGTTTACCATCTTGTTGTAGTGACTTTTccgatcgttataTTTTTCCTTGCTCAACCACCTCGC
1411	Chr2_1MB	chr2	191238286	191238326	TTTAGGACAAATTTTATCTACTTCACTCTTTGGCCCTGGGG	42.19	Dp14	CCGATCGTTATA			CACCTTGGCTCACCTCTGCT	TCCTTGCTCAACCACCTCGC	CACCTTGGCTCACCTCTGCTTTTTccgatcgttataTTTTTTTAGGACAAATTTTATCTACTTCACTCTTTGGCCCTGGGGTTTTccgatcgttataTTTTTCCTTGCTCAACCACCTCGC
1412	Chr2_1MB	chr2	191238328	191238367	AGTGGTGCCTGATTACAAGTCACTAGAATGGAAGAAGTCC	42.96	Dp14	CCGATCGTTATA			CACCTTGGCTCACCTCTGCT	TCCTTGCTCAACCACCTCGC	CACCTTGGCTCACCTCTGCTTTTTccgatcgttataTTTTAGTGGTGCCTGATTACAAGTCACTAGAATGGAAGAAGTCCTTTTccgatcgttataTTTTTCCTTGCTCAACCACCTCGC
1413	Chr2_1MB	chr2	191238391	191238432	CTTGATGTAGGACAAATTTCATCTACTTCACTCTTTGGCCCT	42.05	Dp14	CCGATCGTTATA			CACCTTGGCTCACCTCTGCT	TCCTTGCTCAACCACCTCGC	CACCTTGGCTCACCTCTGCTTTTTccgatcgttataTTTTCTTGATGTAGGACAAATTTCATCTACTTCACTCTTTGGCCCTTTTTccgatcgttataTTTTTCCTTGCTCAACCACCTCGC
1414	Chr2_1MB	chr2	191238434	191238469	GGGTAGTGGTGCCTGATCACAAGTCACTAGAATGGA	43.24	Dp14	CCGATCGTTATA			CACCTTGGCTCACCTCTGCT	TCCTTGCTCAACCACCTCGC	CACCTTGGCTCACCTCTGCTTTTTccgatcgttataTTTTGGGTAGTGGTGCCTGATCACAAGTCACTAGAATGGATTTTccgatcgttataTTTTTCCTTGCTCAACCACCTCGC
1415	Chr2_1MB	chr2	191238507	191238547	ATCTAGAACAATTACAACACCCATCAAAGTTACCCAGTGGG	42.14	Dp14	CCGATCGTTATA			CACCTTGGCTCACCTCTGCT	TCCTTGCTCAACCACCTCGC	CACCTTGGCTCACCTCTGCTTTTTccgatcgttataTTTTATCTAGAACAATTACAACACCCATCAAAGTTACCCAGTGGGTTTTccgatcgttataTTTTTCCTTGCTCAACCACCTCGC
1416	Chr2_1MB	chr2	191238585	191238623	AAAATAAAGAGATTCTTCTTCCCCTGCCCAGGGTAAACC	42.41	Dp14	CCGATCGTTATA			CACCTTGGCTCACCTCTGCT	TCCTTGCTCAACCACCTCGC	CACCTTGGCTCACCTCTGCTTTTTccgatcgttataTTTTAAAATAAAGAGATTCTTCTTCCCCTGCCCAGGGTAAACCTTTTccgatcgttataTTTTTCCTTGCTCAACCACCTCGC
1417	Chr2_1MB	chr2	191238701	191238742	AATGAAACTGTGGACTTGAAGAAACATGCAGGTCTTTGAAGG	43.01	Dp14	CCGATCGTTATA			CACCTTGGCTCACCTCTGCT	TCCTTGCTCAACCACCTCGC	CACCTTGGCTCACCTCTGCTTTTTccgatcgttataTTTTAATGAAACTGTGGACTTGAAGAAACATGCAGGTCTTTGAAGGTTTTccgatcgttataTTTTTCCTTGCTCAACCACCTCGC
1418	Chr2_1MB	chr2	191238744	191238783	ACCCCTCAGGGAGTAGATAAGAGTTTTGAAGAGACTAGGA	42.45	Dp14	CCGATCGTTATA			CACCTTGGCTCACCTCTGCT	TCCTTGCTCAACCACCTCGC	CACCTTGGCTCACCTCTGCTTTTTccgatcgttataTTTTACCCCTCAGGGAGTAGATAAGAGTTTTGAAGAGACTAGGATTTTccgatcgttataTTTTTCCTTGCTCAACCACCTCGC
1419	Chr2_1MB	chr2	191238794	191238830	TTTTGAAGCAATTTATAGACCCAATGGCCCTGAGGGG	43.1	Dp14	CCGATCGTTATA			CACCTTGGCTCACCTCTGCT	TCCTTGCTCAACCACCTCGC	CACCTTGGCTCACCTCTGCTTTTTccgatcgttataTTTTTTTTGAAGCAATTTATAGACCCAATGGCCCTGAGGGGTTTTccgatcgttataTTTTTCCTTGCTCAACCACCTCGC
1420	Chr2_1MB	chr2	191238832	191238867	AAACGTTTGGGGCCTATGTGCTGTGTCAAGATTATC	42.04	Dp14	CCGATCGTTATA			CACCTTGGCTCACCTCTGCT	TCCTTGCTCAACCACCTCGC	CACCTTGGCTCACCTCTGCTTTTTccgatcgttataTTTTAAACGTTTGGGGCCTATGTGCTGTGTCAAGATTATCTTTTccgatcgttataTTTTTCCTTGCTCAACCACCTCGC
1421	Chr2_1MB	chr2	191238869	191238906	CAGGTCCAGACTCAAGATCTATGGGAACTTTGTAGCAC	42.12	Dp14	CCGATCGTTATA			CACCTTGGCTCACCTCTGCT	TCCTTGCTCAACCACCTCGC	CACCTTGGCTCACCTCTGCTTTTTccgatcgttataTTTTCAGGTCCAGACTCAAGATCTATGGGAACTTTGTAGCACTTTTccgatcgttataTTTTTCCTTGCTCAACCACCTCGC
1422	Chr2_1MB	chr2	191238948	191238983	GGCCTGGCAAGAGGGCCCATAAGAATGTAAGACAAG	44.49	Dp14	CCGATCGTTATA			CACCTTGGCTCACCTCTGCT	TCCTTGCTCAACCACCTCGC	CACCTTGGCTCACCTCTGCTTTTTccgatcgttataTTTTGGCCTGGCAAGAGGGCCCATAAGAATGTAAGACAAGTTTTccgatcgttataTTTTTCCTTGCTCAACCACCTCGC
1423	Chr2_1MB	chr2	191238987	191239027	CTGCTCTCTTCTCTTACTCATATTGGCATGAATGGGTTTCA	42.01	Dp14	CCGATCGTTATA			CACCTTGGCTCACCTCTGCT	TCCTTGCTCAACCACCTCGC	CACCTTGGCTCACCTCTGCTTTTTccgatcgttataTTTTCTGCTCTCTTCTCTTACTCATATTGGCATGAATGGGTTTCATTTTccgatcgttataTTTTTCCTTGCTCAACCACCTCGC
1424	Chr2_1MB	chr2	191239035	191239075	TACCCAGAGTATAGCATGTGTCTAATGGGAAGGATTATGCA	42.11	Dp14	CCGATCGTTATA			CACCTTGGCTCACCTCTGCT	TCCTTGCTCAACCACCTCGC	CACCTTGGCTCACCTCTGCTTTTTccgatcgttataTTTTTACCCAGAGTATAGCATGTGTCTAATGGGAAGGATTATGCATTTTccgatcgttataTTTTTCCTTGCTCAACCACCTCGC
1425	Chr2_1MB	chr2	191239077	191239113	GCATCTTTATTTAGCAAAGGCCATGCTTGTCTTGGGG	42.86	Dp14	CCGATCGTTATA			CACCTTGGCTCACCTCTGCT	TCCTTGCTCAACCACCTCGC	CACCTTGGCTCACCTCTGCTTTTTccgatcgttataTTTTGCATCTTTATTTAGCAAAGGCCATGCTTGTCTTGGGGTTTTccgatcgttataTTTTTCCTTGCTCAACCACCTCGC
1426	Chr2_1MB	chr2	191239115	191239150	GTTGGGTTGCTTGTCAACACCCTGACCTCCATGGTA	45.57	Dp14	CCGATCGTTATA			CACCTTGGCTCACCTCTGCT	TCCTTGCTCAACCACCTCGC	CACCTTGGCTCACCTCTGCTTTTTccgatcgttataTTTTGTTGGGTTGCTTGTCAACACCCTGACCTCCATGGTATTTTccgatcgttataTTTTTCCTTGCTCAACCACCTCGC
1427	Chr2_1MB	chr2	191239152	191239187	GAGTCTTCCTCTGCATGAGATGGGCTGTGCTTTGGT	45.43	Dp14	CCGATCGTTATA			CACCTTGGCTCACCTCTGCT	TCCTTGCTCAACCACCTCGC	CACCTTGGCTCACCTCTGCTTTTTccgatcgttataTTTTGAGTCTTCCTCTGCATGAGATGGGCTGTGCTTTGGTTTTTccgatcgttataTTTTTCCTTGCTCAACCACCTCGC
1428	Chr2_1MB	chr2	191239219	191239260	TCAAAGTTTAAGAACATCATTCCTGCAACTCCATCAGCAAGA	42.4	Dp14	CCGATCGTTATA			CACCTTGGCTCACCTCTGCT	TCCTTGCTCAACCACCTCGC	CACCTTGGCTCACCTCTGCTTTTTccgatcgttataTTTTTCAAAGTTTAAGAACATCATTCCTGCAACTCCATCAGCAAGATTTTccgatcgttataTTTTTCCTTGCTCAACCACCTCGC
1429	Chr2_1MB	chr2	191239262	191239297	CTGCTTTTGTCCTACCTTGCGCTCTGGAAAGTCTTT	43.28	Dp14	CCGATCGTTATA			CACCTTGGCTCACCTCTGCT	TCCTTGCTCAACCACCTCGC	CACCTTGGCTCACCTCTGCTTTTTccgatcgttataTTTTCTGCTTTTGTCCTACCTTGCGCTCTGGAAAGTCTTTTTTTccgatcgttataTTTTTCCTTGCTCAACCACCTCGC
1430	Chr2_1MB	chr2	191239407	191239447	ATGTTCTTAGGCTCTGAGAACACAATAGTGAACCAAACTCC	42.02	Dp14	CCGATCGTTATA			CACCTTGGCTCACCTCTGCT	TCCTTGCTCAACCACCTCGC	CACCTTGGCTCACCTCTGCTTTTTccgatcgttataTTTTATGTTCTTAGGCTCTGAGAACACAATAGTGAACCAAACTCCTTTTccgatcgttataTTTTTCCTTGCTCAACCACCTCGC
1431	Chr2_1MB	chr2	191239449	191239488	CCCTCATGGAGTTTCTCATGTCGTACAGATGTCAAGATTG	42.23	Dp14	CCGATCGTTATA			CACCTTGGCTCACCTCTGCT	TCCTTGCTCAACCACCTCGC	CACCTTGGCTCACCTCTGCTTTTTccgatcgttataTTTTCCCTCATGGAGTTTCTCATGTCGTACAGATGTCAAGATTGTTTTccgatcgttataTTTTTCCTTGCTCAACCACCTCGC
1432	Chr2_1MB	chr2	191239554	191239594	TTCTGTCAATGGTCCCTAAACCTAGAGTTATGCCATTTTGG	42.18	Dp14	CCGATCGTTATA			CACCTTGGCTCACCTCTGCT	TCCTTGCTCAACCACCTCGC	CACCTTGGCTCACCTCTGCTTTTTccgatcgttataTTTTTTCTGTCAATGGTCCCTAAACCTAGAGTTATGCCATTTTGGTTTTccgatcgttataTTTTTCCTTGCTCAACCACCTCGC
1433	Chr2_1MB	chr2	191239645	191239686	CAGCATTTTCATATGCTAACACCTGTGATGAATGTATGCACC	42.11	Dp14	CCGATCGTTATA			CACCTTGGCTCACCTCTGCT	TCCTTGCTCAACCACCTCGC	CACCTTGGCTCACCTCTGCTTTTTccgatcgttataTTTTCAGCATTTTCATATGCTAACACCTGTGATGAATGTATGCACCTTTTccgatcgttataTTTTTCCTTGCTCAACCACCTCGC
1434	Chr2_1MB	chr2	191239712	191239752	AGGGACTGAAGCAGAAACAGACTATTACGTCATATGTTTGC	42.15	Dp14	CCGATCGTTATA			CACCTTGGCTCACCTCTGCT	TCCTTGCTCAACCACCTCGC	CACCTTGGCTCACCTCTGCTTTTTccgatcgttataTTTTAGGGACTGAAGCAGAAACAGACTATTACGTCATATGTTTGCTTTTccgatcgttataTTTTTCCTTGCTCAACCACCTCGC
1435	Chr2_1MB	chr2	191239795	191239836	CCTTTGCCATAATATTTGCTTTTCCTTGCAGTACTCCTAGGG	42.7	Dp14	CCGATCGTTATA			CACCTTGGCTCACCTCTGCT	TCCTTGCTCAACCACCTCGC	CACCTTGGCTCACCTCTGCTTTTTccgatcgttataTTTTCCTTTGCCATAATATTTGCTTTTCCTTGCAGTACTCCTAGGGTTTTccgatcgttataTTTTTCCTTGCTCAACCACCTCGC
1436	Chr2_1MB	chr2	191239838	191239876	CTCCCCAGCAATGAGGTGACAGCTCCCCAGTTATCATTA	45.54	Dp14	CCGATCGTTATA			CACCTTGGCTCACCTCTGCT	TCCTTGCTCAACCACCTCGC	CACCTTGGCTCACCTCTGCTTTTTccgatcgttataTTTTCTCCCCAGCAATGAGGTGACAGCTCCCCAGTTATCATTATTTTccgatcgttataTTTTTCCTTGCTCAACCACCTCGC
1437	Chr2_1MB	chr2	191239941	191239981	TTGTTTCACAGCTAGGTTTTGCCATCATAGTACTAACCTGC	42.46	Dp14	CCGATCGTTATA			CACCTTGGCTCACCTCTGCT	TCCTTGCTCAACCACCTCGC	CACCTTGGCTCACCTCTGCTTTTTccgatcgttataTTTTTTGTTTCACAGCTAGGTTTTGCCATCATAGTACTAACCTGCTTTTccgatcgttataTTTTTCCTTGCTCAACCACCTCGC
1438	Chr2_1MB	chr2	191240079	191240120	ATTTCCTGGCAATGGGTCTATAATTTATTTGTGGCTCAGAGT	42.09	Dp14	CCGATCGTTATA			CACCTTGGCTCACCTCTGCT	TCCTTGCTCAACCACCTCGC	CACCTTGGCTCACCTCTGCTTTTTccgatcgttataTTTTATTTCCTGGCAATGGGTCTATAATTTATTTGTGGCTCAGAGTTTTTccgatcgttataTTTTTCCTTGCTCAACCACCTCGC
1439	Chr2_1MB	chr2	191240304	191240344	AGCTTTAGTAAATTTTCTCCCTGCCTGGGATAAGTTCCATC	42.1	Dp14	CCGATCGTTATA			CACCTTGGCTCACCTCTGCT	TCCTTGCTCAACCACCTCGC	CACCTTGGCTCACCTCTGCTTTTTccgatcgttataTTTTAGCTTTAGTAAATTTTCTCCCTGCCTGGGATAAGTTCCATCTTTTccgatcgttataTTTTTCCTTGCTCAACCACCTCGC
1440	Chr2_1MB	chr2	191240577	191240618	GAAATAGCTAACTCAGTGCTTACTGCATTTGGAGGACTATCC	42.04	Dp14	CCGATCGTTATA			CACCTTGGCTCACCTCTGCT	TCCTTGCTCAACCACCTCGC	CACCTTGGCTCACCTCTGCTTTTTccgatcgttataTTTTGAAATAGCTAACTCAGTGCTTACTGCATTTGGAGGACTATCCTTTTccgatcgttataTTTTTCCTTGCTCAACCACCTCGC
1441	Chr2_1MB	chr2	191241068	191241103	CACTCAGCGTAAGTTGCCTGCCTCAGCTTCACCATC	45.98	Dp14	CCGATCGTTATA			CACCTTGGCTCACCTCTGCT	TCCTTGCTCAACCACCTCGC	CACCTTGGCTCACCTCTGCTTTTTccgatcgttataTTTTCACTCAGCGTAAGTTGCCTGCCTCAGCTTCACCATCTTTTccgatcgttataTTTTTCCTTGCTCAACCACCTCGC
1442	Chr2_1MB	chr2	191241107	191241148	AAAATGGGATTATAATATAACCTACCTCGTTGGGCTGCTGTG	42.06	Dp14	CCGATCGTTATA			CACCTTGGCTCACCTCTGCT	TCCTTGCTCAACCACCTCGC	CACCTTGGCTCACCTCTGCTTTTTccgatcgttataTTTTAAAATGGGATTATAATATAACCTACCTCGTTGGGCTGCTGTGTTTTccgatcgttataTTTTTCCTTGCTCAACCACCTCGC
1443	Chr2_1MB	chr2	191241204	191241245	CAGCTCTCTAAAACTGATGTTATCTCAGTCCTGGTGTTTTCG	42.14	Dp14	CCGATCGTTATA			CACCTTGGCTCACCTCTGCT	TCCTTGCTCAACCACCTCGC	CACCTTGGCTCACCTCTGCTTTTTccgatcgttataTTTTCAGCTCTCTAAAACTGATGTTATCTCAGTCCTGGTGTTTTCGTTTTccgatcgttataTTTTTCCTTGCTCAACCACCTCGC
1444	Chr2_1MB	chr2	191241263	191241304	TATCTCGAGGCCTACTATCTAGTTGGAGAAGTCAAACATCCA	42.53	Dp14	CCGATCGTTATA			CACCTTGGCTCACCTCTGCT	TCCTTGCTCAACCACCTCGC	CACCTTGGCTCACCTCTGCTTTTTccgatcgttataTTTTTATCTCGAGGCCTACTATCTAGTTGGAGAAGTCAAACATCCATTTTccgatcgttataTTTTTCCTTGCTCAACCACCTCGC
1445	Chr2_1MB	chr2	191241321	191241362	AAGATTTCATGACCTGGGGCAAATTAATAGGTACTGAGAGGA	42.44	Dp14	CCGATCGTTATA			CACCTTGGCTCACCTCTGCT	TCCTTGCTCAACCACCTCGC	CACCTTGGCTCACCTCTGCTTTTTccgatcgttataTTTTAAGATTTCATGACCTGGGGCAAATTAATAGGTACTGAGAGGATTTTccgatcgttataTTTTTCCTTGCTCAACCACCTCGC
1446	Chr2_1MB	chr2	191241364	191241403	GTGGCATTCAGATGCTACCATACGAAAGAAAGCAGAATCT	42.59	Dp14	CCGATCGTTATA			CACCTTGGCTCACCTCTGCT	TCCTTGCTCAACCACCTCGC	CACCTTGGCTCACCTCTGCTTTTTccgatcgttataTTTTGTGGCATTCAGATGCTACCATACGAAAGAAAGCAGAATCTTTTTccgatcgttataTTTTTCCTTGCTCAACCACCTCGC
1447	Chr2_1MB	chr2	191241443	191241484	TAGTTTGAAAGGATAAGTAATGCCTGGGAATAGTGACCCACA	42.5	Dp14	CCGATCGTTATA			CACCTTGGCTCACCTCTGCT	TCCTTGCTCAACCACCTCGC	CACCTTGGCTCACCTCTGCTTTTTccgatcgttataTTTTTAGTTTGAAAGGATAAGTAATGCCTGGGAATAGTGACCCACATTTTccgatcgttataTTTTTCCTTGCTCAACCACCTCGC
1448	Chr2_1MB	chr2	191241547	191241582	GCCAGCCTGGGGAACAATAGTGGGACTCCTATCTCT	45.63	Dp14	CCGATCGTTATA			CACCTTGGCTCACCTCTGCT	TCCTTGCTCAACCACCTCGC	CACCTTGGCTCACCTCTGCTTTTTccgatcgttataTTTTGCCAGCCTGGGGAACAATAGTGGGACTCCTATCTCTTTTTccgatcgttataTTTTTCCTTGCTCAACCACCTCGC
1449	Chr2_1MB	chr2	191241777	191241818	AAAAGATAAGTAAAGCAGGTGAAAACTGTTTGGGTGGGTAGA	42.13	Dp14	CCGATCGTTATA			CACCTTGGCTCACCTCTGCT	TCCTTGCTCAACCACCTCGC	CACCTTGGCTCACCTCTGCTTTTTccgatcgttataTTTTAAAAGATAAGTAAAGCAGGTGAAAACTGTTTGGGTGGGTAGATTTTccgatcgttataTTTTTCCTTGCTCAACCACCTCGC
1450	Chr2_1MB	chr2	191241898	191241939	ACCTAAGGACAAACAGTATGAGCCGCTTCATAAACTTAGTTG	42.08	Dp14	CCGATCGTTATA			CACCTTGGCTCACCTCTGCT	TCCTTGCTCAACCACCTCGC	CACCTTGGCTCACCTCTGCTTTTTccgatcgttataTTTTACCTAAGGACAAACAGTATGAGCCGCTTCATAAACTTAGTTGTTTTccgatcgttataTTTTTCCTTGCTCAACCACCTCGC
1451	Chr2_1MB	chr2	191241947	191241988	ACAGAGCCAGTGAGAAAATCTAAAAGTATGACTTCCAGTCCA	42.5	Dp14	CCGATCGTTATA			CACCTTGGCTCACCTCTGCT	TCCTTGCTCAACCACCTCGC	CACCTTGGCTCACCTCTGCTTTTTccgatcgttataTTTTACAGAGCCAGTGAGAAAATCTAAAAGTATGACTTCCAGTCCATTTTccgatcgttataTTTTTCCTTGCTCAACCACCTCGC
1452	Chr2_1MB	chr2	191241992	191242033	TTATGTTTGCTACACCAAAAGGCAGTCATATGGTTCTTTCGT	42.52	Dp14	CCGATCGTTATA			CACCTTGGCTCACCTCTGCT	TCCTTGCTCAACCACCTCGC	CACCTTGGCTCACCTCTGCTTTTTccgatcgttataTTTTTTATGTTTGCTACACCAAAAGGCAGTCATATGGTTCTTTCGTTTTTccgatcgttataTTTTTCCTTGCTCAACCACCTCGC
1453	Chr2_1MB	chr2	191242204	191242245	TGAATTTAAATTGTTGCATGTTTCCATTGAGGCAAAGCACAC	42.05	Dp15	CGTTCGATACTC			CACCTTGGCTCACCTCTGCT	TCCTTGCTCAACCACCTCGC	CACCTTGGCTCACCTCTGCTTTTTcgttcgatactcTTTTTGAATTTAAATTGTTGCATGTTTCCATTGAGGCAAAGCACACTTTTcgttcgatactcTTTTTCCTTGCTCAACCACCTCGC
1454	Chr2_1MB	chr2	191242794	191242835	AATGGCCAGGAAGGTAAAAGTGTTTTAAAACCTGTATGTCCT	42.36	Dp15	CGTTCGATACTC			CACCTTGGCTCACCTCTGCT	TCCTTGCTCAACCACCTCGC	CACCTTGGCTCACCTCTGCTTTTTcgttcgatactcTTTTAATGGCCAGGAAGGTAAAAGTGTTTTAAAACCTGTATGTCCTTTTTcgttcgatactcTTTTTCCTTGCTCAACCACCTCGC
1455	Chr2_1MB	chr2	191243004	191243044	ATCATGGAGAAAGTCTTAATTGTCCTCACTATGCGAGGTCC	42.79	Dp15	CGTTCGATACTC			CACCTTGGCTCACCTCTGCT	TCCTTGCTCAACCACCTCGC	CACCTTGGCTCACCTCTGCTTTTTcgttcgatactcTTTTATCATGGAGAAAGTCTTAATTGTCCTCACTATGCGAGGTCCTTTTcgttcgatactcTTTTTCCTTGCTCAACCACCTCGC
1456	Chr2_1MB	chr2	191243046	191243081	TCTAGAGGCCGAACTGTTCTGACATAACTGTGTCCT	42.64	Dp15	CGTTCGATACTC			CACCTTGGCTCACCTCTGCT	TCCTTGCTCAACCACCTCGC	CACCTTGGCTCACCTCTGCTTTTTcgttcgatactcTTTTTCTAGAGGCCGAACTGTTCTGACATAACTGTGTCCTTTTTcgttcgatactcTTTTTCCTTGCTCAACCACCTCGC
1457	Chr2_1MB	chr2	191243183	191243224	AATCTGGCCACCTTCCAAGATCAAAAGTTTATAGAATTCCCC	42.35	Dp15	CGTTCGATACTC			CACCTTGGCTCACCTCTGCT	TCCTTGCTCAACCACCTCGC	CACCTTGGCTCACCTCTGCTTTTTcgttcgatactcTTTTAATCTGGCCACCTTCCAAGATCAAAAGTTTATAGAATTCCCCTTTTcgttcgatactcTTTTTCCTTGCTCAACCACCTCGC
1458	Chr2_1MB	chr2	191243283	191243322	TTTTGAAAAGCTGAACTGGACAGTAGAGGTCAGAAGTTCC	42.28	Dp15	CGTTCGATACTC			CACCTTGGCTCACCTCTGCT	TCCTTGCTCAACCACCTCGC	CACCTTGGCTCACCTCTGCTTTTTcgttcgatactcTTTTTTTTGAAAAGCTGAACTGGACAGTAGAGGTCAGAAGTTCCTTTTcgttcgatactcTTTTTCCTTGCTCAACCACCTCGC
1459	Chr2_1MB	chr2	191243324	191243359	TGAACTGCCAAACTGCTATAAGCAGTCACTTGGGAA	42.75	Dp15	CGTTCGATACTC			CACCTTGGCTCACCTCTGCT	TCCTTGCTCAACCACCTCGC	CACCTTGGCTCACCTCTGCTTTTTcgttcgatactcTTTTTGAACTGCCAAACTGCTATAAGCAGTCACTTGGGAATTTTcgttcgatactcTTTTTCCTTGCTCAACCACCTCGC
1460	Chr2_1MB	chr2	191243363	191243403	AAACTCAGACAAGCAAAATGGAGAAGTGAGTCTAACACACG	42.54	Dp15	CGTTCGATACTC			CACCTTGGCTCACCTCTGCT	TCCTTGCTCAACCACCTCGC	CACCTTGGCTCACCTCTGCTTTTTcgttcgatactcTTTTAAACTCAGACAAGCAAAATGGAGAAGTGAGTCTAACACACGTTTTcgttcgatactcTTTTTCCTTGCTCAACCACCTCGC
1461	Chr2_1MB	chr2	191243405	191243442	CACCAGGTAGCAGGTTCATATGTTGCCTATTGTGAAGG	42.81	Dp15	CGTTCGATACTC			CACCTTGGCTCACCTCTGCT	TCCTTGCTCAACCACCTCGC	CACCTTGGCTCACCTCTGCTTTTTcgttcgatactcTTTTCACCAGGTAGCAGGTTCATATGTTGCCTATTGTGAAGGTTTTcgttcgatactcTTTTTCCTTGCTCAACCACCTCGC
1462	Chr2_1MB	chr2	191243444	191243483	TGGGATCTCCAGGGTTTTCATTATGCTAGGTTATCAAGGT	42.65	Dp15	CGTTCGATACTC			CACCTTGGCTCACCTCTGCT	TCCTTGCTCAACCACCTCGC	CACCTTGGCTCACCTCTGCTTTTTcgttcgatactcTTTTTGGGATCTCCAGGGTTTTCATTATGCTAGGTTATCAAGGTTTTTcgttcgatactcTTTTTCCTTGCTCAACCACCTCGC
1463	Chr2_1MB	chr2	191243598	191243639	TCTTTTATTATTATCACTTACGTTTCCGGGGCCTGATTTGGC	42.51	Dp15	CGTTCGATACTC			CACCTTGGCTCACCTCTGCT	TCCTTGCTCAACCACCTCGC	CACCTTGGCTCACCTCTGCTTTTTcgttcgatactcTTTTTCTTTTATTATTATCACTTACGTTTCCGGGGCCTGATTTGGCTTTTcgttcgatactcTTTTTCCTTGCTCAACCACCTCGC
1464	Chr2_1MB	chr2	191243641	191243676	CAGCTAGGTTTTCTCTCTAGGTCTCTCAGGCAGCGT	44.2	Dp15	CGTTCGATACTC			CACCTTGGCTCACCTCTGCT	TCCTTGCTCAACCACCTCGC	CACCTTGGCTCACCTCTGCTTTTTcgttcgatactcTTTTCAGCTAGGTTTTCTCTCTAGGTCTCTCAGGCAGCGTTTTTcgttcgatactcTTTTTCCTTGCTCAACCACCTCGC
1465	Chr2_1MB	chr2	191243678	191243713	GTCAGTGACTGTGGCTGGAGTTCTTTCAAAAGCTCG	43.45	Dp15	CGTTCGATACTC			CACCTTGGCTCACCTCTGCT	TCCTTGCTCAACCACCTCGC	CACCTTGGCTCACCTCTGCTTTTTcgttcgatactcTTTTGTCAGTGACTGTGGCTGGAGTTCTTTCAAAAGCTCGTTTTcgttcgatactcTTTTTCCTTGCTCAACCACCTCGC
1466	Chr2_1MB	chr2	191243715	191243756	CAACTCACATGCTTGATATAAGTTGTACTGGCAGTAGACCAG	42.08	Dp15	CGTTCGATACTC			CACCTTGGCTCACCTCTGCT	TCCTTGCTCAACCACCTCGC	CACCTTGGCTCACCTCTGCTTTTTcgttcgatactcTTTTCAACTCACATGCTTGATATAAGTTGTACTGGCAGTAGACCAGTTTTcgttcgatactcTTTTTCCTTGCTCAACCACCTCGC
1467	Chr2_1MB	chr2	191243792	191243827	CATGGCCTTCCCTGTGGCTTGAGCTTCCTCACAATA	45.53	Dp15	CGTTCGATACTC			CACCTTGGCTCACCTCTGCT	TCCTTGCTCAACCACCTCGC	CACCTTGGCTCACCTCTGCTTTTTcgttcgatactcTTTTCATGGCCTTCCCTGTGGCTTGAGCTTCCTCACAATATTTTcgttcgatactcTTTTTCCTTGCTCAACCACCTCGC
1468	Chr2_1MB	chr2	191243847	191243882	GTGAGTGTCCCAAGGGAGAGCCAGGTGAAAACTTCA	45.2	Dp15	CGTTCGATACTC			CACCTTGGCTCACCTCTGCT	TCCTTGCTCAACCACCTCGC	CACCTTGGCTCACCTCTGCTTTTTcgttcgatactcTTTTGTGAGTGTCCCAAGGGAGAGCCAGGTGAAAACTTCATTTTcgttcgatactcTTTTTCCTTGCTCAACCACCTCGC
1469	Chr2_1MB	chr2	191243945	191243986	ACAATCAAATCACTAAGTCCAGACCATATTCAAAAGGAGGGC	42.25	Dp15	CGTTCGATACTC			CACCTTGGCTCACCTCTGCT	TCCTTGCTCAACCACCTCGC	CACCTTGGCTCACCTCTGCTTTTTcgttcgatactcTTTTACAATCAAATCACTAAGTCCAGACCATATTCAAAAGGAGGGCTTTTcgttcgatactcTTTTTCCTTGCTCAACCACCTCGC
1470	Chr2_1MB	chr2	191243990	191244031	TAATATCCACTCTCTAATGGGAGTCTTCAAACCACCATAGCC	42.27	Dp15	CGTTCGATACTC			CACCTTGGCTCACCTCTGCT	TCCTTGCTCAACCACCTCGC	CACCTTGGCTCACCTCTGCTTTTTcgttcgatactcTTTTTAATATCCACTCTCTAATGGGAGTCTTCAAACCACCATAGCCTTTTcgttcgatactcTTTTTCCTTGCTCAACCACCTCGC
1471	Chr2_1MB	chr2	191244033	191244068	TGTATTCCCTGAAGACCTCTCTGTCCTTGGCTTTGC	43.72	Dp15	CGTTCGATACTC			CACCTTGGCTCACCTCTGCT	TCCTTGCTCAACCACCTCGC	CACCTTGGCTCACCTCTGCTTTTTcgttcgatactcTTTTTGTATTCCCTGAAGACCTCTCTGTCCTTGGCTTTGCTTTTcgttcgatactcTTTTTCCTTGCTCAACCACCTCGC
1472	Chr2_1MB	chr2	191244113	191244151	TTTTGTGAGGATTAAACAAAGAACAGTCCCTGGTACCCA	42.21	Dp15	CGTTCGATACTC			CACCTTGGCTCACCTCTGCT	TCCTTGCTCAACCACCTCGC	CACCTTGGCTCACCTCTGCTTTTTcgttcgatactcTTTTTTTTGTGAGGATTAAACAAAGAACAGTCCCTGGTACCCATTTTcgttcgatactcTTTTTCCTTGCTCAACCACCTCGC
1473	Chr2_1MB	chr2	191244153	191244194	TATGTGTTAGTTTCGCCCATTATCACACCACTTGTACATCTG	42.1	Dp15	CGTTCGATACTC			CACCTTGGCTCACCTCTGCT	TCCTTGCTCAACCACCTCGC	CACCTTGGCTCACCTCTGCTTTTTcgttcgatactcTTTTTATGTGTTAGTTTCGCCCATTATCACACCACTTGTACATCTGTTTTcgttcgatactcTTTTTCCTTGCTCAACCACCTCGC
1474	Chr2_1MB	chr2	191244196	191244233	AGTGATGCTGATGGTGACATCAATGATGAGACAGTTCC	42.48	Dp15	CGTTCGATACTC			CACCTTGGCTCACCTCTGCT	TCCTTGCTCAACCACCTCGC	CACCTTGGCTCACCTCTGCTTTTTcgttcgatactcTTTTAGTGATGCTGATGGTGACATCAATGATGAGACAGTTCCTTTTcgttcgatactcTTTTTCCTTGCTCAACCACCTCGC
1475	Chr2_1MB	chr2	191244235	191244271	AGCAGATATAGTCTGTGAAGGTCCCACCTTTCCAAAC	42.12	Dp15	CGTTCGATACTC			CACCTTGGCTCACCTCTGCT	TCCTTGCTCAACCACCTCGC	CACCTTGGCTCACCTCTGCTTTTTcgttcgatactcTTTTAGCAGATATAGTCTGTGAAGGTCCCACCTTTCCAAACTTTTcgttcgatactcTTTTTCCTTGCTCAACCACCTCGC
1476	Chr2_1MB	chr2	191244273	191244308	CTACTAGTGGCATTTAACAAATCCCAGCGCCTGTGG	43.41	Dp15	CGTTCGATACTC			CACCTTGGCTCACCTCTGCT	TCCTTGCTCAACCACCTCGC	CACCTTGGCTCACCTCTGCTTTTTcgttcgatactcTTTTCTACTAGTGGCATTTAACAAATCCCAGCGCCTGTGGTTTTcgttcgatactcTTTTTCCTTGCTCAACCACCTCGC
1477	Chr2_1MB	chr2	191244340	191244379	TGGTCTGAATTCTTTGGTTCACCTCACTTTAGTGACAGTT	42.03	Dp15	CGTTCGATACTC			CACCTTGGCTCACCTCTGCT	TCCTTGCTCAACCACCTCGC	CACCTTGGCTCACCTCTGCTTTTTcgttcgatactcTTTTTGGTCTGAATTCTTTGGTTCACCTCACTTTAGTGACAGTTTTTTcgttcgatactcTTTTTCCTTGCTCAACCACCTCGC
[truncated: 122,660 more rows]
